# Supplementary material for: π-Aggregation-free, fused perylene pentamers: synthesis, narrowband far-red to near-infrared emission, and chiroptical properties
Source: Chem Sci. 2026 Apr 30;17(24):11892–902. doi: 10.1039/d6sc00676k (PMC13154877; doi:10.1039/d6sc00676k)
Supplement: SC-017-D6SC00676K-s002 [file SC-017-D6SC00676K-s002.cif]

# Supplementary Information (SI) for Chemical Science.
# This journal is © The Royal Society of Chemistry 2026

####################################################################### 
# 
# This file contains crystal structure data downloaded from the 
# Cambridge Structural Database (CSD) hosted by the Cambridge 
# Crystallographic Data Centre (CCDC).
# 
# Full information about CCDC data access policies and citation 
# guidelines are available at http://www.ccdc.cam.ac.uk/access/V1 
# 
# Audit and citation data items may have been added by the CCDC. 
# Please retain this information to preserve the provenance of 
# this file and to allow appropriate attribution of the data. 
# 
#######################################################################

data_zqf2
_database_code_depnum_ccdc_archive 'CCDC 2491985'
loop_
_audit_author_name
_audit_author_address
'QIFENG ZHOU'
;National university of Singapore
Singapore
;
_audit_update_record             
;
2025-09-28 deposited with the CCDC.	2026-04-29 downloaded from the CCDC.
;
_audit_creation_date             2025-03-19
_audit_creation_method           
;
Olex2 1.5
(compiled 2025.03.04 svn.red2d20d0 for OlexSys, GUI svn.r7188)
;
_shelx_SHELXL_version_number     2019/1
_chemical_name_common            ?
_chemical_name_systematic        ?
_chemical_formula_moiety         'C77 H92'
_chemical_formula_sum            'C77 H92'
_chemical_formula_weight         1017.50
_chemical_melting_point          ?
loop_
_atom_type_symbol
_atom_type_description
_atom_type_scat_dispersion_real
_atom_type_scat_dispersion_imag
_atom_type_scat_source
C C 0.0181 0.0091 'International Tables Vol C Tables 4.2.6.8 and 6.1.1.4'
H H 0.0000 0.0000 'International Tables Vol C Tables 4.2.6.8 and 6.1.1.4'

_shelx_space_group_comment       
;
The symmetry employed for this shelxl refinement is uniquely defined
by the following loop, which should always be used as a source of
symmetry information in preference to the above space-group names.
They are only intended as comments.
;
_space_group_crystal_system      triclinic
_space_group_IT_number           2
_space_group_name_H-M_alt        'P -1'
_space_group_name_Hall           '-P 1'
loop_
_space_group_symop_operation_xyz
'x, y, z'
'-x, -y, -z'

_cell_length_a                   10.7993(4)
_cell_length_b                   17.2568(6)
_cell_length_c                   17.2568(6)
_cell_angle_alpha                98.46
_cell_angle_beta                 93.24
_cell_angle_gamma                93.24
_cell_volume                     3169.0(2)
_cell_formula_units_Z            2
_cell_measurement_reflns_used    9902
_cell_measurement_temperature    100.00
_cell_measurement_theta_max      66.230
_cell_measurement_theta_min      2.595
_shelx_estimated_absorpt_T_max   0.961
_shelx_estimated_absorpt_T_min   0.764
_exptl_absorpt_coefficient_mu    0.441
_exptl_absorpt_correction_T_max  0.7528
_exptl_absorpt_correction_T_min  0.5999
_exptl_absorpt_correction_type   multi-scan
_exptl_absorpt_process_details   
;
SADABS-2016/2 (Bruker,2016/2) was used for absorption correction.
wR2(int) was 0.1038 before and 0.0707 after correction.
The Ratio of minimum to maximum transmission is 0.7969.
The \l/2 correction factor is Not present.
;
_exptl_absorpt_special_details   ?
_exptl_crystal_colour            'clear light yellow'
_exptl_crystal_colour_lustre     clear
_exptl_crystal_colour_modifier   light
_exptl_crystal_colour_primary    yellow
_exptl_crystal_density_diffrn    1.066
_exptl_crystal_density_meas      ?
_exptl_crystal_density_method    ?
_exptl_crystal_description       needle
_exptl_crystal_F_000             1108
_exptl_crystal_size_max          0.647
_exptl_crystal_size_mid          0.126
_exptl_crystal_size_min          0.09
_exptl_transmission_factor_max   ?
_exptl_transmission_factor_min   ?
_diffrn_reflns_av_R_equivalents  0.0711
_diffrn_reflns_av_unetI/netI     0.0532
_diffrn_reflns_Laue_measured_fraction_full 0.978
_diffrn_reflns_Laue_measured_fraction_max 0.978
_diffrn_reflns_limit_h_max       12
_diffrn_reflns_limit_h_min       -11
_diffrn_reflns_limit_k_max       20
_diffrn_reflns_limit_k_min       -20
_diffrn_reflns_limit_l_max       20
_diffrn_reflns_limit_l_min       -20
_diffrn_reflns_number            70008
_diffrn_reflns_point_group_measured_fraction_full 0.978
_diffrn_reflns_point_group_measured_fraction_max 0.978
_diffrn_reflns_theta_full        66.999
_diffrn_reflns_theta_max         66.999
_diffrn_reflns_theta_min         2.594
_diffrn_ambient_temperature      100.00
_diffrn_detector_area_resol_mean ?
_diffrn_measured_fraction_theta_full 0.978
_diffrn_measured_fraction_theta_max 0.978
_diffrn_measurement_device_type  'Bruker APEX-II CCD'
_diffrn_measurement_method       ?
_diffrn_radiation_type           CuK\a
_diffrn_radiation_wavelength     1.54178
_diffrn_source                   ?
_diffrn_source_current           1.1
_diffrn_source_power             0.05500000000000001
_diffrn_source_voltage           50.0
_reflns_Friedel_coverage         0.000
_reflns_Friedel_fraction_full    .
_reflns_Friedel_fraction_max     .
_reflns_number_gt                8011
_reflns_number_total             11042
_reflns_special_details          
;
 Reflections were merged by SHELXL according to the crystal
 class for the calculation of statistics and refinement.
 
 _reflns_Friedel_fraction is defined as the number of unique
 Friedel pairs measured divided by the number that would be
 possible theoretically, ignoring centric projections and
 systematic absences.
;
_reflns_threshold_expression     'I > 2\s(I)'
_computing_cell_refinement       'SAINT V8.40B (?, 2016)'
_computing_data_collection       ?
_computing_data_reduction        'SAINT V8.40B (?, 2016)'
_computing_molecular_graphics    'Olex2 1.5 (Dolomanov et al., 2009)'
_computing_publication_material  'Olex2 1.5 (Dolomanov et al., 2009)'
_computing_structure_refinement  'XL  (Sheldrick, 2008)'
_computing_structure_solution    'olex2.solve 1.5 (Bourhis et al., 2015)'
_refine_diff_density_max         0.600
_refine_diff_density_min         -0.502
_refine_diff_density_rms         0.059
_refine_ls_extinction_coef       0.0021(3)
_refine_ls_extinction_expression Fc^*^=kFc[1+0.001xFc^2^\l^3^/sin(2\q)]^-1/4^
_refine_ls_extinction_method     'SHELXL-2019/1 (Sheldrick 2019)'
_refine_ls_goodness_of_fit_ref   1.030
_refine_ls_hydrogen_treatment    constr
_refine_ls_matrix_type           full
_refine_ls_number_parameters     1093
_refine_ls_number_reflns         11042
_refine_ls_number_restraints     1216
_refine_ls_R_factor_all          0.0962
_refine_ls_R_factor_gt           0.0703
_refine_ls_restrained_S_all      1.165
_refine_ls_shift/su_max          0.001
_refine_ls_shift/su_mean         0.000
_refine_ls_structure_factor_coef Fsqd
_refine_ls_weighting_details     
'w=1/[\s^2^(Fo^2^)+(0.0815P)^2^+2.9555P] where P=(Fo^2^+2Fc^2^)/3'
_refine_ls_weighting_scheme      calc
_refine_ls_wR_factor_gt          0.1748
_refine_ls_wR_factor_ref         0.1946
_refine_special_details          ?
_olex2_refinement_description    
;
1. Fixed Uiso
 At 1.2 times of:
  All C(H) groups
 At 1.5 times of:
  All C(H,H,H) groups
2. Restrained distances
 C76-C78 \\sim C78-C77
 with sigma of 0.02
 C78-C5 \\sim C78-C77 \\sim C5-C77 \\sim C5-C76 \\sim C77-C76
 with sigma of 0.04
 C75-C78 \\sim C75-C5 \\sim C75-C77 \\sim C75-C76
 with sigma of 0.02
 C35-C36 \\sim C35-C36A
 with sigma of 0.02
 C35-C38 \\sim C35-C38A
 with sigma of 0.02
 C35-C37 \\sim C35-C37A
 with sigma of 0.02
3. Restrained planarity
 C65A, C63A, C64A, C59, C60A, C61A, C62A, C69A, C57
 with sigma of 0.01
 C63, C65, C64, C59, C60, C61, C62, C69
 with sigma of 0.01
4. Uiso/Uaniso restraints and constraints
C22 \\sim C23 \\sim C26 \\sim C27 \\sim C26A \\sim C27A \\sim C23A: within 2A
with sigma of 0.01 and sigma for terminal atoms of 0.02 within 2A
C18 \\sim C19 \\sim C21 \\sim C20 \\sim C20A \\sim C19A \\sim C21A: within 2A
with sigma of 0.01 and sigma for terminal atoms of 0.02 within 2A
C59 \\sim C60 \\sim C61 \\sim C69 \\sim C68 \\sim C70 \\sim C72 \\sim C62 \\sim
C64 \\sim C67 \\sim C63 \\sim C65 \\sim C66 \\sim C71 \\sim C60A \\sim C61A
\\sim C69A \\sim C70A \\sim C72A \\sim C62A \\sim C64A \\sim C67A \\sim C63A
\\sim C65A \\sim C66A \\sim C71A \\sim C68A: within 2A with sigma of 0.01 and
sigma for terminal atoms of 0.02 within 2A
C35 \\sim C36 \\sim C38 \\sim C37: within 2A with sigma of 0.01 and sigma for
terminal atoms of 0.02 within 2A
C39 \\sim C40 \\sim C42 \\sim C41 \\sim C41A \\sim C42A \\sim C40A: within 2A
with sigma of 0.01 and sigma for terminal atoms of 0.02 within 2A
C8 \\sim C74 \\sim C7 \\sim C3 \\sim C78 \\sim C2 \\sim C80 \\sim C79 \\sim C4
\\sim C6 \\sim C5 \\sim C77 \\sim C75 \\sim C1 \\sim C76 \\sim C74A \\sim C7A
\\sim C3A \\sim C78A \\sim C2A \\sim C80A \\sim C79A \\sim C4A \\sim C6A \\sim
C5A \\sim C77A \\sim C75A \\sim C1A \\sim C76A: within 2A with sigma of 0.01
and sigma for terminal atoms of 0.02 within 2A
C35 \\sim C36 \\sim C38 \\sim C37 \\sim C36A \\sim C38A \\sim C37A: within 2A
with sigma of 0.01 and sigma for terminal atoms of 0.02 within 2A
Uanis(C67A) \\sim Ueq: with sigma of 0.001 and sigma for terminal atoms of 0.002
Uanis(C18) \\sim Ueq, Uanis(C19) \\sim Ueq, Uanis(C21) \\sim Ueq, Uanis(C20)
\\sim Ueq, Uanis(C20A) \\sim Ueq, Uanis(C21A) \\sim Ueq, Uanis(C19A) \\sim Ueq:
with sigma of 0.001 and sigma for terminal atoms of 0.002
Uanis(C71) \\sim Ueq: with sigma of 0.01 and sigma for terminal atoms of 0.02
Uanis(C60) \\sim Ueq: with sigma of 0.01 and sigma for terminal atoms of 0.02
Uanis(C60) = Uanis(C60A)
5. Same fragment restrains
{C22, C26A, C27A, C23A} sigma for 1-2: 0.01, 1-3: 0.01
as in
{C22, C23, C26, C27}
{C18, C20A, C19A, C21A} sigma for 1-2: 0.01, 1-3: 0.01
as in
{C18, C19, C21, C20}
{C39, C41A, C42A, C40A} sigma for 1-2: 0.01, 1-3: 0.01
as in
{C39, C40, C42, C41}
{C8, C74A, C7A, C3A, C78A, C2A, C80A, C79A, C4A, C6A, C5A, C77A, C75A, C1A,
C76A} sigma for 1-2: 0.01, 1-3: 0.01
as in
{C8, C74, C7, C3, C78, C2, C80, C79, C4, C6, C5, C77, C75, C1, C76}
6. Others
 Sof(C41A)=Sof(H41D)=Sof(H41E)=Sof(H41F)=Sof(C42A)=Sof(H42D)=Sof(H42E)=
 Sof(H42F)=Sof(C40A)=Sof(H40D)=Sof(H40E)=Sof(H40F)=1-FVAR(1)
 Sof(C40)=Sof(H40A)=Sof(H40B)=Sof(H40C)=Sof(C42)=Sof(H42A)=Sof(H42B)=Sof(H42C)=
 Sof(C41)=Sof(H41A)=Sof(H41B)=Sof(H41C)=FVAR(1)
 Sof(C60A)=Sof(H60A)=Sof(C61A)=Sof(C69A)=Sof(C70A)=Sof(H70D)=Sof(H70E)=
 Sof(H70F)=Sof(C72A)=Sof(H72D)=Sof(H72E)=Sof(H72F)=Sof(C62A)=Sof(H62A)=
 Sof(C64A)=Sof(H64A)=Sof(C67A)=Sof(H67D)=Sof(H67E)=Sof(H67F)=Sof(C63A)=
 Sof(C65A)=Sof(C66A)=Sof(H66D)=Sof(H66E)=Sof(H66F)=Sof(C71A)=Sof(H71D)=
 Sof(H71E)=Sof(H71F)=Sof(C68A)=Sof(H68D)=Sof(H68E)=Sof(H68F)=1-FVAR(2)
 Sof(C60)=Sof(H60)=Sof(C61)=Sof(C69)=Sof(C68)=Sof(H68A)=Sof(H68B)=Sof(H68C)=
 Sof(C70)=Sof(H70A)=Sof(H70B)=Sof(H70C)=Sof(C72)=Sof(H72A)=Sof(H72B)=Sof(H72C)=
 Sof(C62)=Sof(H62)=Sof(C64)=Sof(H64)=Sof(C67)=Sof(H67A)=Sof(H67B)=Sof(H67C)=
 Sof(C63)=Sof(C65)=Sof(C66)=Sof(H66A)=Sof(H66B)=Sof(H66C)=Sof(C71)=Sof(H71A)=
 Sof(H71B)=Sof(H71C)=FVAR(2)
 Sof(C74A)=Sof(H74A)=Sof(C7A)=Sof(C3A)=Sof(C78A)=Sof(H78D)=Sof(H78E)=Sof(H78F)=
 Sof(C2A)=Sof(C80A)=Sof(H80D)=Sof(H80E)=Sof(H80F)=Sof(C79A)=Sof(H79D)=Sof(H79E)=
 Sof(H79F)=Sof(C4A)=Sof(H4A)=Sof(C6A)=Sof(H6A)=Sof(C5A)=Sof(C77A)=Sof(H77D)=
 Sof(H77E)=Sof(H77F)=Sof(C75A)=Sof(C1A)=Sof(H1AA)=Sof(H1AB)=Sof(H1AC)=Sof(C76A)=
 Sof(H76D)=Sof(H76E)=Sof(H76F)=1-FVAR(3)
 Sof(C74)=Sof(H74)=Sof(C7)=Sof(C3)=Sof(C78)=Sof(H78A)=Sof(H78B)=Sof(H78C)=
 Sof(C2)=Sof(C80)=Sof(H80A)=Sof(H80B)=Sof(H80C)=Sof(C79)=Sof(H79A)=Sof(H79B)=
 Sof(H79C)=Sof(C4)=Sof(H4)=Sof(C6)=Sof(H6)=Sof(C5)=Sof(C77)=Sof(H77A)=Sof(H77B)=
 Sof(H77C)=Sof(C75)=Sof(C1)=Sof(H1A)=Sof(H1B)=Sof(H1C)=Sof(C76)=Sof(H76A)=
 Sof(H76B)=Sof(H76C)=FVAR(3)
 Sof(C20A)=Sof(H20D)=Sof(H20E)=Sof(H20F)=Sof(C19A)=Sof(H19D)=Sof(H19E)=
 Sof(H19F)=Sof(C21A)=Sof(H21D)=Sof(H21E)=Sof(H21F)=1-FVAR(4)
 Sof(C19)=Sof(H19A)=Sof(H19B)=Sof(H19C)=Sof(C21)=Sof(H21A)=Sof(H21B)=Sof(H21C)=
 Sof(C20)=Sof(H20A)=Sof(H20B)=Sof(H20C)=FVAR(4)
 Sof(C36A)=Sof(H36D)=Sof(H36E)=Sof(H36F)=Sof(C38A)=Sof(H38D)=Sof(H38E)=
 Sof(H38F)=Sof(C37A)=Sof(H37D)=Sof(H37E)=Sof(H37F)=1-FVAR(5)
 Sof(C36)=Sof(H36A)=Sof(H36B)=Sof(H36C)=Sof(C38)=Sof(H38A)=Sof(H38B)=Sof(H38C)=
 Sof(C37)=Sof(H37A)=Sof(H37B)=Sof(H37C)=FVAR(5)
 Fixed Sof: C23(0.5) H23A(0.5) H23B(0.5) H23C(0.5) C26(0.5) H26A(0.5)
 H26B(0.5) H26C(0.5) C27(0.5) H27A(0.5) H27B(0.5) H27C(0.5) C26A(0.5) H26D(0.5)
 H26E(0.5) H26F(0.5) C27A(0.5) H27D(0.5) H27E(0.5) H27F(0.5) C23A(0.5)
 H23D(0.5) H23E(0.5) H23F(0.5)
7.a Aromatic/amide H refined with riding coordinates:
 C13(H13), C17(H17), C15(H15), C9(H9), C30(H30), C34(H34), C74(H74), C4(H4),
 C6(H6), C58(H58), C55(H55), C32(H32), C48(H48), C53(H53), C60(H60), C50(H50),
 C49(H49), C54(H54), C62(H62), C64(H64), C60A(H60A), C62A(H62A), C64A(H64A),
 C74A(H74A), C4A(H4A), C6A(H6A)
7.b Idealised Me refined as rotating group:
 C23(H23A,H23B,H23C), C26(H26A,H26B,H26C), C27(H27A,H27B,H27C), C78(H78A,H78B,
 H78C), C80(H80A,H80B,H80C), C79(H79A,H79B,H79C), C77(H77A,H77B,H77C), C1(H1A,
 H1B,H1C), C76(H76A,H76B,H76C), C19(H19A,H19B,H19C), C21(H21A,H21B,H21C),
 C20(H20A,H20B,H20C), C36(H36A,H36B,H36C), C38(H38A,H38B,H38C), C37(H37A,H37B,
 H37C), C40(H40A,H40B,H40C), C42(H42A,H42B,H42C), C41(H41A,H41B,H41C), C68(H68A,
 H68B,H68C), C70(H70A,H70B,H70C), C72(H72A,H72B,H72C), C67(H67A,H67B,H67C),
 C66(H66A,H66B,H66C), C71(H71A,H71B,H71C), C41A(H41D,H41E,H41F), C42A(H42D,H42E,
 H42F), C40A(H40D,H40E,H40F), C70A(H70D,H70E,H70F), C72A(H72D,H72E,H72F),
 C67A(H67D,H67E,H67F), C66A(H66D,H66E,H66F), C71A(H71D,H71E,H71F), C68A(H68D,
 H68E,H68F), C78A(H78D,H78E,H78F), C80A(H80D,H80E,H80F), C79A(H79D,H79E,H79F),
 C77A(H77D,H77E,H77F), C1A(H1AA,H1AB,H1AC), C76A(H76D,H76E,H76F), C20A(H20D,
 H20E,H20F), C19A(H19D,H19E,H19F), C21A(H21D,H21E,H21F), C26A(H26D,H26E,H26F),
 C27A(H27D,H27E,H27F), C23A(H23D,H23E,H23F), C36A(H36D,H36E,H36F), C38A(H38D,
 H38E,H38F), C37A(H37D,H37E,H37F)
;
_atom_sites_solution_hydrogens   geom
_atom_sites_solution_primary     iterative
_atom_sites_solution_secondary   ?
loop_
_atom_site_label
_atom_site_type_symbol
_atom_site_fract_x
_atom_site_fract_y
_atom_site_fract_z
_atom_site_U_iso_or_equiv
_atom_site_adp_type
_atom_site_occupancy
_atom_site_site_symmetry_order
_atom_site_calc_flag
_atom_site_refinement_flags_posn
_atom_site_refinement_flags_adp
_atom_site_refinement_flags_occupancy
_atom_site_disorder_assembly
_atom_site_disorder_group
C11 C 0.34108(19) 0.31480(12) 0.31472(12) 0.0217(5) Uani 1 1 d . . . . .
C12 C 0.3544(2) 0.24731(12) 0.24712(12) 0.0228(5) Uani 1 1 d . . . . .
C44 C 0.49416(19) 0.36332(12) 0.41726(12) 0.0240(5) Uani 1 1 d . . . . .
C45 C 0.49433(19) 0.41719(12) 0.36336(13) 0.0233(5) Uani 1 1 d . . . . .
C43 C 0.41067(19) 0.30050(12) 0.39259(12) 0.0234(5) Uani 1 1 d . . . . .
C10 C 0.4109(2) 0.39259(12) 0.30050(13) 0.0237(5) Uani 1 1 d . . . . .
C73 C 0.5730(2) 0.37489(14) 0.48551(13) 0.0296(5) Uani 1 1 d . . . . .
C29 C 0.2027(2) 0.32653(13) 0.32643(13) 0.0267(5) Uani 1 1 d . . . . .
C13 C 0.4731(2) 0.22693(12) 0.22693(13) 0.0246(5) Uani 1 1 d . . . . .
H13 H 0.543959 0.254957 0.255049 0.029 Uiso 1 1 calc R U . . .
C17 C 0.2521(2) 0.20601(13) 0.20596(13) 0.0287(5) Uani 1 1 d . . . . .
H17 H 0.171245 0.219573 0.219626 0.034 Uiso 1 1 calc R U . . .
C46 C 0.5729(2) 0.48549(13) 0.37506(14) 0.0298(5) Uani 1 1 d . . . . .
C15 C 0.3838(2) 0.12641(13) 0.12647(13) 0.0282(5) Uani 1 1 d . . . . .
H15 H 0.393895 0.084903 0.085056 0.034 Uiso 1 1 calc R U . . .
C22 C 0.6185(2) 0.14279(13) 0.14265(13) 0.0316(5) Uani 1 1 d D U . . .
C23 C 0.7181(4) 0.2127(3) 0.1655(3) 0.0378(12) Uani 0.5 1 d D U P A 1
H23A H 0.797679 0.197630 0.145396 0.057 Uiso 0.5 1 calc R U P A 1
H23B H 0.727734 0.226111 0.222844 0.057 Uiso 0.5 1 calc R U P A 1
H23C H 0.691318 0.258289 0.142780 0.057 Uiso 0.5 1 calc R U P A 1
C26 C 0.6193(5) 0.1233(4) 0.0510(3) 0.0442(14) Uani 0.5 1 d D U P A 1
H26A H 0.590106 0.167715 0.027174 0.066 Uiso 0.5 1 calc R U P A 1
H26B H 0.564313 0.076393 0.032116 0.066 Uiso 0.5 1 calc R U P A 1
H26C H 0.704074 0.113655 0.036302 0.066 Uiso 0.5 1 calc R U P A 1
C27 C 0.6522(5) 0.0752(3) 0.1788(4) 0.0511(15) Uani 0.5 1 d D U P A 1
H27A H 0.734307 0.060030 0.163206 0.077 Uiso 0.5 1 calc R U P A 1
H27B H 0.590549 0.031263 0.161528 0.077 Uiso 0.5 1 calc R U P A 1
H27C H 0.654328 0.088769 0.236080 0.077 Uiso 0.5 1 calc R U P A 1
C14 C 0.4892(2) 0.16638(13) 0.16647(13) 0.0256(5) Uani 1 1 d . . . . .
C9 C 0.4058(2) 0.44066(13) 0.24146(13) 0.0297(5) Uani 1 1 d . . . . .
H9 H 0.351631 0.425410 0.195766 0.036 Uiso 1 1 calc R U . . .
C30 C 0.1374(2) 0.28323(16) 0.37418(14) 0.0350(6) Uani 1 1 d . . . . .
H30 H 0.180942 0.250109 0.404002 0.042 Uiso 1 1 calc R U . . .
C47 C 0.5653(2) 0.53469(13) 0.31666(15) 0.0356(6) Uani 1 1 d . . . . .
C34 C 0.1373(2) 0.37423(14) 0.28338(16) 0.0348(6) Uani 1 1 d . . . . .
H34 H 0.180933 0.404205 0.250426 0.042 Uiso 1 1 calc R U . . .
C8 C 0.4794(2) 0.51021(13) 0.24961(15) 0.0355(6) Uani 1 1 d D U . . .
C74 C 0.5806(7) 0.5740(6) 0.1452(5) 0.0307(15) Uani 0.504(3) 1 d D U P B 1
H74 H 0.652151 0.545098 0.150309 0.037 Uiso 0.504(3) 1 calc R U P B 1
C7 C 0.4862(6) 0.5668(4) 0.1942(4) 0.0301(16) Uani 0.504(3) 1 d D U P B 1
C3 C 0.5730(6) 0.6235(4) 0.0875(3) 0.0295(14) Uani 0.504(3) 1 d D U P B 1
C78 C 0.1644(6) 0.6951(5) 0.1886(4) 0.042(2) Uani 0.504(3) 1 d D U P B 1
H78A H 0.133722 0.639842 0.181940 0.063 Uiso 0.504(3) 1 calc R U P B 1
H78B H 0.094355 0.727974 0.182817 0.063 Uiso 0.504(3) 1 calc R U P B 1
H78C H 0.206431 0.710105 0.240910 0.063 Uiso 0.504(3) 1 calc R U P B 1
C2 C 0.6782(5) 0.6265(4) 0.0319(3) 0.0335(15) Uani 0.504(3) 1 d D U P B 1
C80 C 0.6929(8) 0.5435(5) -0.0115(6) 0.043(2) Uani 0.504(3) 1 d D U P B 1
H80A H 0.712326 0.508479 0.026749 0.065 Uiso 0.504(3) 1 calc R U P B 1
H80B H 0.760491 0.545160 -0.046903 0.065 Uiso 0.504(3) 1 calc R U P B 1
H80C H 0.615256 0.523869 -0.042012 0.065 Uiso 0.504(3) 1 calc R U P B 1
C79 C 0.6520(7) 0.6799(5) -0.0295(4) 0.0400(18) Uani 0.504(3) 1 d D U P B 1
H79A H 0.575779 0.660019 -0.061363 0.060 Uiso 0.504(3) 1 calc R U P B 1
H79B H 0.721764 0.680805 -0.063343 0.060 Uiso 0.504(3) 1 calc R U P B 1
H79C H 0.641777 0.733268 -0.003049 0.060 Uiso 0.504(3) 1 calc R U P B 1
C4 C 0.4677(6) 0.6651(3) 0.0833(3) 0.0305(12) Uani 0.504(3) 1 d D U P B 1
H4 H 0.461889 0.700017 0.045748 0.037 Uiso 0.504(3) 1 calc R U P B 1
C6 C 0.3805(5) 0.6089(3) 0.1873(3) 0.0318(12) Uani 0.504(3) 1 d D U P B 1
H6 H 0.315631 0.603333 0.221385 0.038 Uiso 0.504(3) 1 calc R U P B 1
C5 C 0.3686(5) 0.6580(3) 0.1321(3) 0.0289(11) Uani 0.504(3) 1 d D U P B 1
C77 C 0.1877(6) 0.6815(4) 0.0450(4) 0.0419(15) Uani 0.504(3) 1 d D U P B 1
H77A H 0.157325 0.626303 0.039865 0.063 Uiso 0.504(3) 1 calc R U P B 1
H77B H 0.244658 0.688074 0.003803 0.063 Uiso 0.504(3) 1 calc R U P B 1
H77C H 0.117222 0.714132 0.039554 0.063 Uiso 0.504(3) 1 calc R U P B 1
C75 C 0.2565(4) 0.7067(3) 0.1259(3) 0.0337(11) Uani 0.504(3) 1 d D U P B 1
C1 C 0.8005(4) 0.6575(3) 0.0797(3) 0.0386(13) Uani 0.504(3) 1 d D U P B 1
H1A H 0.793486 0.712060 0.103776 0.058 Uiso 0.504(3) 1 calc R U P B 1
H1B H 0.869105 0.655048 0.044786 0.058 Uiso 0.504(3) 1 calc R U P B 1
H1C H 0.816594 0.625181 0.120862 0.058 Uiso 0.504(3) 1 calc R U P B 1
C76 C 0.2989(5) 0.7941(3) 0.1366(3) 0.0460(14) Uani 0.504(3) 1 d D U P B 1
H76A H 0.226077 0.825262 0.134533 0.069 Uiso 0.504(3) 1 calc R U P B 1
H76B H 0.352386 0.803850 0.094569 0.069 Uiso 0.504(3) 1 calc R U P B 1
H76C H 0.345415 0.808937 0.187553 0.069 Uiso 0.504(3) 1 calc R U P B 1
C58 C 0.4059(2) 0.24137(13) 0.44057(13) 0.0297(5) Uani 1 1 d . . . . .
H58 H 0.351862 0.195611 0.425327 0.036 Uiso 1 1 calc R U . . .
C57 C 0.4799(2) 0.24964(14) 0.51023(13) 0.0354(6) Uani 1 1 d . . . . .
C52 C 0.6550(2) 0.44430(15) 0.50108(15) 0.0358(6) Uani 1 1 d . . . . .
C56 C 0.5657(2) 0.31672(15) 0.53463(14) 0.0354(6) Uani 1 1 d . . . . .
C16 C 0.2643(2) 0.14478(14) 0.14471(14) 0.0328(6) Uani 1 1 d . . . . .
C51 C 0.6551(2) 0.50108(15) 0.44429(15) 0.0357(6) Uani 1 1 d . . . . .
C31 C 0.0096(2) 0.28696(18) 0.37962(15) 0.0442(7) Uani 1 1 d . . . . .
C33 C 0.0097(2) 0.37970(15) 0.28683(18) 0.0446(7) Uani 1 1 d . . . . .
C59 C 0.4681(3) 0.18857(15) 0.56253(14) 0.0471(7) Uani 1 1 d . U . . .
C55 C 0.6441(3) 0.3306(2) 0.60499(15) 0.0497(8) Uani 1 1 d . . . . .
H55 H 0.641439 0.294162 0.641243 0.060 Uiso 1 1 calc R U . . .
C32 C -0.0532(2) 0.33595(17) 0.33586(17) 0.0469(8) Uani 1 1 d . . . . .
H32 H -0.140177 0.339597 0.339484 0.056 Uiso 1 1 calc R U . . .
C48 C 0.6436(3) 0.60495(15) 0.3308(2) 0.0494(8) Uani 1 1 d . . . . .
H48 H 0.640782 0.641332 0.294547 0.059 Uiso 1 1 calc R U . . .
C53 C 0.7305(2) 0.4526(2) 0.56948(16) 0.0505(8) Uani 1 1 d . . . . .
H53 H 0.788023 0.496954 0.582309 0.061 Uiso 1 1 calc R U . . .
C60 C 0.5500(10) 0.1427(8) 0.5826(6) 0.0368(14) Uani 0.497(3) 1 d . U P C 1
H60 H 0.631263 0.150618 0.565664 0.044 Uiso 0.497(3) 1 calc R U P C 1
C50 C 0.7305(2) 0.56949(16) 0.4528(2) 0.0503(8) Uani 1 1 d . . . . .
H50 H 0.788018 0.582301 0.497178 0.060 Uiso 1 1 calc R U . . .
C18 C 0.1485(2) 0.10037(16) 0.10084(17) 0.0454(7) Uani 1 1 d D U . . .
C19 C 0.0684(3) 0.1599(2) 0.0644(2) 0.0558(10) Uani 0.811(4) 1 d D U P D 1
H19A H 0.116647 0.184793 0.027221 0.084 Uiso 0.811(4) 1 calc R U P D 1
H19B H 0.045118 0.200230 0.106210 0.084 Uiso 0.811(4) 1 calc R U P D 1
H19C H -0.006789 0.132199 0.036854 0.084 Uiso 0.811(4) 1 calc R U P D 1
C21 C 0.0689(3) 0.0649(2) 0.1596(2) 0.0559(10) Uani 0.811(4) 1 d D U P D 1
H21A H -0.005797 0.036793 0.131659 0.084 Uiso 0.811(4) 1 calc R U P D 1
H21B H 0.044542 0.107009 0.199221 0.084 Uiso 0.811(4) 1 calc R U P D 1
H21C H 0.117037 0.028297 0.185298 0.084 Uiso 0.811(4) 1 calc R U P D 1
C20 C 0.1789(4) 0.0375(3) 0.0357(3) 0.0857(14) Uani 0.811(4) 1 d D U P D 1
H20A H 0.227910 -0.001158 0.057738 0.129 Uiso 0.811(4) 1 calc R U P D 1
H20B H 0.227008 0.061327 -0.002200 0.129 Uiso 0.811(4) 1 calc R U P D 1
H20C H 0.101722 0.011400 0.009286 0.129 Uiso 0.811(4) 1 calc R U P D 1
C49 C 0.7230(3) 0.62025(16) 0.3965(2) 0.0589(10) Uani 1 1 d . . . . .
H49 H 0.775227 0.667269 0.404436 0.071 Uiso 1 1 calc R U . . .
C54 C 0.7232(3) 0.3963(2) 0.62026(16) 0.0587(10) Uani 1 1 d . . . . .
H54 H 0.775562 0.404265 0.667246 0.070 Uiso 1 1 calc R U . . .
C61 C 0.5293(8) 0.0798(5) 0.6290(4) 0.0313(16) Uani 0.497(3) 1 d . U P C 1
C35 C -0.0597(2) 0.43219(16) 0.2373(2) 0.0549(8) Uani 1 1 d D U . . .
C36 C -0.0139(7) 0.5153(3) 0.2752(4) 0.0400(14) Uani 0.511(5) 1 d D U P E 1
H36A H -0.058111 0.553535 0.249460 0.060 Uiso 0.511(5) 1 calc R U P E 1
H36B H 0.075538 0.523105 0.269486 0.060 Uiso 0.511(5) 1 calc R U P E 1
H36C H -0.029658 0.522437 0.331130 0.060 Uiso 0.511(5) 1 calc R U P E 1
C38 C -0.2034(4) 0.4257(3) 0.2602(3) 0.0359(13) Uani 0.511(5) 1 d D U P E 1
H38A H -0.207327 0.442218 0.316746 0.054 Uiso 0.511(5) 1 calc R U P E 1
H38B H -0.237274 0.371203 0.246168 0.054 Uiso 0.511(5) 1 calc R U P E 1
H38C H -0.252248 0.459704 0.231421 0.054 Uiso 0.511(5) 1 calc R U P E 1
C37 C -0.0453(5) 0.4040(3) 0.1604(3) 0.0406(14) Uani 0.511(5) 1 d D U P E 1
H37A H -0.095281 0.433074 0.126690 0.061 Uiso 0.511(5) 1 calc R U P E 1
H37B H -0.072877 0.348189 0.149634 0.061 Uiso 0.511(5) 1 calc R U P E 1
H37C H 0.042435 0.410635 0.149541 0.061 Uiso 0.511(5) 1 calc R U P E 1
C39 C -0.0597(2) 0.2371(2) 0.43180(15) 0.0549(8) Uani 1 1 d D U . . .
C40 C -0.0136(6) 0.2733(4) 0.5149(3) 0.0404(14) Uani 0.510(5) 1 d D U P F 1
H40A H -0.058804 0.247327 0.552611 0.061 Uiso 0.510(5) 1 calc R U P F 1
H40B H -0.027746 0.329417 0.522926 0.061 Uiso 0.510(5) 1 calc R U P F 1
H40C H 0.075493 0.266414 0.522609 0.061 Uiso 0.510(5) 1 calc R U P F 1
C42 C -0.0449(5) 0.1586(3) 0.4038(3) 0.0406(14) Uani 0.510(5) 1 d D U P F 1
H42A H 0.041047 0.146509 0.415589 0.061 Uiso 0.510(5) 1 calc R U P F 1
H42B H -0.063909 0.148747 0.346816 0.061 Uiso 0.510(5) 1 calc R U P F 1
H42C H -0.101522 0.125269 0.429093 0.061 Uiso 0.510(5) 1 calc R U P F 1
C41 C -0.2020(4) 0.2593(3) 0.4255(3) 0.0364(13) Uani 0.510(5) 1 d D U P F 1
H41A H -0.250896 0.229368 0.458479 0.055 Uiso 0.510(5) 1 calc R U P F 1
H41B H -0.235248 0.246433 0.370764 0.055 Uiso 0.510(5) 1 calc R U P F 1
H41C H -0.206572 0.315601 0.443274 0.055 Uiso 0.510(5) 1 calc R U P F 1
C69 C 0.6390(7) 0.0334(5) 0.6488(4) 0.0358(16) Uani 0.497(3) 1 d . U P C 1
C68 C 0.1361(14) 0.1730(10) 0.7039(10) 0.043(3) Uani 0.497(3) 1 d . U P C 1
H68A H 0.057478 0.163767 0.727870 0.064 Uiso 0.497(3) 1 calc R U P C 1
H68B H 0.124818 0.209591 0.666104 0.064 Uiso 0.497(3) 1 calc R U P C 1
H68C H 0.199994 0.195497 0.744878 0.064 Uiso 0.497(3) 1 calc R U P C 1
C70 C 0.6988(12) -0.0002(7) 0.5749(5) 0.042(2) Uani 0.497(3) 1 d . U P C 1
H70A H 0.637034 -0.033891 0.539571 0.062 Uiso 0.497(3) 1 calc R U P C 1
H70B H 0.767775 -0.031220 0.588733 0.062 Uiso 0.497(3) 1 calc R U P C 1
H70C H 0.730387 0.042754 0.548537 0.062 Uiso 0.497(3) 1 calc R U P C 1
C72 C 0.6030(8) -0.0364(7) 0.6901(7) 0.046(2) Uani 0.497(3) 1 d . U P C 1
H72A H 0.571061 -0.017247 0.740994 0.069 Uiso 0.497(3) 1 calc R U P C 1
H72B H 0.676263 -0.065951 0.698264 0.069 Uiso 0.497(3) 1 calc R U P C 1
H72C H 0.538623 -0.070651 0.657557 0.069 Uiso 0.497(3) 1 calc R U P C 1
C62 C 0.4092(6) 0.0659(3) 0.6534(3) 0.0330(13) Uani 0.497(3) 1 d . U P C 1
H62 H 0.395539 0.025274 0.684224 0.040 Uiso 0.497(3) 1 calc R U P C 1
C64 C 0.3316(5) 0.1679(3) 0.5898(3) 0.0335(13) Uani 0.497(3) 1 d . U P C 1
H64 H 0.264609 0.197118 0.574768 0.040 Uiso 0.497(3) 1 calc R U P C 1
C67 C 0.1738(7) 0.0361(5) 0.7203(5) 0.0476(18) Uani 0.497(3) 1 d . U P C 1
H67A H 0.234309 0.054931 0.764497 0.071 Uiso 0.497(3) 1 calc R U P C 1
H67B H 0.194561 -0.015733 0.695017 0.071 Uiso 0.497(3) 1 calc R U P C 1
H67C H 0.090342 0.032381 0.739502 0.071 Uiso 0.497(3) 1 calc R U P C 1
C63 C 0.3088(5) 0.1089(3) 0.6345(2) 0.0319(11) Uani 0.497(3) 1 d . U P C 1
C65 C 0.1774(5) 0.0936(3) 0.6608(3) 0.0371(12) Uani 0.497(3) 1 d . U P C 1
C66 C 0.0880(5) 0.0645(3) 0.5910(3) 0.0400(13) Uani 0.497(3) 1 d . U P C 1
H66A H 0.004947 0.054498 0.608938 0.060 Uiso 0.497(3) 1 calc R U P C 1
H66B H 0.115883 0.015796 0.562645 0.060 Uiso 0.497(3) 1 calc R U P C 1
H66C H 0.085109 0.104291 0.555938 0.060 Uiso 0.497(3) 1 calc R U P C 1
C71 C 0.7331(6) 0.0882(4) 0.7030(4) 0.0503(15) Uani 0.497(3) 1 d . U P C 1
H71A H 0.761611 0.131482 0.676095 0.076 Uiso 0.497(3) 1 calc R U P C 1
H71B H 0.804204 0.058976 0.716908 0.076 Uiso 0.497(3) 1 calc R U P C 1
H71C H 0.693956 0.109349 0.750790 0.076 Uiso 0.497(3) 1 calc R U P C 1
C41A C -0.1771(5) 0.1873(3) 0.3920(3) 0.0452(16) Uani 0.490(5) 1 d D U P F 2
H41D H -0.207975 0.152401 0.427585 0.068 Uiso 0.490(5) 1 calc R U P F 2
H41E H -0.155483 0.155918 0.343199 0.068 Uiso 0.490(5) 1 calc R U P F 2
H41F H -0.241707 0.222311 0.380266 0.068 Uiso 0.490(5) 1 calc R U P F 2
C42A C 0.0219(5) 0.1611(3) 0.4547(4) 0.0465(16) Uani 0.490(5) 1 d D U P F 2
H42D H 0.095737 0.181708 0.488770 0.070 Uiso 0.490(5) 1 calc R U P F 2
H42E H 0.047565 0.130658 0.406448 0.070 Uiso 0.490(5) 1 calc R U P F 2
H42F H -0.030517 0.127249 0.482117 0.070 Uiso 0.490(5) 1 calc R U P F 2
C40A C -0.0854(7) 0.2765(4) 0.5118(3) 0.0447(16) Uani 0.490(5) 1 d D U P F 2
H40D H -0.116022 0.237060 0.542796 0.067 Uiso 0.490(5) 1 calc R U P F 2
H40E H -0.148265 0.314648 0.507232 0.067 Uiso 0.490(5) 1 calc R U P F 2
H40F H -0.008663 0.303664 0.537933 0.067 Uiso 0.490(5) 1 calc R U P F 2
C60A C 0.5769(9) 0.1408(8) 0.5708(6) 0.0368(14) Uani 0.503(3) 1 d . U P C 2
H60A H 0.648027 0.147755 0.541970 0.044 Uiso 0.503(3) 1 calc R U P C 2
C61A C 0.5719(7) 0.0867(5) 0.6206(4) 0.0323(16) Uani 0.503(3) 1 d . U P C 2
C69A C 0.6776(7) 0.0318(5) 0.6270(5) 0.0320(15) Uani 0.503(3) 1 d . U P C 2
C70A C 0.6927(12) -0.0106(7) 0.5429(5) 0.038(2) Uani 0.503(3) 1 d . U P C 2
H70D H 0.614910 -0.040573 0.522563 0.056 Uiso 0.503(3) 1 calc R U P C 2
H70E H 0.759857 -0.046411 0.544047 0.056 Uiso 0.503(3) 1 calc R U P C 2
H70F H 0.712960 0.028305 0.508715 0.056 Uiso 0.503(3) 1 calc R U P C 2
C72A C 0.6519(8) -0.0285(6) 0.6800(6) 0.044(2) Uani 0.503(3) 1 d . U P C 2
H72D H 0.646055 -0.001955 0.733822 0.066 Uiso 0.503(3) 1 calc R U P C 2
H72E H 0.719488 -0.064094 0.678825 0.066 Uiso 0.503(3) 1 calc R U P C 2
H72F H 0.573276 -0.058578 0.661838 0.066 Uiso 0.503(3) 1 calc R U P C 2
C62A C 0.4683(6) 0.0836(3) 0.6637(3) 0.0305(12) Uani 0.503(3) 1 d . U P C 2
H62A H 0.463329 0.046525 0.699231 0.037 Uiso 0.503(3) 1 calc R U P C 2
C64A C 0.3830(5) 0.1864(3) 0.6040(3) 0.0366(14) Uani 0.503(3) 1 d . U P C 2
H64A H 0.321173 0.223003 0.600459 0.044 Uiso 0.503(3) 1 calc R U P C 2
C67A C 0.2991(5) 0.1368(3) 0.7935(3) 0.0444(14) Uani 0.503(3) 1 d . U P C 2
H67D H 0.352955 0.094865 0.802980 0.067 Uiso 0.503(3) 1 calc R U P C 2
H67E H 0.226305 0.134284 0.824625 0.067 Uiso 0.503(3) 1 calc R U P C 2
H67F H 0.345256 0.187852 0.808678 0.067 Uiso 0.503(3) 1 calc R U P C 2
C63A C 0.3692(4) 0.1330(2) 0.6574(2) 0.0299(11) Uani 0.503(3) 1 d . U P C 2
C65A C 0.2571(5) 0.1266(3) 0.7069(3) 0.0357(11) Uani 0.503(3) 1 d . U P C 2
C66A C 0.1879(6) 0.0448(5) 0.6815(5) 0.0430(16) Uani 0.503(3) 1 d . U P C 2
H66D H 0.244956 0.003758 0.688374 0.064 Uiso 0.503(3) 1 calc R U P C 2
H66E H 0.157932 0.039530 0.626226 0.064 Uiso 0.503(3) 1 calc R U P C 2
H66F H 0.117236 0.039430 0.713956 0.064 Uiso 0.503(3) 1 calc R U P C 2
C71A C 0.8006(5) 0.0798(3) 0.6575(3) 0.0392(13) Uani 0.503(3) 1 d . U P C 2
H71D H 0.818256 0.119283 0.623575 0.059 Uiso 0.503(3) 1 calc R U P C 2
H71E H 0.868618 0.044452 0.657069 0.059 Uiso 0.503(3) 1 calc R U P C 2
H71F H 0.792874 0.105907 0.711267 0.059 Uiso 0.503(3) 1 calc R U P C 2
C68A C 0.1619(14) 0.1891(10) 0.6943(10) 0.044(3) Uani 0.503(3) 1 d . U P C 2
H68D H 0.087887 0.179381 0.722691 0.067 Uiso 0.503(3) 1 calc R U P C 2
H68E H 0.138103 0.185289 0.638127 0.067 Uiso 0.503(3) 1 calc R U P C 2
H68F H 0.199867 0.241681 0.714053 0.067 Uiso 0.503(3) 1 calc R U P C 2
C74A C 0.5452(7) 0.5804(6) 0.1386(5) 0.0352(17) Uani 0.496(3) 1 d D U P B 2
H74A H 0.626010 0.563833 0.149320 0.042 Uiso 0.496(3) 1 calc R U P B 2
C7A C 0.4491(6) 0.5584(4) 0.1827(4) 0.0291(16) Uani 0.496(3) 1 d D U P B 2
C3A C 0.5266(6) 0.6264(4) 0.0788(4) 0.0309(14) Uani 0.496(3) 1 d D U P B 2
C78A C 0.1334(7) 0.7035(5) 0.1731(4) 0.041(2) Uani 0.496(3) 1 d D U P B 2
H78D H 0.121588 0.665320 0.209338 0.062 Uiso 0.496(3) 1 calc R U P B 2
H78E H 0.054279 0.726248 0.162383 0.062 Uiso 0.496(3) 1 calc R U P B 2
H78F H 0.195171 0.745220 0.196911 0.062 Uiso 0.496(3) 1 calc R U P B 2
C2A C 0.6384(6) 0.6483(4) 0.0332(3) 0.0342(15) Uani 0.496(3) 1 d D U P B 2
C80A C 0.6990(7) 0.5733(5) -0.0003(5) 0.041(2) Uani 0.496(3) 1 d D U P B 2
H80D H 0.731835 0.547742 0.042906 0.061 Uiso 0.496(3) 1 calc R U P B 2
H80E H 0.766993 0.586759 -0.032201 0.061 Uiso 0.496(3) 1 calc R U P B 2
H80F H 0.636804 0.537403 -0.033038 0.061 Uiso 0.496(3) 1 calc R U P B 2
C79A C 0.6015(7) 0.6902(5) -0.0359(4) 0.0432(19) Uani 0.496(3) 1 d D U P B 2
H79D H 0.537330 0.657583 -0.070297 0.065 Uiso 0.496(3) 1 calc R U P B 2
H79E H 0.674492 0.699016 -0.065471 0.065 Uiso 0.496(3) 1 calc R U P B 2
H79F H 0.569003 0.740712 -0.016179 0.065 Uiso 0.496(3) 1 calc R U P B 2
C4A C 0.4089(6) 0.6526(3) 0.0663(3) 0.0311(12) Uani 0.496(3) 1 d D U P B 2
H4A H 0.396077 0.685239 0.027199 0.037 Uiso 0.496(3) 1 calc R U P B 2
C6A C 0.3327(5) 0.5847(3) 0.1667(3) 0.0278(11) Uani 0.496(3) 1 d D U P B 2
H6A H 0.265938 0.569450 0.195932 0.033 Uiso 0.496(3) 1 calc R U P B 2
C5A C 0.3085(5) 0.6330(3) 0.1091(3) 0.0308(11) Uani 0.496(3) 1 d D U P B 2
C77A C 0.0883(4) 0.5910(3) 0.0647(3) 0.0378(13) Uani 0.496(3) 1 d D U P B 2
H77D H 0.083398 0.556001 0.104383 0.057 Uiso 0.496(3) 1 calc R U P B 2
H77E H 0.117614 0.562608 0.016462 0.057 Uiso 0.496(3) 1 calc R U P B 2
H77F H 0.005824 0.609312 0.053497 0.057 Uiso 0.496(3) 1 calc R U P B 2
C75A C 0.1793(4) 0.6618(3) 0.0955(3) 0.0351(12) Uani 0.496(3) 1 d D U P B 2
C1A C 0.7338(5) 0.7025(4) 0.0885(3) 0.0480(15) Uani 0.496(3) 1 d D U P B 2
H1AA H 0.695514 0.750749 0.109202 0.072 Uiso 0.496(3) 1 calc R U P B 2
H1AB H 0.805502 0.715650 0.059355 0.072 Uiso 0.496(3) 1 calc R U P B 2
H1AC H 0.761296 0.675663 0.132007 0.072 Uiso 0.496(3) 1 calc R U P B 2
C76A C 0.1751(7) 0.7205(4) 0.0369(4) 0.0466(17) Uani 0.496(3) 1 d D U P B 2
H76D H 0.091502 0.739486 0.032998 0.070 Uiso 0.496(3) 1 calc R U P B 2
H76E H 0.195712 0.694554 -0.014714 0.070 Uiso 0.496(3) 1 calc R U P B 2
H76F H 0.235449 0.764939 0.055052 0.070 Uiso 0.496(3) 1 calc R U P B 2
C20A C 0.1592(17) 0.1076(10) 0.0111(6) 0.071(4) Uani 0.189(4) 1 d D U P D 2
H20D H 0.230720 0.080039 -0.008444 0.107 Uiso 0.189(4) 1 calc R U P D 2
H20E H 0.170334 0.163146 0.005148 0.107 Uiso 0.189(4) 1 calc R U P D 2
H20F H 0.083175 0.084161 -0.019035 0.107 Uiso 0.189(4) 1 calc R U P D 2
C19A C 0.0227(13) 0.1243(11) 0.1237(11) 0.085(5) Uani 0.189(4) 1 d D U P D 2
H19D H 0.013399 0.178729 0.115701 0.128 Uiso 0.189(4) 1 calc R U P D 2
H19E H 0.014229 0.119826 0.179180 0.128 Uiso 0.189(4) 1 calc R U P D 2
H19F H -0.041609 0.089853 0.091308 0.128 Uiso 0.189(4) 1 calc R U P D 2
C21A C 0.1617(16) 0.0119(6) 0.1030(10) 0.066(4) Uani 0.189(4) 1 d D U P D 2
H21D H 0.091281 -0.018599 0.072542 0.099 Uiso 0.189(4) 1 calc R U P D 2
H21E H 0.162856 0.002012 0.157507 0.099 Uiso 0.189(4) 1 calc R U P D 2
H21F H 0.239372 -0.003664 0.080335 0.099 Uiso 0.189(4) 1 calc R U P D 2
C26A C 0.6190(5) 0.0510(3) 0.1233(4) 0.0451(14) Uani 0.5 1 d D U P A 2
H26D H 0.704208 0.036066 0.115582 0.068 Uiso 0.5 1 calc R U P A 2
H26E H 0.566413 0.032297 0.075281 0.068 Uiso 0.5 1 calc R U P A 2
H26F H 0.586798 0.027212 0.166927 0.068 Uiso 0.5 1 calc R U P A 2
C27A C 0.7176(4) 0.1654(3) 0.2125(3) 0.0392(12) Uani 0.5 1 d D U P A 2
H27D H 0.797619 0.146101 0.197188 0.059 Uiso 0.5 1 calc R U P A 2
H27E H 0.691391 0.141818 0.257715 0.059 Uiso 0.5 1 calc R U P A 2
H27F H 0.726277 0.222702 0.226657 0.059 Uiso 0.5 1 calc R U P A 2
C23A C 0.6522(5) 0.1788(4) 0.0750(3) 0.0513(15) Uani 0.5 1 d D U P A 2
H23D H 0.656620 0.236109 0.088995 0.077 Uiso 0.5 1 calc R U P A 2
H23E H 0.589387 0.162642 0.031578 0.077 Uiso 0.5 1 calc R U P A 2
H23F H 0.733328 0.162033 0.059039 0.077 Uiso 0.5 1 calc R U P A 2
C36A C -0.0845(7) 0.5102(4) 0.2750(4) 0.0428(16) Uani 0.489(5) 1 d D U P E 2
H36D H -0.006873 0.537420 0.299598 0.064 Uiso 0.489(5) 1 calc R U P E 2
H36E H -0.144000 0.505779 0.315232 0.064 Uiso 0.489(5) 1 calc R U P E 2
H36F H -0.119371 0.539890 0.235725 0.064 Uiso 0.489(5) 1 calc R U P E 2
C38A C -0.1768(5) 0.3914(3) 0.1857(4) 0.0450(16) Uani 0.489(5) 1 d D U P E 2
H38D H -0.242008 0.378800 0.219899 0.067 Uiso 0.489(5) 1 calc R U P E 2
H38E H -0.153659 0.343049 0.154152 0.067 Uiso 0.489(5) 1 calc R U P E 2
H38F H -0.207625 0.427057 0.150792 0.067 Uiso 0.489(5) 1 calc R U P E 2
C37A C 0.0227(6) 0.4548(4) 0.1587(3) 0.0453(16) Uani 0.489(5) 1 d D U P E 2
H37D H -0.030313 0.481576 0.124648 0.068 Uiso 0.489(5) 1 calc R U P E 2
H37E H 0.048350 0.406251 0.128701 0.068 Uiso 0.489(5) 1 calc R U P E 2
H37F H 0.096496 0.489120 0.178665 0.068 Uiso 0.489(5) 1 calc R U P E 2

loop_
_atom_site_aniso_label
_atom_site_aniso_U_11
_atom_site_aniso_U_22
_atom_site_aniso_U_33
_atom_site_aniso_U_23
_atom_site_aniso_U_13
_atom_site_aniso_U_12
C11 0.0238(11) 0.0196(11) 0.0200(11) -0.0024(9) 0.0015(8) 0.0007(8)
C12 0.0286(11) 0.0195(11) 0.0199(11) 0.0007(9) 0.0037(9) 0.0034(8)
C44 0.0232(11) 0.0244(11) 0.0225(11) -0.0052(9) 0.0034(8) 0.0063(9)
C45 0.0228(11) 0.0210(11) 0.0242(11) -0.0046(9) 0.0061(8) 0.0023(8)
C43 0.0269(11) 0.0224(11) 0.0202(11) -0.0020(9) 0.0044(8) 0.0073(9)
C10 0.0268(11) 0.0207(11) 0.0223(11) -0.0037(9) 0.0059(9) 0.0039(8)
C73 0.0265(12) 0.0343(13) 0.0242(12) -0.0114(10) -0.0012(9) 0.0127(10)
C29 0.0266(11) 0.0239(11) 0.0251(12) -0.0108(9) 0.0012(9) 0.0009(9)
C13 0.0270(11) 0.0225(11) 0.0228(11) -0.0017(9) 0.0018(9) 0.0021(9)
C17 0.0256(11) 0.0284(12) 0.0289(13) -0.0064(10) 0.0026(9) 0.0029(9)
C46 0.0267(12) 0.0250(12) 0.0342(13) -0.0106(10) 0.0124(10) -0.0004(9)
C15 0.0322(12) 0.0244(12) 0.0247(12) -0.0078(9) 0.0025(9) 0.0024(9)
C22 0.0309(12) 0.0309(13) 0.0309(13) -0.0045(10) 0.0048(10) 0.0048(10)
C23 0.027(2) 0.039(3) 0.044(3) -0.009(2) 0.012(2) 0.000(2)
C26 0.037(3) 0.053(3) 0.036(3) -0.020(3) 0.012(2) 0.004(3)
C27 0.033(3) 0.047(3) 0.076(4) 0.015(3) 0.008(3) 0.015(2)
C14 0.0284(11) 0.0243(11) 0.0240(12) 0.0010(9) 0.0038(9) 0.0050(9)
C9 0.0423(13) 0.0237(12) 0.0230(12) -0.0009(9) 0.0094(10) 0.0070(10)
C30 0.0280(12) 0.0473(15) 0.0256(12) -0.0062(11) 0.0029(10) -0.0028(10)
C47 0.0425(14) 0.0212(12) 0.0419(15) -0.0065(11) 0.0244(11) 0.0002(10)
C34 0.0277(12) 0.0239(12) 0.0485(15) -0.0071(11) -0.0036(11) 0.0022(9)
C8 0.0524(15) 0.0218(12) 0.0337(14) 0.0003(10) 0.0219(11) 0.0058(10)
C74 0.039(3) 0.025(3) 0.028(3) 0.001(2) 0.013(3) 0.000(3)
C7 0.039(3) 0.020(3) 0.029(3) -0.003(2) 0.010(2) 0.001(2)
C3 0.033(3) 0.025(2) 0.029(2) -0.002(2) 0.008(2) 0.000(2)
C78 0.031(4) 0.052(4) 0.048(4) 0.015(3) 0.008(3) 0.024(3)
C2 0.038(3) 0.033(3) 0.030(3) 0.001(3) 0.014(2) 0.003(3)
C80 0.049(4) 0.044(5) 0.036(4) -0.003(4) 0.015(3) 0.005(4)
C79 0.046(4) 0.043(4) 0.034(3) 0.010(3) 0.011(3) 0.007(3)
C4 0.037(3) 0.025(2) 0.029(3) 0.000(2) 0.007(2) -0.002(3)
C6 0.039(3) 0.021(3) 0.032(3) -0.007(2) 0.010(2) -0.006(2)
C5 0.034(2) 0.023(2) 0.029(2) 0.0009(19) 0.008(2) 0.0046(19)
C77 0.038(3) 0.044(4) 0.043(4) 0.004(4) 0.001(3) 0.006(3)
C75 0.038(2) 0.033(2) 0.031(2) 0.004(2) 0.0052(19) 0.007(2)
C1 0.035(3) 0.038(3) 0.041(3) -0.001(2) 0.008(2) 0.000(2)
C76 0.060(4) 0.036(3) 0.044(3) 0.006(2) 0.010(3) 0.017(3)
C58 0.0408(13) 0.0227(12) 0.0254(12) -0.0012(9) 0.0074(10) 0.0089(10)
C57 0.0514(15) 0.0347(14) 0.0221(12) 0.0018(10) 0.0067(10) 0.0227(11)
C52 0.0235(12) 0.0441(15) 0.0325(13) -0.0200(11) 0.0004(10) 0.0073(10)
C56 0.0423(14) 0.0414(14) 0.0213(12) -0.0060(11) -0.0006(10) 0.0234(11)
C16 0.0283(12) 0.0317(13) 0.0342(13) -0.0084(11) 0.0017(10) 0.0018(10)
C51 0.0241(12) 0.0352(14) 0.0406(15) -0.0202(11) 0.0069(10) 0.0014(10)
C31 0.0272(13) 0.0680(19) 0.0277(13) -0.0226(13) 0.0083(10) -0.0099(12)
C33 0.0279(13) 0.0288(13) 0.0673(19) -0.0230(13) -0.0091(12) 0.0077(10)
C59 0.080(2) 0.0408(15) 0.0257(13) 0.0055(11) 0.0166(13) 0.0313(14)
C55 0.0466(16) 0.080(2) 0.0216(13) -0.0063(13) -0.0016(11) 0.0358(16)
C32 0.0248(13) 0.0527(17) 0.0521(17) -0.0296(14) 0.0038(12) 0.0030(12)
C48 0.0460(16) 0.0219(13) 0.079(2) -0.0073(13) 0.0346(16) -0.0031(11)
C53 0.0235(13) 0.080(2) 0.0356(16) -0.0313(16) -0.0018(11) 0.0072(13)
C60 0.057(3) 0.0331(14) 0.020(2) -0.0068(17) 0.009(2) 0.023(2)
C50 0.0265(13) 0.0323(15) 0.081(2) -0.0299(15) 0.0083(13) -0.0025(11)
C18 0.0391(9) 0.0450(10) 0.0456(10) -0.0146(8) 0.0020(8) 0.0016(8)
C19 0.0452(16) 0.0661(18) 0.0516(17) 0.0020(14) -0.0086(13) -0.0053(13)
C21 0.0451(16) 0.0512(16) 0.0670(18) 0.0020(14) -0.0052(14) -0.0086(13)
C20 0.0670(19) 0.085(2) 0.085(2) -0.0502(16) 0.0018(16) 0.0015(16)
C49 0.0310(14) 0.0226(14) 0.114(3) -0.0241(17) 0.0232(17) -0.0073(11)
C54 0.0318(15) 0.112(3) 0.0242(14) -0.0223(17) -0.0057(11) 0.0242(17)
C61 0.046(4) 0.029(3) 0.020(3) 0.001(2) 0.013(3) 0.018(3)
C35 0.0301(14) 0.0347(15) 0.093(2) -0.0084(15) -0.0130(14) 0.0082(11)
C36 0.040(3) 0.028(3) 0.052(4) 0.007(2) -0.003(3) 0.004(3)
C38 0.027(2) 0.036(3) 0.045(3) 0.003(2) 0.001(2) 0.0073(19)
C37 0.034(3) 0.048(3) 0.040(3) 0.007(2) 0.000(2) 0.009(2)
C39 0.0310(14) 0.094(2) 0.0332(15) -0.0077(15) 0.0082(11) -0.0132(14)
C40 0.045(4) 0.047(3) 0.030(3) 0.006(2) 0.013(3) 0.000(3)
C42 0.034(3) 0.039(3) 0.048(3) 0.002(2) 0.007(2) -0.002(2)
C41 0.028(2) 0.045(3) 0.035(3) 0.002(2) 0.011(2) 0.001(2)
C69 0.044(4) 0.029(3) 0.034(4) 0.000(3) 0.004(3) 0.011(3)
C68 0.041(6) 0.044(6) 0.044(5) 0.008(4) 0.015(4) 0.003(4)
C70 0.046(4) 0.039(5) 0.042(7) 0.009(5) 0.005(5) 0.014(3)
C72 0.048(5) 0.042(4) 0.054(5) 0.020(3) 0.010(4) 0.020(4)
C62 0.039(3) 0.029(3) 0.032(3) 0.004(2) 0.009(2) 0.004(2)
C64 0.025(3) 0.037(3) 0.044(3) 0.014(2) 0.022(2) 0.013(2)
C67 0.047(4) 0.046(4) 0.053(4) 0.019(4) 0.007(3) 0.000(3)
C63 0.032(2) 0.028(2) 0.035(2) 0.003(2) 0.007(2) 0.0016(19)
C65 0.039(3) 0.033(3) 0.042(3) 0.012(2) 0.011(2) 0.004(2)
C66 0.042(3) 0.034(3) 0.043(3) 0.003(2) 0.006(2) -0.002(2)
C71 0.050(3) 0.044(3) 0.054(4) -0.001(3) -0.008(3) 0.010(3)
C41A 0.040(3) 0.046(3) 0.049(3) 0.008(3) 0.006(2) -0.013(2)
C42A 0.046(3) 0.044(3) 0.053(4) 0.015(3) 0.018(3) 0.000(3)
C40A 0.046(4) 0.049(3) 0.040(3) 0.002(3) 0.017(3) 0.006(3)
C60A 0.057(3) 0.0331(14) 0.020(2) -0.0068(17) 0.009(2) 0.023(2)
C61A 0.044(3) 0.031(3) 0.023(3) 0.000(2) 0.010(2) 0.011(3)
C69A 0.043(3) 0.028(3) 0.025(4) -0.002(3) 0.004(3) 0.013(3)
C70A 0.047(4) 0.031(3) 0.034(5) -0.003(4) 0.006(5) 0.014(3)
C72A 0.057(6) 0.032(4) 0.046(4) 0.009(3) 0.006(4) 0.009(4)
C62A 0.039(3) 0.025(3) 0.028(3) 0.003(2) 0.005(3) 0.006(2)
C64A 0.030(3) 0.034(3) 0.050(3) 0.013(2) 0.012(3) 0.010(3)
C67A 0.047(2) 0.044(2) 0.043(2) 0.0057(16) 0.0086(16) 0.0046(16)
C63A 0.030(2) 0.027(2) 0.033(2) 0.001(2) 0.010(2) 0.0039(19)
C65A 0.039(2) 0.032(2) 0.036(3) 0.002(2) 0.013(2) 0.007(2)
C66A 0.042(3) 0.041(4) 0.047(4) 0.008(4) 0.009(3) 0.004(3)
C71A 0.041(3) 0.037(3) 0.038(3) -0.001(2) -0.002(2) 0.009(2)
C68A 0.047(6) 0.046(6) 0.045(4) 0.013(4) 0.026(4) 0.010(4)
C74A 0.039(3) 0.029(3) 0.035(3) -0.007(2) 0.007(3) 0.005(3)
C7A 0.040(3) 0.018(3) 0.028(3) -0.002(2) 0.013(2) -0.003(2)
C3A 0.039(3) 0.026(2) 0.027(2) -0.001(2) 0.012(3) 0.002(3)
C78A 0.037(4) 0.042(4) 0.044(4) 0.001(3) -0.001(3) 0.017(3)
C2A 0.037(3) 0.034(3) 0.031(3) -0.001(2) 0.010(2) 0.002(2)
C80A 0.042(4) 0.050(6) 0.033(4) 0.006(4) 0.014(3) 0.006(4)
C79A 0.047(5) 0.050(4) 0.039(4) 0.017(3) 0.021(3) 0.013(4)
C4A 0.037(3) 0.026(3) 0.030(3) 0.001(2) 0.006(2) 0.001(2)
C6A 0.037(3) 0.015(2) 0.031(3) -0.002(2) 0.012(2) 0.001(2)
C5A 0.033(2) 0.028(2) 0.030(2) -0.0002(19) 0.003(2) 0.001(2)
C77A 0.032(3) 0.045(3) 0.036(3) 0.003(2) -0.002(2) 0.005(2)
C75A 0.036(3) 0.042(3) 0.031(3) 0.014(2) 0.002(2) 0.011(2)
C1A 0.047(3) 0.049(3) 0.044(3) -0.003(3) 0.009(3) -0.011(3)
C76A 0.048(3) 0.051(4) 0.045(3) 0.021(4) 0.001(3) 0.006(3)
C20A 0.070(5) 0.072(5) 0.071(5) 0.010(2) 0.002(2) 0.002(2)
C19A 0.084(5) 0.085(5) 0.085(5) 0.010(2) 0.005(2) 0.005(2)
C21A 0.065(4) 0.065(4) 0.067(4) 0.009(2) 0.000(2) 0.002(2)
C26A 0.036(3) 0.040(3) 0.053(4) -0.018(3) 0.003(3) 0.011(2)
C27A 0.026(2) 0.043(3) 0.044(3) -0.011(3) 0.000(2) 0.010(2)
C23A 0.034(3) 0.077(4) 0.046(3) 0.013(3) 0.016(2) 0.011(3)
C36A 0.038(4) 0.041(3) 0.050(4) 0.005(3) 0.001(3) 0.013(3)
C38A 0.039(3) 0.046(3) 0.049(3) 0.009(3) -0.011(2) 0.003(2)
C37A 0.043(3) 0.056(4) 0.041(3) 0.015(3) 0.004(2) 0.018(3)

_geom_special_details            
;
 All esds (except the esd in the dihedral angle between two l.s. planes)
 are estimated using the full covariance matrix.  The cell esds are taken
 into account individually in the estimation of esds in distances, angles
 and torsion angles; correlations between esds in cell parameters are only
 used when they are defined by crystal symmetry.  An approximate (isotropic)
 treatment of cell esds is used for estimating esds involving l.s. planes.
;
loop_
_geom_bond_atom_site_label_1
_geom_bond_atom_site_label_2
_geom_bond_distance
_geom_bond_site_symmetry_2
_geom_bond_publ_flag
C11 C12 1.541(3) . ?
C11 C43 1.561(3) . ?
C11 C10 1.560(3) . ?
C11 C29 1.539(3) . ?
C12 C13 1.398(3) . ?
C12 C17 1.380(3) . ?
C44 C45 1.408(3) . ?
C44 C43 1.371(3) . ?
C44 C73 1.397(3) . ?
C45 C10 1.371(3) . ?
C45 C46 1.396(3) . ?
C43 C58 1.406(3) . ?
C10 C9 1.406(3) . ?
C73 C52 1.431(3) . ?
C73 C56 1.408(4) . ?
C29 C30 1.387(3) . ?
C29 C34 1.384(3) . ?
C13 H13 0.9500 . ?
C13 C14 1.390(3) . ?
C17 H17 0.9500 . ?
C17 C16 1.398(3) . ?
C46 C47 1.412(4) . ?
C46 C51 1.430(3) . ?
C15 H15 0.9500 . ?
C15 C14 1.389(3) . ?
C15 C16 1.389(3) . ?
C22 C23 1.560(5) . ?
C22 C26 1.569(5) . ?
C22 C27 1.456(5) . ?
C22 C14 1.537(3) . ?
C22 C26A 1.571(5) . ?
C22 C27A 1.556(5) . ?
C22 C23A 1.455(5) . ?
C23 H23A 0.9800 . ?
C23 H23B 0.9800 . ?
C23 H23C 0.9800 . ?
C26 H26A 0.9800 . ?
C26 H26B 0.9800 . ?
C26 H26C 0.9800 . ?
C27 H27A 0.9800 . ?
C27 H27B 0.9800 . ?
C27 H27C 0.9800 . ?
C9 H9 0.9500 . ?
C9 C8 1.387(3) . ?
C30 H30 0.9500 . ?
C30 C31 1.393(3) . ?
C47 C8 1.438(4) . ?
C47 C48 1.421(3) . ?
C34 H34 0.9500 . ?
C34 C33 1.390(3) . ?
C8 C7 1.466(5) . ?
C8 C7A 1.550(5) . ?
C74 H74 0.9500 . ?
C74 C7 1.373(6) . ?
C74 C3 1.405(6) . ?
C7 C6 1.395(7) . ?
C3 C2 1.531(7) . ?
C3 C4 1.382(7) . ?
C78 H78A 0.9800 . ?
C78 H78B 0.9800 . ?
C78 H78C 0.9800 . ?
C78 C75 1.537(6) . ?
C2 C80 1.538(8) . ?
C2 C79 1.528(7) . ?
C2 C1 1.542(6) . ?
C80 H80A 0.9800 . ?
C80 H80B 0.9800 . ?
C80 H80C 0.9800 . ?
C79 H79A 0.9800 . ?
C79 H79B 0.9800 . ?
C79 H79C 0.9800 . ?
C4 H4 0.9500 . ?
C4 C5 1.410(6) . ?
C6 H6 0.9500 . ?
C6 C5 1.370(6) . ?
C5 C75 1.520(5) . ?
C77 H77A 0.9800 . ?
C77 H77B 0.9800 . ?
C77 H77C 0.9800 . ?
C77 C75 1.536(6) . ?
C75 C76 1.531(6) . ?
C1 H1A 0.9800 . ?
C1 H1B 0.9800 . ?
C1 H1C 0.9800 . ?
C76 H76A 0.9800 . ?
C76 H76B 0.9800 . ?
C76 H76C 0.9800 . ?
C58 H58 0.9500 . ?
C58 C57 1.390(3) . ?
C57 C56 1.438(4) . ?
C57 C59 1.490(4) . ?
C52 C51 1.484(4) . ?
C52 C53 1.381(4) . ?
C56 C55 1.423(3) . ?
C16 C18 1.529(3) . ?
C51 C50 1.380(4) . ?
C31 C32 1.392(4) . ?
C31 C39 1.530(4) . ?
C33 C32 1.394(4) . ?
C33 C35 1.532(4) . ?
C59 C60 1.285(16) . ?
C59 C64 1.610(6) . ?
C59 C60A 1.485(14) . ?
C59 C64A 1.199(7) . ?
C55 H55 0.9500 . ?
C55 C54 1.365(5) . ?
C32 H32 0.9500 . ?
C48 H48 0.9500 . ?
C48 C49 1.366(5) . ?
C53 H53 0.9500 . ?
C53 C54 1.402(5) . ?
C60 H60 0.9500 . ?
C60 C61 1.455(18) . ?
C50 H50 0.9500 . ?
C50 C49 1.402(5) . ?
C18 C19 1.558(5) . ?
C18 C21 1.537(5) . ?
C18 C20 1.507(5) . ?
C18 C20A 1.582(9) . ?
C18 C19A 1.499(9) . ?
C18 C21A 1.547(9) . ?
C19 H19A 0.9800 . ?
C19 H19B 0.9800 . ?
C19 H19C 0.9800 . ?
C21 H21A 0.9800 . ?
C21 H21B 0.9800 . ?
C21 H21C 0.9800 . ?
C20 H20A 0.9800 . ?
C20 H20B 0.9800 . ?
C20 H20C 0.9800 . ?
C49 H49 0.9500 . ?
C54 H54 0.9500 . ?
C61 C69 1.517(11) . ?
C61 C62 1.406(9) . ?
C35 C36 1.529(6) . ?
C35 C38 1.625(5) . ?
C35 C37 1.365(6) . ?
C35 C36A 1.452(6) . ?
C35 C38A 1.573(6) . ?
C35 C37A 1.741(7) . ?
C36 H36A 0.9800 . ?
C36 H36B 0.9800 . ?
C36 H36C 0.9800 . ?
C38 H38A 0.9800 . ?
C38 H38B 0.9800 . ?
C38 H38C 0.9800 . ?
C37 H37A 0.9800 . ?
C37 H37B 0.9800 . ?
C37 H37C 0.9800 . ?
C39 C40 1.521(5) . ?
C39 C42 1.391(6) . ?
C39 C41 1.606(5) . ?
C39 C41A 1.556(5) . ?
C39 C42A 1.702(6) . ?
C39 C40A 1.495(6) . ?
C40 H40A 0.9800 . ?
C40 H40B 0.9800 . ?
C40 H40C 0.9800 . ?
C42 H42A 0.9800 . ?
C42 H42B 0.9800 . ?
C42 H42C 0.9800 . ?
C41 H41A 0.9800 . ?
C41 H41B 0.9800 . ?
C41 H41C 0.9800 . ?
C69 C70 1.517(10) . ?
C69 C72 1.530(13) . ?
C69 C71 1.524(9) . ?
C68 H68A 0.9800 . ?
C68 H68B 0.9800 . ?
C68 H68C 0.9800 . ?
C68 C65 1.561(19) . ?
C70 H70A 0.9800 . ?
C70 H70B 0.9800 . ?
C70 H70C 0.9800 . ?
C72 H72A 0.9800 . ?
C72 H72B 0.9800 . ?
C72 H72C 0.9800 . ?
C62 H62 0.9500 . ?
C62 C63 1.398(8) . ?
C64 H64 0.9500 . ?
C64 C63 1.385(8) . ?
C67 H67A 0.9800 . ?
C67 H67B 0.9800 . ?
C67 H67C 0.9800 . ?
C67 C65 1.530(9) . ?
C63 C65 1.535(7) . ?
C65 C66 1.507(7) . ?
C66 H66A 0.9800 . ?
C66 H66B 0.9800 . ?
C66 H66C 0.9800 . ?
C71 H71A 0.9800 . ?
C71 H71B 0.9800 . ?
C71 H71C 0.9800 . ?
C41A H41D 0.9800 . ?
C41A H41E 0.9800 . ?
C41A H41F 0.9800 . ?
C42A H42D 0.9800 . ?
C42A H42E 0.9800 . ?
C42A H42F 0.9800 . ?
C40A H40D 0.9800 . ?
C40A H40E 0.9800 . ?
C40A H40F 0.9800 . ?
C60A H60A 0.9500 . ?
C60A C61A 1.360(18) . ?
C61A C69A 1.534(11) . ?
C61A C62A 1.381(8) . ?
C69A C70A 1.549(8) . ?
C69A C72A 1.507(13) . ?
C69A C71A 1.548(9) . ?
C70A H70D 0.9800 . ?
C70A H70E 0.9800 . ?
C70A H70F 0.9800 . ?
C72A H72D 0.9800 . ?
C72A H72E 0.9800 . ?
C72A H72F 0.9800 . ?
C62A H62A 0.9500 . ?
C62A C63A 1.415(8) . ?
C64A H64A 0.9500 . ?
C64A C63A 1.405(9) . ?
C67A H67D 0.9800 . ?
C67A H67E 0.9800 . ?
C67A H67F 0.9800 . ?
C67A C65A 1.518(7) . ?
C63A C65A 1.528(7) . ?
C65A C66A 1.551(9) . ?
C65A C68A 1.561(19) . ?
C66A H66D 0.9800 . ?
C66A H66E 0.9800 . ?
C66A H66F 0.9800 . ?
C71A H71D 0.9800 . ?
C71A H71E 0.9800 . ?
C71A H71F 0.9800 . ?
C68A H68D 0.9800 . ?
C68A H68E 0.9800 . ?
C68A H68F 0.9800 . ?
C74A H74A 0.9500 . ?
C74A C7A 1.389(6) . ?
C74A C3A 1.405(6) . ?
C7A C6A 1.387(7) . ?
C3A C2A 1.537(7) . ?
C3A C4A 1.389(7) . ?
C78A H78D 0.9800 . ?
C78A H78E 0.9800 . ?
C78A H78F 0.9800 . ?
C78A C75A 1.545(7) . ?
C2A C80A 1.536(8) . ?
C2A C79A 1.528(7) . ?
C2A C1A 1.536(6) . ?
C80A H80D 0.9800 . ?
C80A H80E 0.9800 . ?
C80A H80F 0.9800 . ?
C79A H79D 0.9800 . ?
C79A H79E 0.9800 . ?
C79A H79F 0.9800 . ?
C4A H4A 0.9500 . ?
C4A C5A 1.400(6) . ?
C6A H6A 0.9500 . ?
C6A C5A 1.410(6) . ?
C5A C75A 1.525(6) . ?
C77A H77D 0.9800 . ?
C77A H77E 0.9800 . ?
C77A H77F 0.9800 . ?
C77A C75A 1.535(6) . ?
C75A C76A 1.533(6) . ?
C1A H1AA 0.9800 . ?
C1A H1AB 0.9800 . ?
C1A H1AC 0.9800 . ?
C76A H76D 0.9800 . ?
C76A H76E 0.9800 . ?
C76A H76F 0.9800 . ?
C20A H20D 0.9800 . ?
C20A H20E 0.9800 . ?
C20A H20F 0.9800 . ?
C19A H19D 0.9800 . ?
C19A H19E 0.9800 . ?
C19A H19F 0.9800 . ?
C21A H21D 0.9800 . ?
C21A H21E 0.9800 . ?
C21A H21F 0.9800 . ?
C26A H26D 0.9800 . ?
C26A H26E 0.9800 . ?
C26A H26F 0.9800 . ?
C27A H27D 0.9800 . ?
C27A H27E 0.9800 . ?
C27A H27F 0.9800 . ?
C23A H23D 0.9800 . ?
C23A H23E 0.9800 . ?
C23A H23F 0.9800 . ?
C36A H36D 0.9800 . ?
C36A H36E 0.9800 . ?
C36A H36F 0.9800 . ?
C38A H38D 0.9800 . ?
C38A H38E 0.9800 . ?
C38A H38F 0.9800 . ?
C37A H37D 0.9800 . ?
C37A H37E 0.9800 . ?
C37A H37F 0.9800 . ?

loop_
_geom_angle_atom_site_label_1
_geom_angle_atom_site_label_2
_geom_angle_atom_site_label_3
_geom_angle
_geom_angle_site_symmetry_1
_geom_angle_site_symmetry_3
_geom_angle_publ_flag
C12 C11 C43 111.82(17) . . ?
C12 C11 C10 111.73(17) . . ?
C10 C11 C43 100.95(16) . . ?
C29 C11 C12 110.12(17) . . ?
C29 C11 C43 110.93(17) . . ?
C29 C11 C10 111.02(17) . . ?
C13 C12 C11 119.29(18) . . ?
C17 C12 C11 121.82(19) . . ?
C17 C12 C13 118.88(19) . . ?
C43 C44 C45 111.37(19) . . ?
C43 C44 C73 126.6(2) . . ?
C73 C44 C45 122.0(2) . . ?
C10 C45 C44 111.35(19) . . ?
C10 C45 C46 126.6(2) . . ?
C46 C45 C44 122.0(2) . . ?
C44 C43 C11 108.05(18) . . ?
C44 C43 C58 116.3(2) . . ?
C58 C43 C11 135.6(2) . . ?
C45 C10 C11 108.08(19) . . ?
C45 C10 C9 116.4(2) . . ?
C9 C10 C11 135.5(2) . . ?
C44 C73 C52 118.5(2) . . ?
C44 C73 C56 117.0(2) . . ?
C56 C73 C52 124.5(2) . . ?
C30 C29 C11 120.7(2) . . ?
C34 C29 C11 120.9(2) . . ?
C34 C29 C30 118.1(2) . . ?
C12 C13 H13 119.4 . . ?
C14 C13 C12 121.2(2) . . ?
C14 C13 H13 119.4 . . ?
C12 C17 H17 119.1 . . ?
C12 C17 C16 121.7(2) . . ?
C16 C17 H17 119.1 . . ?
C45 C46 C47 116.9(2) . . ?
C45 C46 C51 118.6(2) . . ?
C47 C46 C51 124.5(2) . . ?
C14 C15 H15 118.7 . . ?
C16 C15 H15 118.7 . . ?
C16 C15 C14 122.5(2) . . ?
C23 C22 C26 104.3(3) . . ?
C27 C22 C23 111.0(3) . . ?
C27 C22 C26 110.3(4) . . ?
C27 C22 C14 109.7(3) . . ?
C14 C22 C23 111.2(2) . . ?
C14 C22 C26 110.3(3) . . ?
C14 C22 C26A 110.0(3) . . ?
C14 C22 C27A 111.1(2) . . ?
C27A C22 C26A 104.2(3) . . ?
C23A C22 C14 109.9(3) . . ?
C23A C22 C26A 110.4(4) . . ?
C23A C22 C27A 111.1(3) . . ?
C22 C23 H23A 109.5 . . ?
C22 C23 H23B 109.5 . . ?
C22 C23 H23C 109.5 . . ?
H23A C23 H23B 109.5 . . ?
H23A C23 H23C 109.5 . . ?
H23B C23 H23C 109.5 . . ?
C22 C26 H26A 109.5 . . ?
C22 C26 H26B 109.5 . . ?
C22 C26 H26C 109.5 . . ?
H26A C26 H26B 109.5 . . ?
H26A C26 H26C 109.5 . . ?
H26B C26 H26C 109.5 . . ?
C22 C27 H27A 109.5 . . ?
C22 C27 H27B 109.5 . . ?
C22 C27 H27C 109.5 . . ?
H27A C27 H27B 109.5 . . ?
H27A C27 H27C 109.5 . . ?
H27B C27 H27C 109.5 . . ?
C13 C14 C22 122.4(2) . . ?
C15 C14 C13 118.1(2) . . ?
C15 C14 C22 119.48(19) . . ?
C10 C9 H9 119.8 . . ?
C8 C9 C10 120.3(2) . . ?
C8 C9 H9 119.8 . . ?
C29 C30 H30 119.1 . . ?
C29 C30 C31 121.8(3) . . ?
C31 C30 H30 119.1 . . ?
C46 C47 C8 117.9(2) . . ?
C46 C47 C48 115.9(3) . . ?
C48 C47 C8 126.2(3) . . ?
C29 C34 H34 118.9 . . ?
C29 C34 C33 122.1(3) . . ?
C33 C34 H34 118.9 . . ?
C9 C8 C47 121.9(2) . . ?
C9 C8 C7 127.5(4) . . ?
C9 C8 C7A 111.9(4) . . ?
C47 C8 C7 110.6(4) . . ?
C47 C8 C7A 126.1(4) . . ?
C7 C74 H74 119.5 . . ?
C7 C74 C3 120.9(6) . . ?
C3 C74 H74 119.5 . . ?
C74 C7 C8 124.7(5) . . ?
C74 C7 C6 120.2(4) . . ?
C6 C7 C8 114.8(4) . . ?
C74 C3 C2 118.9(5) . . ?
C4 C3 C74 117.2(5) . . ?
C4 C3 C2 123.9(5) . . ?
H78A C78 H78B 109.5 . . ?
H78A C78 H78C 109.5 . . ?
H78B C78 H78C 109.5 . . ?
C75 C78 H78A 109.5 . . ?
C75 C78 H78B 109.5 . . ?
C75 C78 H78C 109.5 . . ?
C3 C2 C80 109.2(5) . . ?
C3 C2 C1 109.5(4) . . ?
C80 C2 C1 109.5(6) . . ?
C79 C2 C3 112.0(5) . . ?
C79 C2 C80 108.0(5) . . ?
C79 C2 C1 108.5(4) . . ?
C2 C80 H80A 109.5 . . ?
C2 C80 H80B 109.5 . . ?
C2 C80 H80C 109.5 . . ?
H80A C80 H80B 109.5 . . ?
H80A C80 H80C 109.5 . . ?
H80B C80 H80C 109.5 . . ?
C2 C79 H79A 109.5 . . ?
C2 C79 H79B 109.5 . . ?
C2 C79 H79C 109.5 . . ?
H79A C79 H79B 109.5 . . ?
H79A C79 H79C 109.5 . . ?
H79B C79 H79C 109.5 . . ?
C3 C4 H4 118.5 . . ?
C3 C4 C5 123.0(4) . . ?
C5 C4 H4 118.5 . . ?
C7 C6 H6 119.4 . . ?
C5 C6 C7 121.2(4) . . ?
C5 C6 H6 119.4 . . ?
C4 C5 C75 120.6(4) . . ?
C6 C5 C4 117.5(4) . . ?
C6 C5 C75 121.9(4) . . ?
H77A C77 H77B 109.5 . . ?
H77A C77 H77C 109.5 . . ?
H77B C77 H77C 109.5 . . ?
C75 C77 H77A 109.5 . . ?
C75 C77 H77B 109.5 . . ?
C75 C77 H77C 109.5 . . ?
C5 C75 C78 112.2(4) . . ?
C5 C75 C77 108.9(4) . . ?
C5 C75 C76 109.8(4) . . ?
C77 C75 C78 107.8(4) . . ?
C76 C75 C78 107.8(4) . . ?
C76 C75 C77 110.3(4) . . ?
C2 C1 H1A 109.5 . . ?
C2 C1 H1B 109.5 . . ?
C2 C1 H1C 109.5 . . ?
H1A C1 H1B 109.5 . . ?
H1A C1 H1C 109.5 . . ?
H1B C1 H1C 109.5 . . ?
C75 C76 H76A 109.5 . . ?
C75 C76 H76B 109.5 . . ?
C75 C76 H76C 109.5 . . ?
H76A C76 H76B 109.5 . . ?
H76A C76 H76C 109.5 . . ?
H76B C76 H76C 109.5 . . ?
C43 C58 H58 119.9 . . ?
C57 C58 C43 120.2(2) . . ?
C57 C58 H58 119.9 . . ?
C58 C57 C56 121.9(2) . . ?
C58 C57 C59 119.4(2) . . ?
C56 C57 C59 118.6(2) . . ?
C73 C52 C51 119.5(2) . . ?
C53 C52 C73 115.9(3) . . ?
C53 C52 C51 124.7(3) . . ?
C73 C56 C57 117.9(2) . . ?
C73 C56 C55 116.3(3) . . ?
C55 C56 C57 125.9(3) . . ?
C17 C16 C18 120.0(2) . . ?
C15 C16 C17 117.6(2) . . ?
C15 C16 C18 122.4(2) . . ?
C46 C51 C52 119.3(2) . . ?
C50 C51 C46 116.1(3) . . ?
C50 C51 C52 124.6(3) . . ?
C30 C31 C39 120.3(3) . . ?
C32 C31 C30 118.6(3) . . ?
C32 C31 C39 121.1(2) . . ?
C34 C33 C32 118.4(3) . . ?
C34 C33 C35 120.5(3) . . ?
C32 C33 C35 121.0(2) . . ?
C57 C59 C64 117.2(3) . . ?
C57 C59 C60A 116.5(6) . . ?
C60 C59 C57 128.7(6) . . ?
C60 C59 C64 113.6(6) . . ?
C64A C59 C57 120.8(4) . . ?
C64A C59 C60A 121.9(7) . . ?
C56 C55 H55 120.1 . . ?
C54 C55 C56 119.8(3) . . ?
C54 C55 H55 120.1 . . ?
C31 C32 C33 121.0(2) . . ?
C31 C32 H32 119.5 . . ?
C33 C32 H32 119.5 . . ?
C47 C48 H48 120.0 . . ?
C49 C48 C47 120.1(3) . . ?
C49 C48 H48 120.0 . . ?
C52 C53 H53 119.6 . . ?
C52 C53 C54 120.8(3) . . ?
C54 C53 H53 119.6 . . ?
C59 C60 H60 117.0 . . ?
C59 C60 C61 125.9(8) . . ?
C61 C60 H60 117.0 . . ?
C51 C50 H50 119.7 . . ?
C51 C50 C49 120.6(3) . . ?
C49 C50 H50 119.7 . . ?
C16 C18 C19 108.8(2) . . ?
C16 C18 C21 109.3(2) . . ?
C16 C18 C20A 106.3(7) . . ?
C16 C18 C21A 107.3(7) . . ?
C21 C18 C19 106.8(3) . . ?
C20 C18 C16 112.9(3) . . ?
C20 C18 C19 108.3(3) . . ?
C20 C18 C21 110.5(3) . . ?
C19A C18 C16 119.1(8) . . ?
C19A C18 C20A 108.3(7) . . ?
C19A C18 C21A 111.3(8) . . ?
C21A C18 C20A 103.2(7) . . ?
C18 C19 H19A 109.5 . . ?
C18 C19 H19B 109.5 . . ?
C18 C19 H19C 109.5 . . ?
H19A C19 H19B 109.5 . . ?
H19A C19 H19C 109.5 . . ?
H19B C19 H19C 109.5 . . ?
C18 C21 H21A 109.5 . . ?
C18 C21 H21B 109.5 . . ?
C18 C21 H21C 109.5 . . ?
H21A C21 H21B 109.5 . . ?
H21A C21 H21C 109.5 . . ?
H21B C21 H21C 109.5 . . ?
C18 C20 H20A 109.5 . . ?
C18 C20 H20B 109.5 . . ?
C18 C20 H20C 109.5 . . ?
H20A C20 H20B 109.5 . . ?
H20A C20 H20C 109.5 . . ?
H20B C20 H20C 109.5 . . ?
C48 C49 C50 122.8(3) . . ?
C48 C49 H49 118.6 . . ?
C50 C49 H49 118.6 . . ?
C55 C54 C53 122.8(3) . . ?
C55 C54 H54 118.6 . . ?
C53 C54 H54 118.6 . . ?
C60 C61 C69 118.2(8) . . ?
C62 C61 C60 118.1(7) . . ?
C62 C61 C69 123.7(7) . . ?
C33 C35 C38 105.7(3) . . ?
C33 C35 C38A 115.5(3) . . ?
C33 C35 C37A 112.7(3) . . ?
C36 C35 C33 103.5(3) . . ?
C36 C35 C38 103.2(4) . . ?
C37 C35 C33 107.2(3) . . ?
C37 C35 C36 122.8(4) . . ?
C37 C35 C38 113.0(3) . . ?
C36A C35 C33 117.6(4) . . ?
C36A C35 C38A 111.2(4) . . ?
C36A C35 C37A 101.0(4) . . ?
C38A C35 C37A 95.7(4) . . ?
C35 C36 H36A 109.5 . . ?
C35 C36 H36B 109.5 . . ?
C35 C36 H36C 109.5 . . ?
H36A C36 H36B 109.5 . . ?
H36A C36 H36C 109.5 . . ?
H36B C36 H36C 109.5 . . ?
C35 C38 H38A 109.5 . . ?
C35 C38 H38B 109.5 . . ?
C35 C38 H38C 109.5 . . ?
H38A C38 H38B 109.5 . . ?
H38A C38 H38C 109.5 . . ?
H38B C38 H38C 109.5 . . ?
C35 C37 H37A 109.5 . . ?
C35 C37 H37B 109.5 . . ?
C35 C37 H37C 109.5 . . ?
H37A C37 H37B 109.5 . . ?
H37A C37 H37C 109.5 . . ?
H37B C37 H37C 109.5 . . ?
C31 C39 C41 105.9(3) . . ?
C31 C39 C41A 115.7(3) . . ?
C31 C39 C42A 112.8(3) . . ?
C40 C39 C31 104.1(3) . . ?
C40 C39 C41 103.8(4) . . ?
C42 C39 C31 107.8(3) . . ?
C42 C39 C40 121.2(4) . . ?
C42 C39 C41 112.8(3) . . ?
C41A C39 C42A 97.2(3) . . ?
C40A C39 C31 117.0(4) . . ?
C40A C39 C41A 110.5(4) . . ?
C40A C39 C42A 100.9(4) . . ?
C39 C40 H40A 109.5 . . ?
C39 C40 H40B 109.5 . . ?
C39 C40 H40C 109.5 . . ?
H40A C40 H40B 109.5 . . ?
H40A C40 H40C 109.5 . . ?
H40B C40 H40C 109.5 . . ?
C39 C42 H42A 109.5 . . ?
C39 C42 H42B 109.5 . . ?
C39 C42 H42C 109.5 . . ?
H42A C42 H42B 109.5 . . ?
H42A C42 H42C 109.5 . . ?
H42B C42 H42C 109.5 . . ?
C39 C41 H41A 109.5 . . ?
C39 C41 H41B 109.5 . . ?
C39 C41 H41C 109.5 . . ?
H41A C41 H41B 109.5 . . ?
H41A C41 H41C 109.5 . . ?
H41B C41 H41C 109.5 . . ?
C61 C69 C72 113.2(6) . . ?
C61 C69 C71 108.4(5) . . ?
C70 C69 C61 110.7(7) . . ?
C70 C69 C72 106.2(7) . . ?
C70 C69 C71 109.9(7) . . ?
C71 C69 C72 108.3(7) . . ?
H68A C68 H68B 109.5 . . ?
H68A C68 H68C 109.5 . . ?
H68B C68 H68C 109.5 . . ?
C65 C68 H68A 109.5 . . ?
C65 C68 H68B 109.5 . . ?
C65 C68 H68C 109.5 . . ?
C69 C70 H70A 109.5 . . ?
C69 C70 H70B 109.5 . . ?
C69 C70 H70C 109.5 . . ?
H70A C70 H70B 109.5 . . ?
H70A C70 H70C 109.5 . . ?
H70B C70 H70C 109.5 . . ?
C69 C72 H72A 109.5 . . ?
C69 C72 H72B 109.5 . . ?
C69 C72 H72C 109.5 . . ?
H72A C72 H72B 109.5 . . ?
H72A C72 H72C 109.5 . . ?
H72B C72 H72C 109.5 . . ?
C61 C62 H62 118.4 . . ?
C63 C62 C61 123.2(6) . . ?
C63 C62 H62 118.4 . . ?
C59 C64 H64 119.0 . . ?
C63 C64 C59 122.0(5) . . ?
C63 C64 H64 119.0 . . ?
H67A C67 H67B 109.5 . . ?
H67A C67 H67C 109.5 . . ?
H67B C67 H67C 109.5 . . ?
C65 C67 H67A 109.5 . . ?
C65 C67 H67B 109.5 . . ?
C65 C67 H67C 109.5 . . ?
C62 C63 C65 123.3(5) . . ?
C64 C63 C62 117.1(5) . . ?
C64 C63 C65 119.5(5) . . ?
C67 C65 C68 106.3(7) . . ?
C67 C65 C63 112.3(5) . . ?
C63 C65 C68 107.6(5) . . ?
C66 C65 C68 109.5(8) . . ?
C66 C65 C67 110.4(5) . . ?
C66 C65 C63 110.6(3) . . ?
C65 C66 H66A 109.5 . . ?
C65 C66 H66B 109.5 . . ?
C65 C66 H66C 109.5 . . ?
H66A C66 H66B 109.5 . . ?
H66A C66 H66C 109.5 . . ?
H66B C66 H66C 109.5 . . ?
C69 C71 H71A 109.5 . . ?
C69 C71 H71B 109.5 . . ?
C69 C71 H71C 109.5 . . ?
H71A C71 H71B 109.5 . . ?
H71A C71 H71C 109.5 . . ?
H71B C71 H71C 109.5 . . ?
C39 C41A H41D 109.5 . . ?
C39 C41A H41E 109.5 . . ?
C39 C41A H41F 109.5 . . ?
H41D C41A H41E 109.5 . . ?
H41D C41A H41F 109.5 . . ?
H41E C41A H41F 109.5 . . ?
C39 C42A H42D 109.5 . . ?
C39 C42A H42E 109.5 . . ?
C39 C42A H42F 109.5 . . ?
H42D C42A H42E 109.5 . . ?
H42D C42A H42F 109.5 . . ?
H42E C42A H42F 109.5 . . ?
C39 C40A H40D 109.5 . . ?
C39 C40A H40E 109.5 . . ?
C39 C40A H40F 109.5 . . ?
H40D C40A H40E 109.5 . . ?
H40D C40A H40F 109.5 . . ?
H40E C40A H40F 109.5 . . ?
C59 C60A H60A 120.9 . . ?
C61A C60A C59 118.2(7) . . ?
C61A C60A H60A 120.9 . . ?
C60A C61A C69A 120.4(7) . . ?
C60A C61A C62A 117.2(8) . . ?
C62A C61A C69A 122.5(8) . . ?
C61A C69A C70A 106.6(7) . . ?
C61A C69A C71A 110.4(5) . . ?
C72A C69A C61A 113.1(7) . . ?
C72A C69A C70A 109.2(7) . . ?
C72A C69A C71A 108.7(6) . . ?
C71A C69A C70A 108.7(7) . . ?
C69A C70A H70D 109.5 . . ?
C69A C70A H70E 109.5 . . ?
C69A C70A H70F 109.5 . . ?
H70D C70A H70E 109.5 . . ?
H70D C70A H70F 109.5 . . ?
H70E C70A H70F 109.5 . . ?
C69A C72A H72D 109.5 . . ?
C69A C72A H72E 109.5 . . ?
C69A C72A H72F 109.5 . . ?
H72D C72A H72E 109.5 . . ?
H72D C72A H72F 109.5 . . ?
H72E C72A H72F 109.5 . . ?
C61A C62A H62A 118.5 . . ?
C61A C62A C63A 123.0(7) . . ?
C63A C62A H62A 118.5 . . ?
C59 C64A H64A 118.1 . . ?
C59 C64A C63A 123.9(6) . . ?
C63A C64A H64A 118.1 . . ?
H67D C67A H67E 109.5 . . ?
H67D C67A H67F 109.5 . . ?
H67E C67A H67F 109.5 . . ?
C65A C67A H67D 109.5 . . ?
C65A C67A H67E 109.5 . . ?
C65A C67A H67F 109.5 . . ?
C62A C63A C65A 120.5(5) . . ?
C64A C63A C62A 115.3(5) . . ?
C64A C63A C65A 124.2(4) . . ?
C67A C65A C63A 110.3(3) . . ?
C67A C65A C66A 109.9(5) . . ?
C67A C65A C68A 108.7(8) . . ?
C63A C65A C66A 108.7(4) . . ?
C63A C65A C68A 112.3(6) . . ?
C66A C65A C68A 106.9(7) . . ?
C65A C66A H66D 109.5 . . ?
C65A C66A H66E 109.5 . . ?
C65A C66A H66F 109.5 . . ?
H66D C66A H66E 109.5 . . ?
H66D C66A H66F 109.5 . . ?
H66E C66A H66F 109.5 . . ?
C69A C71A H71D 109.5 . . ?
C69A C71A H71E 109.5 . . ?
C69A C71A H71F 109.5 . . ?
H71D C71A H71E 109.5 . . ?
H71D C71A H71F 109.5 . . ?
H71E C71A H71F 109.5 . . ?
C65A C68A H68D 109.5 . . ?
C65A C68A H68E 109.5 . . ?
C65A C68A H68F 109.5 . . ?
H68D C68A H68E 109.5 . . ?
H68D C68A H68F 109.5 . . ?
H68E C68A H68F 109.5 . . ?
C7A C74A H74A 119.0 . . ?
C7A C74A C3A 122.0(6) . . ?
C3A C74A H74A 119.0 . . ?
C74A C7A C8 118.3(5) . . ?
C6A C7A C8 123.9(4) . . ?
C6A C7A C74A 117.6(4) . . ?
C74A C3A C2A 118.5(6) . . ?
C4A C3A C74A 118.0(5) . . ?
C4A C3A C2A 123.4(5) . . ?
H78D C78A H78E 109.5 . . ?
H78D C78A H78F 109.5 . . ?
H78E C78A H78F 109.5 . . ?
C75A C78A H78D 109.5 . . ?
C75A C78A H78E 109.5 . . ?
C75A C78A H78F 109.5 . . ?
C80A C2A C3A 109.3(4) . . ?
C80A C2A C1A 109.5(5) . . ?
C79A C2A C3A 112.6(5) . . ?
C79A C2A C80A 107.2(4) . . ?
C79A C2A C1A 108.4(5) . . ?
C1A C2A C3A 109.8(4) . . ?
C2A C80A H80D 109.5 . . ?
C2A C80A H80E 109.5 . . ?
C2A C80A H80F 109.5 . . ?
H80D C80A H80E 109.5 . . ?
H80D C80A H80F 109.5 . . ?
H80E C80A H80F 109.5 . . ?
C2A C79A H79D 109.5 . . ?
C2A C79A H79E 109.5 . . ?
C2A C79A H79F 109.5 . . ?
H79D C79A H79E 109.5 . . ?
H79D C79A H79F 109.5 . . ?
H79E C79A H79F 109.5 . . ?
C3A C4A H4A 118.6 . . ?
C3A C4A C5A 122.7(4) . . ?
C5A C4A H4A 118.6 . . ?
C7A C6A H6A 118.4 . . ?
C7A C6A C5A 123.3(4) . . ?
C5A C6A H6A 118.4 . . ?
C4A C5A C6A 116.3(4) . . ?
C4A C5A C75A 122.7(4) . . ?
C6A C5A C75A 120.9(4) . . ?
H77D C77A H77E 109.5 . . ?
H77D C77A H77F 109.5 . . ?
H77E C77A H77F 109.5 . . ?
C75A C77A H77D 109.5 . . ?
C75A C77A H77E 109.5 . . ?
C75A C77A H77F 109.5 . . ?
C5A C75A C78A 110.7(5) . . ?
C5A C75A C77A 108.9(4) . . ?
C5A C75A C76A 113.0(4) . . ?
C77A C75A C78A 108.2(4) . . ?
C76A C75A C78A 107.0(5) . . ?
C76A C75A C77A 108.9(4) . . ?
C2A C1A H1AA 109.5 . . ?
C2A C1A H1AB 109.5 . . ?
C2A C1A H1AC 109.5 . . ?
H1AA C1A H1AB 109.5 . . ?
H1AA C1A H1AC 109.5 . . ?
H1AB C1A H1AC 109.5 . . ?
C75A C76A H76D 109.5 . . ?
C75A C76A H76E 109.5 . . ?
C75A C76A H76F 109.5 . . ?
H76D C76A H76E 109.5 . . ?
H76D C76A H76F 109.5 . . ?
H76E C76A H76F 109.5 . . ?
C18 C20A H20D 109.5 . . ?
C18 C20A H20E 109.5 . . ?
C18 C20A H20F 109.5 . . ?
H20D C20A H20E 109.5 . . ?
H20D C20A H20F 109.5 . . ?
H20E C20A H20F 109.5 . . ?
C18 C19A H19D 109.5 . . ?
C18 C19A H19E 109.5 . . ?
C18 C19A H19F 109.5 . . ?
H19D C19A H19E 109.5 . . ?
H19D C19A H19F 109.5 . . ?
H19E C19A H19F 109.5 . . ?
C18 C21A H21D 109.5 . . ?
C18 C21A H21E 109.5 . . ?
C18 C21A H21F 109.5 . . ?
H21D C21A H21E 109.5 . . ?
H21D C21A H21F 109.5 . . ?
H21E C21A H21F 109.5 . . ?
C22 C26A H26D 109.5 . . ?
C22 C26A H26E 109.5 . . ?
C22 C26A H26F 109.5 . . ?
H26D C26A H26E 109.5 . . ?
H26D C26A H26F 109.5 . . ?
H26E C26A H26F 109.5 . . ?
C22 C27A H27D 109.5 . . ?
C22 C27A H27E 109.5 . . ?
C22 C27A H27F 109.5 . . ?
H27D C27A H27E 109.5 . . ?
H27D C27A H27F 109.5 . . ?
H27E C27A H27F 109.5 . . ?
C22 C23A H23D 109.5 . . ?
C22 C23A H23E 109.5 . . ?
C22 C23A H23F 109.5 . . ?
H23D C23A H23E 109.5 . . ?
H23D C23A H23F 109.5 . . ?
H23E C23A H23F 109.5 . . ?
C35 C36A H36D 109.5 . . ?
C35 C36A H36E 109.5 . . ?
C35 C36A H36F 109.5 . . ?
H36D C36A H36E 109.5 . . ?
H36D C36A H36F 109.5 . . ?
H36E C36A H36F 109.5 . . ?
C35 C38A H38D 109.5 . . ?
C35 C38A H38E 109.5 . . ?
C35 C38A H38F 109.5 . . ?
H38D C38A H38E 109.5 . . ?
H38D C38A H38F 109.5 . . ?
H38E C38A H38F 109.5 . . ?
C35 C37A H37D 109.5 . . ?
C35 C37A H37E 109.5 . . ?
C35 C37A H37F 109.5 . . ?
H37D C37A H37E 109.5 . . ?
H37D C37A H37F 109.5 . . ?
H37E C37A H37F 109.5 . . ?

loop_
_geom_torsion_atom_site_label_1
_geom_torsion_atom_site_label_2
_geom_torsion_atom_site_label_3
_geom_torsion_atom_site_label_4
_geom_torsion
_geom_torsion_site_symmetry_1
_geom_torsion_site_symmetry_2
_geom_torsion_site_symmetry_3
_geom_torsion_site_symmetry_4
_geom_torsion_publ_flag
C11 C12 C13 C14 179.9(2) . . . . ?
C11 C12 C17 C16 -179.9(2) . . . . ?
C11 C43 C58 C57 -176.8(2) . . . . ?
C11 C10 C9 C8 176.6(2) . . . . ?
C11 C29 C30 C31 -173.5(2) . . . . ?
C11 C29 C34 C33 173.3(2) . . . . ?
C12 C11 C43 C44 123.18(19) . . . . ?
C12 C11 C43 C58 -57.7(3) . . . . ?
C12 C11 C10 C45 -123.23(19) . . . . ?
C12 C11 C10 C9 57.9(3) . . . . ?
C12 C11 C29 C30 86.6(2) . . . . ?
C12 C11 C29 C34 -86.6(2) . . . . ?
C12 C13 C14 C15 -0.1(3) . . . . ?
C12 C13 C14 C22 179.7(2) . . . . ?
C12 C17 C16 C15 0.2(4) . . . . ?
C12 C17 C16 C18 179.8(2) . . . . ?
C44 C45 C10 C11 2.9(2) . . . . ?
C44 C45 C10 C9 -178.04(18) . . . . ?
C44 C45 C46 C47 179.54(19) . . . . ?
C44 C45 C46 C51 -0.4(3) . . . . ?
C44 C43 C58 C57 2.3(3) . . . . ?
C44 C73 C52 C51 -0.8(3) . . . . ?
C44 C73 C52 C53 179.9(2) . . . . ?
C44 C73 C56 C57 1.1(3) . . . . ?
C44 C73 C56 C55 -178.3(2) . . . . ?
C45 C44 C43 C11 -2.9(2) . . . . ?
C45 C44 C43 C58 177.73(18) . . . . ?
C45 C44 C73 C52 0.8(3) . . . . ?
C45 C44 C73 C56 -179.33(19) . . . . ?
C45 C10 C9 C8 -2.2(3) . . . . ?
C45 C46 C47 C8 -1.0(3) . . . . ?
C45 C46 C47 C48 178.3(2) . . . . ?
C45 C46 C51 C52 0.4(3) . . . . ?
C45 C46 C51 C50 -179.9(2) . . . . ?
C43 C11 C12 C13 -56.1(3) . . . . ?
C43 C11 C12 C17 123.7(2) . . . . ?
C43 C11 C10 C45 -4.2(2) . . . . ?
C43 C11 C10 C9 176.9(2) . . . . ?
C43 C11 C29 C30 -37.7(3) . . . . ?
C43 C11 C29 C34 149.1(2) . . . . ?
C43 C44 C45 C10 0.0(2) . . . . ?
C43 C44 C45 C46 -179.11(19) . . . . ?
C43 C44 C73 C52 179.5(2) . . . . ?
C43 C44 C73 C56 -0.7(3) . . . . ?
C43 C58 C57 C56 -1.8(3) . . . . ?
C43 C58 C57 C59 176.5(2) . . . . ?
C10 C11 C12 C13 56.3(3) . . . . ?
C10 C11 C12 C17 -124.0(2) . . . . ?
C10 C11 C43 C44 4.3(2) . . . . ?
C10 C11 C43 C58 -176.6(2) . . . . ?
C10 C11 C29 C30 -149.1(2) . . . . ?
C10 C11 C29 C34 37.7(3) . . . . ?
C10 C45 C46 C47 0.5(3) . . . . ?
C10 C45 C46 C51 -179.4(2) . . . . ?
C10 C9 C8 C47 1.7(3) . . . . ?
C10 C9 C8 C7 179.8(4) . . . . ?
C10 C9 C8 C7A -173.7(3) . . . . ?
C73 C44 C45 C10 178.90(19) . . . . ?
C73 C44 C45 C46 -0.2(3) . . . . ?
C73 C44 C43 C11 178.27(19) . . . . ?
C73 C44 C43 C58 -1.1(3) . . . . ?
C73 C52 C51 C46 0.2(3) . . . . ?
C73 C52 C51 C50 -179.5(2) . . . . ?
C73 C52 C53 C54 -1.3(3) . . . . ?
C73 C56 C55 C54 -1.9(3) . . . . ?
C29 C11 C12 C13 -179.88(19) . . . . ?
C29 C11 C12 C17 -0.1(3) . . . . ?
C29 C11 C43 C44 -113.45(19) . . . . ?
C29 C11 C43 C58 65.7(3) . . . . ?
C29 C11 C10 C45 113.41(19) . . . . ?
C29 C11 C10 C9 -65.4(3) . . . . ?
C29 C30 C31 C32 -0.2(4) . . . . ?
C29 C30 C31 C39 178.9(2) . . . . ?
C29 C34 C33 C32 0.5(4) . . . . ?
C29 C34 C33 C35 -179.0(2) . . . . ?
C13 C12 C17 C16 -0.2(4) . . . . ?
C17 C12 C13 C14 0.2(3) . . . . ?
C17 C16 C18 C19 58.6(3) . . . . ?
C17 C16 C18 C21 -57.7(3) . . . . ?
C17 C16 C18 C20 178.8(3) . . . . ?
C17 C16 C18 C20A 123.4(7) . . . . ?
C17 C16 C18 C19A 0.9(9) . . . . ?
C17 C16 C18 C21A -126.6(7) . . . . ?
C46 C45 C10 C11 -178.02(19) . . . . ?
C46 C45 C10 C9 1.1(3) . . . . ?
C46 C47 C8 C9 -0.1(3) . . . . ?
C46 C47 C8 C7 -178.4(3) . . . . ?
C46 C47 C8 C7A 174.7(3) . . . . ?
C46 C47 C48 C49 2.1(3) . . . . ?
C46 C51 C50 C49 1.2(3) . . . . ?
C15 C16 C18 C19 -121.8(3) . . . . ?
C15 C16 C18 C21 121.9(3) . . . . ?
C15 C16 C18 C20 -1.6(5) . . . . ?
C15 C16 C18 C20A -57.0(7) . . . . ?
C15 C16 C18 C19A -179.5(8) . . . . ?
C15 C16 C18 C21A 52.9(8) . . . . ?
C23 C22 C14 C13 -24.8(4) . . . . ?
C23 C22 C14 C15 155.0(3) . . . . ?
C26 C22 C14 C13 -140.0(3) . . . . ?
C26 C22 C14 C15 39.8(4) . . . . ?
C27 C22 C14 C13 98.3(4) . . . . ?
C27 C22 C14 C15 -81.9(4) . . . . ?
C14 C15 C16 C17 -0.1(4) . . . . ?
C14 C15 C16 C18 -179.7(2) . . . . ?
C9 C8 C7 C74 -103.2(8) . . . . ?
C9 C8 C7 C6 69.7(7) . . . . ?
C9 C8 C7A C74A -124.8(7) . . . . ?
C9 C8 C7A C6A 58.8(8) . . . . ?
C30 C29 C34 C33 0.0(3) . . . . ?
C30 C31 C32 C33 0.8(4) . . . . ?
C30 C31 C39 C40 68.9(4) . . . . ?
C30 C31 C39 C42 -61.0(4) . . . . ?
C30 C31 C39 C41 178.0(3) . . . . ?
C30 C31 C39 C41A -129.1(3) . . . . ?
C30 C31 C39 C42A -18.4(4) . . . . ?
C30 C31 C39 C40A 97.9(4) . . . . ?
C47 C46 C51 C52 -179.5(2) . . . . ?
C47 C46 C51 C50 0.2(3) . . . . ?
C47 C8 C7 C74 75.1(9) . . . . ?
C47 C8 C7 C6 -112.0(6) . . . . ?
C47 C8 C7A C74A 60.0(9) . . . . ?
C47 C8 C7A C6A -116.4(6) . . . . ?
C47 C48 C49 C50 -0.8(4) . . . . ?
C34 C29 C30 C31 -0.1(3) . . . . ?
C34 C33 C32 C31 -0.9(4) . . . . ?
C34 C33 C35 C36 -69.5(4) . . . . ?
C34 C33 C35 C38 -177.7(3) . . . . ?
C34 C33 C35 C37 61.6(4) . . . . ?
C34 C33 C35 C36A -97.4(5) . . . . ?
C34 C33 C35 C38A 128.1(4) . . . . ?
C34 C33 C35 C37A 19.5(4) . . . . ?
C8 C47 C48 C49 -178.7(2) . . . . ?
C8 C7 C6 C5 -173.5(5) . . . . ?
C8 C7A C6A C5A 175.6(5) . . . . ?
C74 C7 C6 C5 -0.2(11) . . . . ?
C74 C3 C2 C80 57.5(9) . . . . ?
C74 C3 C2 C79 177.2(7) . . . . ?
C74 C3 C2 C1 -62.3(8) . . . . ?
C74 C3 C4 C5 -1.8(10) . . . . ?
C7 C74 C3 C2 -177.3(8) . . . . ?
C7 C74 C3 C4 0.9(13) . . . . ?
C7 C6 C5 C4 -0.6(9) . . . . ?
C7 C6 C5 C75 -177.5(6) . . . . ?
C3 C74 C7 C8 172.6(8) . . . . ?
C3 C74 C7 C6 0.1(13) . . . . ?
C3 C4 C5 C6 1.7(9) . . . . ?
C3 C4 C5 C75 178.7(5) . . . . ?
C2 C3 C4 C5 176.3(6) . . . . ?
C4 C3 C2 C80 -120.6(7) . . . . ?
C4 C3 C2 C79 -0.9(8) . . . . ?
C4 C3 C2 C1 119.6(7) . . . . ?
C4 C5 C75 C78 -175.4(5) . . . . ?
C4 C5 C75 C77 65.3(6) . . . . ?
C4 C5 C75 C76 -55.5(6) . . . . ?
C6 C5 C75 C78 1.4(7) . . . . ?
C6 C5 C75 C77 -117.9(6) . . . . ?
C6 C5 C75 C76 121.3(5) . . . . ?
C58 C57 C56 C73 0.1(3) . . . . ?
C58 C57 C56 C55 179.4(2) . . . . ?
C58 C57 C59 C60 116.8(4) . . . . ?
C58 C57 C59 C64 -54.5(3) . . . . ?
C58 C57 C59 C60A 112.8(3) . . . . ?
C58 C57 C59 C64A -77.5(3) . . . . ?
C57 C56 C55 C54 178.7(2) . . . . ?
C57 C59 C60 C61 -174.7(4) . . . . ?
C57 C59 C64 C63 176.1(2) . . . . ?
C57 C59 C60A C61A 177.2(3) . . . . ?
C57 C59 C64A C63A -176.82(19) . . . . ?
C52 C73 C56 C57 -179.0(2) . . . . ?
C52 C73 C56 C55 1.6(3) . . . . ?
C52 C51 C50 C49 -179.1(2) . . . . ?
C52 C53 C54 C55 1.0(4) . . . . ?
C56 C73 C52 C51 179.4(2) . . . . ?
C56 C73 C52 C53 0.0(3) . . . . ?
C56 C57 C59 C60 -64.9(4) . . . . ?
C56 C57 C59 C64 123.8(2) . . . . ?
C56 C57 C59 C60A -68.8(4) . . . . ?
C56 C57 C59 C64A 100.8(3) . . . . ?
C56 C55 C54 C53 0.7(4) . . . . ?
C16 C15 C14 C13 0.0(4) . . . . ?
C16 C15 C14 C22 -179.8(2) . . . . ?
C51 C46 C47 C8 178.9(2) . . . . ?
C51 C46 C47 C48 -1.8(3) . . . . ?
C51 C52 C53 C54 179.3(2) . . . . ?
C51 C50 C49 C48 -0.9(4) . . . . ?
C59 C57 C56 C73 -178.3(2) . . . . ?
C59 C57 C56 C55 1.1(4) . . . . ?
C59 C60 C61 C69 -178.2(4) . . . . ?
C59 C60 C61 C62 1.3(7) . . . . ?
C59 C64 C63 C62 -1.8(3) . . . . ?
C59 C64 C63 C65 178.1(2) . . . . ?
C59 C60A C61A C69A 175.7(4) . . . . ?
C59 C60A C61A C62A -3.8(6) . . . . ?
C59 C64A C63A C62A 4.1(3) . . . . ?
C59 C64A C63A C65A -176.2(2) . . . . ?
C32 C31 C39 C40 -112.0(4) . . . . ?
C32 C31 C39 C42 118.1(4) . . . . ?
C32 C31 C39 C41 -2.9(4) . . . . ?
C32 C31 C39 C41A 50.0(4) . . . . ?
C32 C31 C39 C42A 160.7(3) . . . . ?
C32 C31 C39 C40A -83.0(4) . . . . ?
C32 C33 C35 C36 111.0(4) . . . . ?
C32 C33 C35 C38 2.8(4) . . . . ?
C32 C33 C35 C37 -117.9(4) . . . . ?
C32 C33 C35 C36A 83.1(5) . . . . ?
C32 C33 C35 C38A -51.4(4) . . . . ?
C32 C33 C35 C37A -160.0(3) . . . . ?
C48 C47 C8 C9 -179.3(2) . . . . ?
C48 C47 C8 C7 2.3(4) . . . . ?
C48 C47 C8 C7A -4.6(5) . . . . ?
C53 C52 C51 C46 179.5(2) . . . . ?
C53 C52 C51 C50 -0.2(4) . . . . ?
C60 C59 C64 C63 3.5(4) . . . . ?
C60 C61 C69 C70 -54.7(8) . . . . ?
C60 C61 C69 C72 -173.9(6) . . . . ?
C60 C61 C69 C71 65.9(6) . . . . ?
C60 C61 C62 C63 0.8(6) . . . . ?
C61 C62 C63 C64 -0.3(5) . . . . ?
C61 C62 C63 C65 179.8(3) . . . . ?
C35 C33 C32 C31 178.6(2) . . . . ?
C39 C31 C32 C33 -178.3(2) . . . . ?
C69 C61 C62 C63 -179.8(4) . . . . ?
C62 C61 C69 C70 125.8(8) . . . . ?
C62 C61 C69 C72 6.6(8) . . . . ?
C62 C61 C69 C71 -113.5(6) . . . . ?
C62 C63 C65 C68 125.9(8) . . . . ?
C62 C63 C65 C67 9.3(5) . . . . ?
C62 C63 C65 C66 -114.5(5) . . . . ?
C64 C59 C60 C61 -3.1(6) . . . . ?
C64 C63 C65 C68 -54.0(8) . . . . ?
C64 C63 C65 C67 -170.6(4) . . . . ?
C64 C63 C65 C66 65.5(4) . . . . ?
C60A C59 C64A C63A -7.8(5) . . . . ?
C60A C61A C69A C70A -55.3(8) . . . . ?
C60A C61A C69A C72A -175.3(6) . . . . ?
C60A C61A C69A C71A 62.6(7) . . . . ?
C60A C61A C62A C63A 0.5(6) . . . . ?
C61A C62A C63A C64A -0.2(5) . . . . ?
C61A C62A C63A C65A -179.9(3) . . . . ?
C69A C61A C62A C63A -178.9(4) . . . . ?
C62A C61A C69A C70A 124.1(7) . . . . ?
C62A C61A C69A C72A 4.1(8) . . . . ?
C62A C61A C69A C71A -118.0(6) . . . . ?
C62A C63A C65A C67A 55.7(4) . . . . ?
C62A C63A C65A C66A -64.9(5) . . . . ?
C62A C63A C65A C68A 177.1(8) . . . . ?
C64A C59 C60A C61A 7.7(6) . . . . ?
C64A C63A C65A C67A -124.0(4) . . . . ?
C64A C63A C65A C66A 115.4(4) . . . . ?
C64A C63A C65A C68A -2.6(8) . . . . ?
C74A C7A C6A C5A -0.9(11) . . . . ?
C74A C3A C2A C80A 54.4(9) . . . . ?
C74A C3A C2A C79A 173.4(8) . . . . ?
C74A C3A C2A C1A -65.8(9) . . . . ?
C74A C3A C4A C5A -2.1(10) . . . . ?
C7A C74A C3A C2A 179.7(8) . . . . ?
C7A C74A C3A C4A 2.6(14) . . . . ?
C7A C6A C5A C4A 1.3(9) . . . . ?
C7A C6A C5A C75A -178.3(6) . . . . ?
C3A C74A C7A C8 -177.8(8) . . . . ?
C3A C74A C7A C6A -1.1(14) . . . . ?
C3A C4A C5A C6A 0.3(8) . . . . ?
C3A C4A C5A C75A 179.9(6) . . . . ?
C2A C3A C4A C5A -179.1(6) . . . . ?
C4A C3A C2A C80A -128.7(7) . . . . ?
C4A C3A C2A C79A -9.7(9) . . . . ?
C4A C3A C2A C1A 111.1(7) . . . . ?
C4A C5A C75A C78A -125.8(6) . . . . ?
C4A C5A C75A C77A 115.3(6) . . . . ?
C4A C5A C75A C76A -5.8(7) . . . . ?
C6A C5A C75A C78A 53.8(7) . . . . ?
C6A C5A C75A C77A -65.1(6) . . . . ?
C6A C5A C75A C76A 173.8(5) . . . . ?
C26A C22 C14 C13 140.2(3) . . . . ?
C26A C22 C14 C15 -40.0(4) . . . . ?
C27A C22 C14 C13 25.3(4) . . . . ?
C27A C22 C14 C15 -154.9(3) . . . . ?
C23A C22 C14 C13 -98.1(4) . . . . ?
C23A C22 C14 C15 81.7(4) . . . . ?

_shelx_res_file                  
;
TITL zqf2_a.res in P-1
    zqf2.res
    created by SHELXL-2019/1 at 16:27:10 on 19-Mar-2025
REM Old TITL ZQF2 in P-1
REM SHELXT solution in P-1: R1 0.317, Rweak 0.020, Alpha 0.098
REM <I/s> 0.000 for 0 systematic absences, Orientation as input
REM Formula found by SHELXT: C90
CELL 1.54178 10.7993 17.2568 17.2568 98.465 93.24 93.24
ZERR 2 0.0004 0.0006 0.0006 0 0 0
LATT 1
SFAC C H
UNIT 154 184
FLAT 0.01 C65A C63A C64A C59 C60A C61A C62A C69A C57
SIMU 0.01 0.02 2 C22 C23 C26 C27 C26A C27A C23A
FLAT 0.01 C63 C65 C64 C59 C60 C61 C62 C69
SIMU 0.01 0.02 2 C18 C19 C21 C20 C20A C19A C21A
SADI C76 C78 C78 C77
ISOR 0.001 0.002 C67A
ISOR 0.001 0.002 C18 C19 C21 C20 C20A C21A C19A
ISOR 0.01 0.02 C71
SIMU 0.01 0.02 2 C59 C60 C61 C69 C68 C70 C72 C62 C64 C67 C63 C65 C66 C71 =
 C60A C61A C69A C70A C72A C62A C64A C67A C63A C65A C66A C71A C68A
SADI 0.04 C78 C5 C78 C77 C5 C77 C5 C76 C77 C76
SIMU 0.01 0.02 2 C35 C36 C38 C37
SADI C75 C78 C75 C5 C75 C77 C75 C76
SIMU 0.01 0.02 2 C39 C40 C42 C41 C41A C42A C40A
SIMU 0.01 0.02 2 C8 C74 C7 C3 C78 C2 C80 C79 C4 C6 C5 C77 C75 C1 C76 C74A =
 C7A C3A C78A C2A C80A C79A C4A C6A C5A C77A C75A C1A C76A
SADI C35 C36 C35 C36A
SADI C35 C38 C35 C38A
SADI C35 C37 C35 C37A
SIMU 0.01 0.02 2 C35 C36 C38 C37 C36A C38A C37A
ISOR 0.01 0.02 C60
EADP C60 C60A

L.S. 10
PLAN  19
SIZE 0.09 0.126 0.647
TEMP -173.15
CONF
list 4
MORE -1
BOND $H
fmap 2 53
acta
REM <olex2.extras>
REM <HklSrc "%.\\ZQF2.hkl">
REM </olex2.extras>

WGHT    0.081500    2.955500
EXTI    0.002058
FVAR       0.37597   0.50998   0.49684   0.50360   0.81075   0.51145
C11   1    0.341080    0.314800    0.314719    11.00000    0.02378    0.01959 =
         0.02003   -0.00243    0.00147    0.00073
C12   1    0.354359    0.247306    0.247116    11.00000    0.02864    0.01951 =
         0.01988    0.00074    0.00375    0.00340
C44   1    0.494161    0.363318    0.417257    11.00000    0.02317    0.02438 =
         0.02248   -0.00516    0.00339    0.00634
C45   1    0.494325    0.417191    0.363365    11.00000    0.02278    0.02104 =
         0.02417   -0.00459    0.00605    0.00231
C43   1    0.410673    0.300499    0.392590    11.00000    0.02692    0.02237 =
         0.02016   -0.00203    0.00437    0.00730
C10   1    0.410883    0.392588    0.300496    11.00000    0.02679    0.02066 =
         0.02234   -0.00366    0.00588    0.00391
C73   1    0.573018    0.374894    0.485507    11.00000    0.02646    0.03429 =
         0.02416   -0.01135   -0.00116    0.01266
C29   1    0.202740    0.326526    0.326426    11.00000    0.02661    0.02388 =
         0.02510   -0.01080    0.00119    0.00085
C13   1    0.473070    0.226927    0.226934    11.00000    0.02698    0.02249 =
         0.02276   -0.00168    0.00182    0.00211
AFIX  43
H13   2    0.543959    0.254957    0.255049    11.00000   -1.20000
AFIX   0
C17   1    0.252077    0.206013    0.205959    11.00000    0.02561    0.02845 =
         0.02891   -0.00639    0.00260    0.00295
AFIX  43
H17   2    0.171245    0.219573    0.219626    11.00000   -1.20000
AFIX   0
C46   1    0.572913    0.485488    0.375065    11.00000    0.02673    0.02501 =
         0.03418   -0.01059    0.01239   -0.00040
C15   1    0.383813    0.126406    0.126472    11.00000    0.03219    0.02440 =
         0.02469   -0.00780    0.00253    0.00245
AFIX  43
H15   2    0.393895    0.084903    0.085056    11.00000   -1.20000
AFIX   0
SAME 0.01 0.01 C22 C26A C27A C23A
C22   1    0.618473    0.142792    0.142650    11.00000    0.03085    0.03089 =
         0.03090   -0.00450    0.00478    0.00475
PART 1
C23   1    0.718055    0.212702    0.165545    10.50000    0.02692    0.03862 =
         0.04406   -0.00884    0.01165    0.00030
AFIX 137
H23A  2    0.797679    0.197630    0.145396    10.50000   -1.50000
H23B  2    0.727734    0.226111    0.222844    10.50000   -1.50000
H23C  2    0.691318    0.258289    0.142780    10.50000   -1.50000
AFIX   0
C26   1    0.619321    0.123310    0.050953    10.50000    0.03745    0.05256 =
         0.03602   -0.01951    0.01157    0.00435
AFIX 137
H26A  2    0.590106    0.167715    0.027174    10.50000   -1.50000
H26B  2    0.564313    0.076393    0.032116    10.50000   -1.50000
H26C  2    0.704074    0.113655    0.036302    10.50000   -1.50000
AFIX   0
C27   1    0.652168    0.075189    0.178822    10.50000    0.03343    0.04709 =
         0.07636    0.01535    0.00783    0.01493
AFIX 137
H27A  2    0.734307    0.060030    0.163206    10.50000   -1.50000
H27B  2    0.590549    0.031263    0.161528    10.50000   -1.50000
H27C  2    0.654328    0.088769    0.236080    10.50000   -1.50000
AFIX   0
PART 0
C14   1    0.489206    0.166385    0.166466    11.00000    0.02840    0.02428 =
         0.02397    0.00095    0.00385    0.00505
C9    1    0.405792    0.440655    0.241460    11.00000    0.04231    0.02374 =
         0.02301   -0.00088    0.00938    0.00701
AFIX  43
H9    2    0.351631    0.425410    0.195766    11.00000   -1.20000
AFIX   0
C30   1    0.137374    0.283227    0.374179    11.00000    0.02796    0.04731 =
         0.02560   -0.00617    0.00291   -0.00284
AFIX  43
H30   2    0.180942    0.250109    0.404002    11.00000   -1.20000
AFIX   0
C47   1    0.565304    0.534693    0.316661    11.00000    0.04247    0.02125 =
         0.04191   -0.00653    0.02445    0.00020
C34   1    0.137287    0.374232    0.283383    11.00000    0.02769    0.02393 =
         0.04847   -0.00707   -0.00358    0.00222
AFIX  43
H34   2    0.180933    0.404205    0.250426    11.00000   -1.20000
AFIX   0
SAME 0.01 0.01 C8 C74A C7A C3A C78A C2A C80A C79A C4A C6A C5A C77A C75A C1A =
 C76A
C8    1    0.479446    0.510213    0.249606    11.00000    0.05244    0.02180 =
         0.03366    0.00031    0.02193    0.00578
PART 1
C74   1    0.580606    0.574003    0.145167    41.00000    0.03866    0.02496 =
         0.02848    0.00072    0.01290    0.00048
AFIX  43
H74   2    0.652151    0.545098    0.150309    41.00000   -1.20000
AFIX   0
C7    1    0.486178    0.566844    0.194176    41.00000    0.03919    0.02038 =
         0.02923   -0.00313    0.00952    0.00059
C3    1    0.572964    0.623461    0.087517    41.00000    0.03324    0.02473 =
         0.02912   -0.00205    0.00788    0.00030
C78   1    0.164408    0.695110    0.188566    41.00000    0.03091    0.05174 =
         0.04792    0.01489    0.00832    0.02419
AFIX 137
H78A  2    0.133722    0.639842    0.181940    41.00000   -1.50000
H78B  2    0.094355    0.727974    0.182817    41.00000   -1.50000
H78C  2    0.206431    0.710105    0.240910    41.00000   -1.50000
AFIX   0
C2    1    0.678156    0.626532    0.031949    41.00000    0.03764    0.03293 =
         0.03002    0.00072    0.01389    0.00302
C80   1    0.692894    0.543480   -0.011493    41.00000    0.04855    0.04442 =
         0.03561   -0.00258    0.01456    0.00468
AFIX 137
H80A  2    0.712326    0.508479    0.026749    41.00000   -1.50000
H80B  2    0.760491    0.545160   -0.046903    41.00000   -1.50000
H80C  2    0.615256    0.523869   -0.042012    41.00000   -1.50000
AFIX   0
C79   1    0.652025    0.679946   -0.029459    41.00000    0.04617    0.04257 =
         0.03404    0.01001    0.01112    0.00663
AFIX 137
H79A  2    0.575779    0.660019   -0.061363    41.00000   -1.50000
H79B  2    0.721764    0.680805   -0.063343    41.00000   -1.50000
H79C  2    0.641777    0.733268   -0.003049    41.00000   -1.50000
AFIX   0
C4    1    0.467720    0.665063    0.083300    41.00000    0.03702    0.02474 =
         0.02871    0.00034    0.00747   -0.00197
AFIX  43
H4    2    0.461889    0.700017    0.045748    41.00000   -1.20000
AFIX   0
C6    1    0.380505    0.608888    0.187258    41.00000    0.03878    0.02113 =
         0.03223   -0.00688    0.01002   -0.00581
AFIX  43
H6    2    0.315631    0.603333    0.221385    41.00000   -1.20000
AFIX   0
C5    1    0.368625    0.658029    0.132145    41.00000    0.03449    0.02311 =
         0.02901    0.00095    0.00751    0.00463
C77   1    0.187705    0.681530    0.044952    41.00000    0.03818    0.04351 =
         0.04343    0.00420    0.00115    0.00563
AFIX 137
H77A  2    0.157325    0.626303    0.039865    41.00000   -1.50000
H77B  2    0.244658    0.688074    0.003803    41.00000   -1.50000
H77C  2    0.117222    0.714132    0.039554    41.00000   -1.50000
AFIX   0
C75   1    0.256521    0.706731    0.125867    41.00000    0.03778    0.03281 =
         0.03119    0.00414    0.00521    0.00750
C1    1    0.800479    0.657529    0.079693    41.00000    0.03509    0.03782 =
         0.04098   -0.00137    0.00764    0.00008
AFIX 137
H1A   2    0.793486    0.712060    0.103776    41.00000   -1.50000
H1B   2    0.869105    0.655048    0.044786    41.00000   -1.50000
H1C   2    0.816594    0.625181    0.120862    41.00000   -1.50000
AFIX   0
C76   1    0.298916    0.794055    0.136596    41.00000    0.06003    0.03628 =
         0.04385    0.00557    0.01036    0.01666
AFIX 137
H76A  2    0.226077    0.825262    0.134533    41.00000   -1.50000
H76B  2    0.352386    0.803850    0.094569    41.00000   -1.50000
H76C  2    0.345415    0.808937    0.187553    41.00000   -1.50000
AFIX   0
PART 0
C58   1    0.405877    0.241372    0.440571    11.00000    0.04076    0.02273 =
         0.02542   -0.00124    0.00743    0.00890
AFIX  43
H58   2    0.351862    0.195611    0.425327    11.00000   -1.20000
AFIX   0
C57   1    0.479888    0.249637    0.510230    11.00000    0.05138    0.03467 =
         0.02212    0.00176    0.00667    0.02272
C52   1    0.654986    0.444303    0.501081    11.00000    0.02353    0.04407 =
         0.03253   -0.01999    0.00043    0.00735
C56   1    0.565673    0.316722    0.534631    11.00000    0.04228    0.04142 =
         0.02129   -0.00602   -0.00058    0.02339
C16   1    0.264284    0.144782    0.144712    11.00000    0.02834    0.03173 =
         0.03423   -0.00835    0.00168    0.00178
C51   1    0.655094    0.501082    0.444285    11.00000    0.02408    0.03519 =
         0.04057   -0.02023    0.00687    0.00136
C31   1    0.009573    0.286963    0.379616    11.00000    0.02723    0.06799 =
         0.02773   -0.02256    0.00834   -0.00992
C33   1    0.009710    0.379696    0.286832    11.00000    0.02789    0.02878 =
         0.06725   -0.02299   -0.00914    0.00770
C59   1    0.468148    0.188567    0.562525    11.00000    0.07965    0.04084 =
         0.02571    0.00547    0.01660    0.03131
C55   1    0.644114    0.330566    0.604993    11.00000    0.04658    0.08001 =
         0.02159   -0.00631   -0.00163    0.03583
AFIX  43
H55   2    0.641439    0.294162    0.641243    11.00000   -1.20000
AFIX   0
C32   1   -0.053191    0.335946    0.335862    11.00000    0.02481    0.05270 =
         0.05208   -0.02956    0.00382    0.00302
AFIX  43
H32   2   -0.140177    0.339597    0.339484    11.00000   -1.20000
AFIX   0
C48   1    0.643604    0.604952    0.330816    11.00000    0.04605    0.02194 =
         0.07870   -0.00732    0.03459   -0.00305
AFIX  43
H48   2    0.640782    0.641332    0.294547    11.00000   -1.20000
AFIX   0
C53   1    0.730464    0.452580    0.569482    11.00000    0.02346    0.08030 =
         0.03557   -0.03126   -0.00177    0.00721
AFIX  43
H53   2    0.788023    0.496954    0.582309    11.00000   -1.20000
AFIX   0
PART 1
C60   1    0.549955    0.142714    0.582621    31.00000    0.05699    0.03314 =
         0.02012   -0.00676    0.00892    0.02261
AFIX  43
H60   2    0.631263    0.150618    0.565664    31.00000   -1.20000
AFIX   0
PART 0
C50   1    0.730483    0.569487    0.452791    11.00000    0.02648    0.03232 =
         0.08061   -0.02989    0.00834   -0.00251
AFIX  43
H50   2    0.788018    0.582301    0.497178    11.00000   -1.20000
AFIX   0
SAME 0.01 0.01 C18 C20A C19A C21A
C18   1    0.148505    0.100374    0.100839    11.00000    0.03906    0.04503 =
         0.04555   -0.01461    0.00199    0.00165
PART 1
C19   1    0.068442    0.159924    0.064400    51.00000    0.04518    0.06605 =
         0.05158    0.00198   -0.00863   -0.00526
AFIX 137
H19A  2    0.116647    0.184793    0.027221    51.00000   -1.50000
H19B  2    0.045118    0.200230    0.106210    51.00000   -1.50000
H19C  2   -0.006789    0.132199    0.036854    51.00000   -1.50000
AFIX   0
C21   1    0.068851    0.064903    0.159579    51.00000    0.04513    0.05122 =
         0.06698    0.00199   -0.00520   -0.00862
AFIX 137
H21A  2   -0.005797    0.036793    0.131659    51.00000   -1.50000
H21B  2    0.044542    0.107009    0.199221    51.00000   -1.50000
H21C  2    0.117037    0.028297    0.185298    51.00000   -1.50000
AFIX   0
C20   1    0.178948    0.037487    0.035721    51.00000    0.06701    0.08523 =
         0.08501   -0.05021    0.00176    0.00147
AFIX 137
H20A  2    0.227910   -0.001158    0.057738    51.00000   -1.50000
H20B  2    0.227008    0.061327   -0.002200    51.00000   -1.50000
H20C  2    0.101722    0.011400    0.009286    51.00000   -1.50000
AFIX   0
PART 0
C49   1    0.722950    0.620255    0.396525    11.00000    0.03101    0.02258 =
         0.11366   -0.02413    0.02320   -0.00730
AFIX  43
H49   2    0.775227    0.667269    0.404436    11.00000   -1.20000
AFIX   0
C54   1    0.723220    0.396302    0.620258    11.00000    0.03181    0.11150 =
         0.02425   -0.02225   -0.00572    0.02418
AFIX  43
H54   2    0.775562    0.404265    0.667246    11.00000   -1.20000
AFIX   0
PART 1
C61   1    0.529333    0.079818    0.628970    31.00000    0.04622    0.02948 =
         0.02041    0.00100    0.01255    0.01768
PART 0
C35   1   -0.059678    0.432190    0.237260    11.00000    0.03014    0.03473 =
         0.09317   -0.00837   -0.01304    0.00824
PART 1
C36   1   -0.013868    0.515270    0.275241    61.00000    0.04027    0.02803 =
         0.05158    0.00726   -0.00329    0.00405
AFIX 137
H36A  2   -0.058111    0.553535    0.249460    61.00000   -1.50000
H36B  2    0.075538    0.523105    0.269486    61.00000   -1.50000
H36C  2   -0.029658    0.522437    0.331130    61.00000   -1.50000
AFIX   0
C38   1   -0.203391    0.425683    0.260172    61.00000    0.02663    0.03583 =
         0.04470    0.00307    0.00112    0.00725
AFIX 137
H38A  2   -0.207327    0.442218    0.316746    61.00000   -1.50000
H38B  2   -0.237274    0.371203    0.246168    61.00000   -1.50000
H38C  2   -0.252248    0.459704    0.231421    61.00000   -1.50000
AFIX   0
C37   1   -0.045339    0.404037    0.160360    61.00000    0.03387    0.04843 =
         0.04008    0.00732   -0.00036    0.00937
AFIX 137
H37A  2   -0.095281    0.433074    0.126690    61.00000   -1.50000
H37B  2   -0.072877    0.348189    0.149634    61.00000   -1.50000
H37C  2    0.042435    0.410635    0.149541    61.00000   -1.50000
AFIX   0
SAME 0.01 0.01 C39 C41A C42A C40A
PART 0
C39   1   -0.059687    0.237138    0.431802    11.00000    0.03103    0.09392 =
         0.03315   -0.00772    0.00818   -0.01323
PART 1
C40   1   -0.013587    0.273288    0.514872    21.00000    0.04451    0.04717 =
         0.03042    0.00610    0.01323   -0.00009
AFIX 137
H40A  2   -0.058804    0.247327    0.552611    21.00000   -1.50000
H40B  2   -0.027746    0.329417    0.522926    21.00000   -1.50000
H40C  2    0.075493    0.266414    0.522609    21.00000   -1.50000
AFIX   0
C42   1   -0.044927    0.158611    0.403751    21.00000    0.03363    0.03855 =
         0.04801    0.00150    0.00709   -0.00198
AFIX 137
H42A  2    0.041047    0.146509    0.415589    21.00000   -1.50000
H42B  2   -0.063909    0.148747    0.346816    21.00000   -1.50000
H42C  2   -0.101522    0.125269    0.429093    21.00000   -1.50000
AFIX   0
C41   1   -0.201963    0.259294    0.425462    21.00000    0.02808    0.04543 =
         0.03526    0.00210    0.01069    0.00106
AFIX 137
H41A  2   -0.250896    0.229368    0.458479    21.00000   -1.50000
H41B  2   -0.235248    0.246433    0.370764    21.00000   -1.50000
H41C  2   -0.206572    0.315601    0.443274    21.00000   -1.50000
AFIX   0
C69   1    0.638974    0.033433    0.648827    31.00000    0.04430    0.02891 =
         0.03393    0.00022    0.00388    0.01071
C68   1    0.136077    0.173004    0.703924    31.00000    0.04123    0.04411 =
         0.04432    0.00786    0.01452    0.00260
AFIX 137
H68A  2    0.057478    0.163767    0.727870    31.00000   -1.50000
H68B  2    0.124818    0.209591    0.666104    31.00000   -1.50000
H68C  2    0.199994    0.195497    0.744878    31.00000   -1.50000
AFIX   0
C70   1    0.698841   -0.000208    0.574872    31.00000    0.04629    0.03873 =
         0.04206    0.00863    0.00481    0.01414
AFIX 137
H70A  2    0.637034   -0.033891    0.539571    31.00000   -1.50000
H70B  2    0.767775   -0.031220    0.588733    31.00000   -1.50000
H70C  2    0.730387    0.042754    0.548537    31.00000   -1.50000
AFIX   0
C72   1    0.602997   -0.036379    0.690122    31.00000    0.04830    0.04219 =
         0.05376    0.02015    0.01025    0.02040
AFIX 137
H72A  2    0.571061   -0.017247    0.740994    31.00000   -1.50000
H72B  2    0.676263   -0.065951    0.698264    31.00000   -1.50000
H72C  2    0.538623   -0.070651    0.657557    31.00000   -1.50000
AFIX   0
C62   1    0.409184    0.065871    0.653394    31.00000    0.03852    0.02891 =
         0.03216    0.00367    0.00866    0.00369
AFIX  43
H62   2    0.395539    0.025274    0.684224    31.00000   -1.20000
AFIX   0
C64   1    0.331578    0.167924    0.589790    31.00000    0.02539    0.03665 =
         0.04419    0.01351    0.02153    0.01308
AFIX  43
H64   2    0.264609    0.197118    0.574768    31.00000   -1.20000
AFIX   0
C67   1    0.173830    0.036137    0.720299    31.00000    0.04750    0.04603 =
         0.05273    0.01852    0.00693   -0.00009
AFIX 137
H67A  2    0.234309    0.054931    0.764497    31.00000   -1.50000
H67B  2    0.194561   -0.015733    0.695017    31.00000   -1.50000
H67C  2    0.090342    0.032381    0.739502    31.00000   -1.50000
AFIX   0
C63   1    0.308794    0.108867    0.634499    31.00000    0.03223    0.02807 =
         0.03534    0.00297    0.00668    0.00162
C65   1    0.177388    0.093628    0.660800    31.00000    0.03891    0.03303 =
         0.04237    0.01229    0.01094    0.00351
C66   1    0.088017    0.064507    0.590975    31.00000    0.04172    0.03389 =
         0.04337    0.00282    0.00577   -0.00250
AFIX 137
H66A  2    0.004947    0.054498    0.608938    31.00000   -1.50000
H66B  2    0.115883    0.015796    0.562645    31.00000   -1.50000
H66C  2    0.085109    0.104291    0.555938    31.00000   -1.50000
AFIX   0
C71   1    0.733089    0.088200    0.702991    31.00000    0.04983    0.04408 =
         0.05395   -0.00148   -0.00810    0.01033
AFIX 137
H71A  2    0.761611    0.131482    0.676095    31.00000   -1.50000
H71B  2    0.804204    0.058976    0.716908    31.00000   -1.50000
H71C  2    0.693956    0.109349    0.750790    31.00000   -1.50000
AFIX   0
PART 2
C41A  1   -0.177079    0.187332    0.392032   -21.00000    0.03974    0.04587 =
         0.04897    0.00813    0.00622   -0.01289
AFIX 137
H41D  2   -0.207975    0.152401    0.427585   -21.00000   -1.50000
H41E  2   -0.155483    0.155918    0.343199   -21.00000   -1.50000
H41F  2   -0.241707    0.222311    0.380266   -21.00000   -1.50000
AFIX   0
C42A  1    0.021932    0.161125    0.454715   -21.00000    0.04600    0.04436 =
         0.05274    0.01475    0.01827   -0.00044
AFIX 137
H42D  2    0.095737    0.181708    0.488770   -21.00000   -1.50000
H42E  2    0.047565    0.130658    0.406448   -21.00000   -1.50000
H42F  2   -0.030517    0.127249    0.482117   -21.00000   -1.50000
AFIX   0
C40A  1   -0.085370    0.276518    0.511831   -21.00000    0.04553    0.04909 =
         0.04014    0.00243    0.01729    0.00586
AFIX 137
H40D  2   -0.116022    0.237060    0.542796   -21.00000   -1.50000
H40E  2   -0.148265    0.314648    0.507232   -21.00000   -1.50000
H40F  2   -0.008663    0.303664    0.537933   -21.00000   -1.50000
AFIX   0
C60A  1    0.576867    0.140769    0.570773   -31.00000    0.05699    0.03314 =
         0.02012   -0.00676    0.00892    0.02261
AFIX  43
H60A  2    0.648027    0.147755    0.541970   -31.00000   -1.20000
AFIX   0
C61A  1    0.571896    0.086735    0.620638   -31.00000    0.04373    0.03078 =
         0.02290   -0.00024    0.01028    0.01108
C69A  1    0.677608    0.031812    0.627015   -31.00000    0.04253    0.02817 =
         0.02508   -0.00222    0.00446    0.01331
C70A  1    0.692722   -0.010612    0.542858   -31.00000    0.04697    0.03059 =
         0.03419   -0.00317    0.00586    0.01401
AFIX 137
H70D  2    0.614910   -0.040573    0.522563   -31.00000   -1.50000
H70E  2    0.759857   -0.046411    0.544047   -31.00000   -1.50000
H70F  2    0.712960    0.028305    0.508715   -31.00000   -1.50000
AFIX   0
C72A  1    0.651854   -0.028477    0.680010   -31.00000    0.05722    0.03176 =
         0.04563    0.00933    0.00613    0.00909
AFIX 137
H72D  2    0.646055   -0.001955    0.733822   -31.00000   -1.50000
H72E  2    0.719488   -0.064094    0.678825   -31.00000   -1.50000
H72F  2    0.573276   -0.058578    0.661838   -31.00000   -1.50000
AFIX   0
C62A  1    0.468279    0.083582    0.663722   -31.00000    0.03869    0.02501 =
         0.02847    0.00329    0.00547    0.00574
AFIX  43
H62A  2    0.463329    0.046525    0.699231   -31.00000   -1.20000
AFIX   0
C64A  1    0.382991    0.186409    0.603970   -31.00000    0.03006    0.03398 =
         0.04967    0.01297    0.01197    0.01039
AFIX  43
H64A  2    0.321173    0.223003    0.600459   -31.00000   -1.20000
AFIX   0
C67A  1    0.299136    0.136809    0.793470   -31.00000    0.04734    0.04386 =
         0.04254    0.00571    0.00861    0.00455
AFIX 137
H67D  2    0.352955    0.094865    0.802980   -31.00000   -1.50000
H67E  2    0.226305    0.134284    0.824625   -31.00000   -1.50000
H67F  2    0.345256    0.187852    0.808678   -31.00000   -1.50000
AFIX   0
C63A  1    0.369169    0.132970    0.657435   -31.00000    0.03009    0.02695 =
         0.03274    0.00125    0.00985    0.00390
C65A  1    0.257146    0.126626    0.706923   -31.00000    0.03904    0.03236 =
         0.03626    0.00195    0.01273    0.00656
C66A  1    0.187949    0.044805    0.681533   -31.00000    0.04170    0.04132 =
         0.04703    0.00765    0.00850    0.00414
AFIX 137
H66D  2    0.244956    0.003758    0.688374   -31.00000   -1.50000
H66E  2    0.157932    0.039530    0.626226   -31.00000   -1.50000
H66F  2    0.117236    0.039430    0.713956   -31.00000   -1.50000
AFIX   0
C71A  1    0.800618    0.079760    0.657529   -31.00000    0.04093    0.03662 =
         0.03826   -0.00091   -0.00169    0.00922
AFIX 137
H71D  2    0.818256    0.119283    0.623575   -31.00000   -1.50000
H71E  2    0.868618    0.044452    0.657069   -31.00000   -1.50000
H71F  2    0.792874    0.105907    0.711267   -31.00000   -1.50000
AFIX   0
C68A  1    0.161892    0.189050    0.694272   -31.00000    0.04729    0.04602 =
         0.04515    0.01268    0.02594    0.00952
AFIX 137
H68D  2    0.087887    0.179381    0.722691   -31.00000   -1.50000
H68E  2    0.138103    0.185289    0.638127   -31.00000   -1.50000
H68F  2    0.199867    0.241681    0.714053   -31.00000   -1.50000
AFIX   0
C74A  1    0.545222    0.580406    0.138637   -41.00000    0.03873    0.02933 =
         0.03484   -0.00658    0.00689    0.00546
AFIX  43
H74A  2    0.626010    0.563833    0.149320   -41.00000   -1.20000
AFIX   0
C7A   1    0.449060    0.558436    0.182715   -41.00000    0.04033    0.01832 =
         0.02782   -0.00174    0.01307   -0.00288
C3A   1    0.526632    0.626380    0.078752   -41.00000    0.03909    0.02590 =
         0.02747   -0.00070    0.01189    0.00163
C78A  1    0.133387    0.703465    0.173137   -41.00000    0.03714    0.04191 =
         0.04418    0.00076   -0.00129    0.01723
AFIX 137
H78D  2    0.121588    0.665320    0.209338   -41.00000   -1.50000
H78E  2    0.054279    0.726248    0.162383   -41.00000   -1.50000
H78F  2    0.195171    0.745220    0.196911   -41.00000   -1.50000
AFIX   0
C2A   1    0.638434    0.648346    0.033249   -41.00000    0.03662    0.03437 =
         0.03068   -0.00114    0.00962    0.00219
C80A  1    0.698997    0.573268   -0.000308   -41.00000    0.04169    0.05022 =
         0.03265    0.00612    0.01359    0.00614
AFIX 137
H80D  2    0.731835    0.547742    0.042906   -41.00000   -1.50000
H80E  2    0.766993    0.586759   -0.032201   -41.00000   -1.50000
H80F  2    0.636804    0.537403   -0.033038   -41.00000   -1.50000
AFIX   0
C79A  1    0.601504    0.690163   -0.035872   -41.00000    0.04686    0.04977 =
         0.03922    0.01722    0.02101    0.01297
AFIX 137
H79D  2    0.537330    0.657583   -0.070297   -41.00000   -1.50000
H79E  2    0.674492    0.699016   -0.065471   -41.00000   -1.50000
H79F  2    0.569003    0.740712   -0.016179   -41.00000   -1.50000
AFIX   0
C4A   1    0.408917    0.652611    0.066332   -41.00000    0.03657    0.02593 =
         0.02994    0.00070    0.00565    0.00115
AFIX  43
H4A   2    0.396077    0.685239    0.027199   -41.00000   -1.20000
AFIX   0
C6A   1    0.332656    0.584719    0.166665   -41.00000    0.03719    0.01488 =
         0.03083   -0.00151    0.01230    0.00072
AFIX  43
H6A   2    0.265938    0.569450    0.195932   -41.00000   -1.20000
AFIX   0
C5A   1    0.308453    0.632964    0.109077   -41.00000    0.03333    0.02779 =
         0.03006   -0.00024    0.00344    0.00144
C77A  1    0.088312    0.591044    0.064680   -41.00000    0.03161    0.04486 =
         0.03576    0.00279   -0.00212    0.00476
AFIX 137
H77D  2    0.083398    0.556001    0.104383   -41.00000   -1.50000
H77E  2    0.117614    0.562608    0.016462   -41.00000   -1.50000
H77F  2    0.005824    0.609312    0.053497   -41.00000   -1.50000
AFIX   0
C75A  1    0.179307    0.661849    0.095528   -41.00000    0.03572    0.04181 =
         0.03137    0.01434    0.00208    0.01057
C1A   1    0.733822    0.702505    0.088450   -41.00000    0.04702    0.04918 =
         0.04365   -0.00314    0.00870   -0.01100
AFIX 137
H1AA  2    0.695514    0.750749    0.109202   -41.00000   -1.50000
H1AB  2    0.805502    0.715650    0.059355   -41.00000   -1.50000
H1AC  2    0.761296    0.675663    0.132007   -41.00000   -1.50000
AFIX   0
C76A  1    0.175115    0.720496    0.036931   -41.00000    0.04835    0.05059 =
         0.04501    0.02093    0.00095    0.00580
AFIX 137
H76D  2    0.091502    0.739486    0.032998   -41.00000   -1.50000
H76E  2    0.195712    0.694554   -0.014714   -41.00000   -1.50000
H76F  2    0.235449    0.764939    0.055052   -41.00000   -1.50000
AFIX   0
C20A  1    0.159201    0.107620    0.011086   -51.00000    0.07019    0.07186 =
         0.07063    0.01045    0.00200    0.00169
AFIX 137
H20D  2    0.230720    0.080039   -0.008444   -51.00000   -1.50000
H20E  2    0.170334    0.163146    0.005148   -51.00000   -1.50000
H20F  2    0.083175    0.084161   -0.019035   -51.00000   -1.50000
AFIX   0
C19A  1    0.022748    0.124263    0.123739   -51.00000    0.08436    0.08503 =
         0.08490    0.01023    0.00515    0.00474
AFIX 137
H19D  2    0.013399    0.178729    0.115701   -51.00000   -1.50000
H19E  2    0.014229    0.119826    0.179180   -51.00000   -1.50000
H19F  2   -0.041609    0.089853    0.091308   -51.00000   -1.50000
AFIX   0
C21A  1    0.161713    0.011930    0.103004   -51.00000    0.06500    0.06496 =
         0.06702    0.00945    0.00027    0.00175
AFIX 137
H21D  2    0.091281   -0.018599    0.072542   -51.00000   -1.50000
H21E  2    0.162856    0.002012    0.157507   -51.00000   -1.50000
H21F  2    0.239372   -0.003664    0.080335   -51.00000   -1.50000
AFIX   0
C26A  1    0.619025    0.050952    0.123288    10.50000    0.03589    0.03975 =
         0.05298   -0.01826    0.00303    0.01147
AFIX 137
H26D  2    0.704208    0.036066    0.115582    10.50000   -1.50000
H26E  2    0.566413    0.032297    0.075281    10.50000   -1.50000
H26F  2    0.586798    0.027212    0.166927    10.50000   -1.50000
AFIX   0
C27A  1    0.717614    0.165450    0.212518    10.50000    0.02578    0.04340 =
         0.04400   -0.01063    0.00050    0.01024
AFIX 137
H27D  2    0.797619    0.146101    0.197188    10.50000   -1.50000
H27E  2    0.691391    0.141818    0.257715    10.50000   -1.50000
H27F  2    0.726277    0.222702    0.226657    10.50000   -1.50000
AFIX   0
C23A  1    0.652204    0.178835    0.075050    10.50000    0.03430    0.07745 =
         0.04568    0.01303    0.01634    0.01114
AFIX 137
H23D  2    0.656620    0.236109    0.088995    10.50000   -1.50000
H23E  2    0.589387    0.162642    0.031578    10.50000   -1.50000
H23F  2    0.733328    0.162033    0.059039    10.50000   -1.50000
AFIX   0
C36A  1   -0.084499    0.510159    0.275024   -61.00000    0.03798    0.04097 =
         0.04965    0.00451    0.00057    0.01311
AFIX 137
H36D  2   -0.006873    0.537420    0.299598   -61.00000   -1.50000
H36E  2   -0.144000    0.505779    0.315232   -61.00000   -1.50000
H36F  2   -0.119371    0.539890    0.235725   -61.00000   -1.50000
AFIX   0
C38A  1   -0.176780    0.391432    0.185663   -61.00000    0.03887    0.04645 =
         0.04859    0.00920   -0.01114    0.00313
AFIX 137
H38D  2   -0.242008    0.378800    0.219899   -61.00000   -1.50000
H38E  2   -0.153659    0.343049    0.154152   -61.00000   -1.50000
H38F  2   -0.207625    0.427057    0.150792   -61.00000   -1.50000
AFIX   0
C37A  1    0.022720    0.454750    0.158736   -61.00000    0.04271    0.05609 =
         0.04123    0.01454    0.00360    0.01825
AFIX 137
H37D  2   -0.030313    0.481576    0.124648   -61.00000   -1.50000
H37E  2    0.048350    0.406251    0.128701   -61.00000   -1.50000
H37F  2    0.096496    0.489120    0.178665   -61.00000   -1.50000
AFIX   0
HKLF 4


REM  zqf2_a.res in P-1
REM wR2 = 0.1946, GooF = S = 1.030, Restrained GooF = 1.165 for all data
REM R1 = 0.0703 for 8011 Fo > 4sig(Fo) and 0.0962 for all 11042 data
REM 1093 parameters refined using 1216 restraints

END

WGHT      0.0816      2.9332

REM Highest difference peak  0.600,  deepest hole -0.502,  1-sigma level  0.059
Q1    1   0.7584 -0.0370  0.6436  11.00000  0.05    0.60
Q2    1   0.1843  0.0075  0.0680  11.00000  0.05    0.55
Q3    1   0.7603  0.6424 -0.0344  11.00000  0.05    0.53
Q4    1   0.1391  0.1223  0.0755  11.00000  0.05    0.53
Q5    1   0.1849  0.0732  0.0061  11.00000  0.05    0.48
Q6    1   0.6931  0.0925  0.5624  11.00000  0.05    0.46
Q7    1   0.1393  0.0744  0.1247  11.00000  0.05    0.46
Q8    1   0.5016 -0.0033  0.6203  11.00000  0.05    0.44
Q9    1   0.6933  0.5633  0.0920  11.00000  0.05    0.39
Q10   1   0.5002  0.6196 -0.0034  11.00000  0.05    0.35
Q11   1   0.3347  0.1568  0.5643  11.00000  0.05    0.30
Q12   1   0.4908  0.2040  0.7526  11.00000  0.05    0.27
Q13   1   0.0723  0.1969  0.0595  11.00000  0.05    0.27
Q14   1   0.5203  0.5207  0.2757  11.00000  0.05    0.26
Q15   1   0.0636  0.0629  0.1889  11.00000  0.05    0.25
Q16   1   0.3949  0.1181  0.8688  11.00000  0.05    0.24
Q17   1   0.4399  0.1669  0.5561  11.00000  0.05    0.23
Q18   1   0.4432  0.4170  0.3406  11.00000  0.05    0.23
Q19   1   0.4856  0.7597  0.1951  11.00000  0.05    0.23
;
_shelx_res_checksum              2130
_olex2_submission_special_instructions 'No special instructions were received'
####################################################################### 
# 
# This file contains crystal structure data downloaded from the 
# Cambridge Structural Database (CSD) hosted by the Cambridge 
# Crystallographic Data Centre (CCDC).
# 
# Full information about CCDC data access policies and citation 
# guidelines are available at http://www.ccdc.cam.ac.uk/access/V1 
# 
# Audit and citation data items may have been added by the CCDC. 
# Please retain this information to preserve the provenance of 
# this file and to allow appropriate attribution of the data. 
# 
#######################################################################

data_cu_zqf20250322_0m
_database_code_depnum_ccdc_archive 'CCDC 2491986'
loop_
_audit_author_name
_audit_author_address
'QIFENG ZHOU'
;National university of Singapore
Singapore
;
_audit_update_record             
;
2025-09-28 deposited with the CCDC.	2026-04-29 downloaded from the CCDC.
;
_audit_creation_date             2025-03-23
_audit_creation_method           
;
Olex2 1.5
(compiled 2025.03.04 svn.red2d20d0 for OlexSys, GUI svn.r7188)
;
_shelx_SHELXL_version_number     2019/1
_chemical_name_common            ?
_chemical_name_systematic        ?
_chemical_formula_moiety         'C77 H91 Br, 0.25[CH3OH], 0.25[CH2Cl2]'
_chemical_formula_sum            'C77.50 H92.25 Br Cl0.75 O0.25'
_chemical_formula_weight         1134.26
_chemical_melting_point          ?
loop_
_atom_type_symbol
_atom_type_description
_atom_type_scat_dispersion_real
_atom_type_scat_dispersion_imag
_atom_type_scat_source
C C 0.0181 0.0091 'International Tables Vol C Tables 4.2.6.8 and 6.1.1.4'
H H 0.0000 0.0000 'International Tables Vol C Tables 4.2.6.8 and 6.1.1.4'
Br Br -0.6763 1.2805 'International Tables Vol C Tables 4.2.6.8 and 6.1.1.4'
Cl Cl 0.3639 0.7018 'International Tables Vol C Tables 4.2.6.8 and 6.1.1.4'
O O 0.0492 0.0322 'International Tables Vol C Tables 4.2.6.8 and 6.1.1.4'

_shelx_space_group_comment       
;
The symmetry employed for this shelxl refinement is uniquely defined
by the following loop, which should always be used as a source of
symmetry information in preference to the above space-group names.
They are only intended as comments.
;
_space_group_crystal_system      triclinic
_space_group_IT_number           2
_space_group_name_H-M_alt        'P -1'
_space_group_name_Hall           '-P 1'
loop_
_space_group_symop_operation_xyz
'x, y, z'
'-x, -y, -z'

_cell_length_a                   17.0845(5)
_cell_length_b                   18.9701(5)
_cell_length_c                   23.5086(7)
_cell_angle_alpha                91.828(2)
_cell_angle_beta                 92.765(2)
_cell_angle_gamma                111.670(2)
_cell_volume                     7062.1(4)
_cell_formula_units_Z            4
_cell_measurement_reflns_used    9887
_cell_measurement_temperature    106.00
_cell_measurement_theta_max      66.641
_cell_measurement_theta_min      2.510
_shelx_estimated_absorpt_T_max   0.868
_shelx_estimated_absorpt_T_min   0.842
_exptl_absorpt_coefficient_mu    1.336
_exptl_absorpt_correction_T_max  0.7528
_exptl_absorpt_correction_T_min  0.6812
_exptl_absorpt_correction_type   multi-scan
_exptl_absorpt_process_details   
;
SADABS-2016/2 (Bruker,2016/2) was used for absorption correction.
wR2(int) was 0.0792 before and 0.0571 after correction.
The Ratio of minimum to maximum transmission is 0.9049.
The \l/2 correction factor is Not present.
;
_exptl_absorpt_special_details   ?
_exptl_crystal_colour            'clear light yellow'
_exptl_crystal_colour_lustre     clear
_exptl_crystal_colour_modifier   light
_exptl_crystal_colour_primary    yellow
_exptl_crystal_density_diffrn    1.067
_exptl_crystal_density_meas      ?
_exptl_crystal_density_method    ?
_exptl_crystal_description       block
_exptl_crystal_F_000             2428
_exptl_crystal_size_max          0.133
_exptl_crystal_size_mid          0.127
_exptl_crystal_size_min          0.109
_exptl_transmission_factor_max   ?
_exptl_transmission_factor_min   ?
_diffrn_reflns_av_R_equivalents  0.0522
_diffrn_reflns_av_unetI/netI     0.0302
_diffrn_reflns_Laue_measured_fraction_full 0.986
_diffrn_reflns_Laue_measured_fraction_max 0.986
_diffrn_reflns_limit_h_max       19
_diffrn_reflns_limit_h_min       -20
_diffrn_reflns_limit_k_max       22
_diffrn_reflns_limit_k_min       -22
_diffrn_reflns_limit_l_max       27
_diffrn_reflns_limit_l_min       -28
_diffrn_reflns_number            179106
_diffrn_reflns_point_group_measured_fraction_full 0.986
_diffrn_reflns_point_group_measured_fraction_max 0.986
_diffrn_reflns_theta_full        66.814
_diffrn_reflns_theta_max         66.814
_diffrn_reflns_theta_min         1.884
_diffrn_ambient_temperature      106.00
_diffrn_detector_area_resol_mean ?
_diffrn_measured_fraction_theta_full 0.986
_diffrn_measured_fraction_theta_max 0.986
_diffrn_measurement_device_type  'Bruker APEX-II CCD'
_diffrn_measurement_method       ?
_diffrn_radiation_type           CuK\a
_diffrn_radiation_wavelength     1.54178
_diffrn_source                   ?
_diffrn_source_current           1.1
_diffrn_source_power             0.05500000000000001
_diffrn_source_voltage           50.0
_reflns_Friedel_coverage         0.000
_reflns_Friedel_fraction_full    .
_reflns_Friedel_fraction_max     .
_reflns_number_gt                20739
_reflns_number_total             24751
_reflns_special_details          
;
 Reflections were merged by SHELXL according to the crystal
 class for the calculation of statistics and refinement.
 
 Structure factors included contributions from the .fab file.
 
 _reflns_Friedel_fraction is defined as the number of unique
 Friedel pairs measured divided by the number that would be
 possible theoretically, ignoring centric projections and
 systematic absences.
;
_reflns_threshold_expression     'I > 2\s(I)'
_computing_cell_refinement       'SAINT V8.40B (?, 2016)'
_computing_data_collection       ?
_computing_data_reduction        'SAINT V8.40B (?, 2016)'
_computing_molecular_graphics    'Olex2 1.5 (Dolomanov et al., 2009)'
_computing_publication_material  'Olex2 1.5 (Dolomanov et al., 2009)'
_computing_structure_refinement  'XL  (Sheldrick, 2008)'
_computing_structure_solution    'SHELXT 2018/2 (Sheldrick, 2018)'
_refine_diff_density_max         0.743
_refine_diff_density_min         -0.771
_refine_diff_density_rms         0.055
_refine_ls_extinction_coef       .
_refine_ls_extinction_method     none
_refine_ls_goodness_of_fit_ref   1.026
_refine_ls_hydrogen_treatment    constr
_refine_ls_matrix_type           full
_refine_ls_number_parameters     1635
_refine_ls_number_reflns         24751
_refine_ls_number_restraints     406
_refine_ls_R_factor_all          0.0639
_refine_ls_R_factor_gt           0.0544
_refine_ls_restrained_S_all      1.041
_refine_ls_shift/su_max          0.003
_refine_ls_shift/su_mean         0.000
_refine_ls_structure_factor_coef Fsqd
_refine_ls_weighting_details     
'w=1/[\s^2^(Fo^2^)+(0.0669P)^2^+7.8057P] where P=(Fo^2^+2Fc^2^)/3'
_refine_ls_weighting_scheme      calc
_refine_ls_wR_factor_gt          0.1396
_refine_ls_wR_factor_ref         0.1454
_refine_special_details          ?
_olex2_refinement_description    
;
1. Fixed Uiso
 At 1.2 times of:
  All C(H) groups
 At 1.5 times of:
  All C(H,H,H) groups
2. Restrained distances
 C81-C157 \\sim C81-C1A
 with sigma of 0.02
 C81-C80 \\sim C81-C80A
 with sigma of 0.02
 C81-C158 \\sim C81-C55
 with sigma of 0.02
 C43-C44 \\sim C43-C44A
 with sigma of 0.02
 C43-C46 \\sim C43-C46A
 with sigma of 0.02
 C43-C45 \\sim C43-C45A
 with sigma of 0.02
 C148-C149 \\sim C148-C1B
 with sigma of 0.02
 C148-C151 \\sim C148-C1C
 with sigma of 0.02
 C148-C150 \\sim C148-C56
 with sigma of 0.02
 C144-C145 \\sim C144-C114
 with sigma of 0.02
 C144-C147 \\sim C144-C1E
 with sigma of 0.02
 C144-C146 \\sim C144-C1D
 with sigma of 0.02
 C95-C97 \\sim C95-C97A
 with sigma of 0.02
 C97-C98 \\sim C97A-C98A
 with sigma of 0.02
 C97-C100 \\sim C97A-C137
 with sigma of 0.02
 C97-C99 \\sim C97A-C99A
 with sigma of 0.02
 C95-C98 \\sim C95-C98A
 with sigma of 0.04
 C95-C100 \\sim C95-C137
 with sigma of 0.04
 C95-C99 \\sim C95-C99A
 with sigma of 0.04
 C98-C100 \\sim C98A-C137
 with sigma of 0.04
 C98-C99 \\sim C98A-C99A
 with sigma of 0.04
 C100-C99 \\sim C137-C99A
 with sigma of 0.04
3. Uiso/Uaniso restraints and constraints
C81 \\sim C157 \\sim C80 \\sim C158 \\sim C55 \\sim C1A \\sim C80A: within 2A
with sigma of 0.01 and sigma for terminal atoms of 0.02 within 2A
C43 \\sim C44 \\sim C46 \\sim C45 \\sim C44A \\sim C45A \\sim C46A: within 2A
with sigma of 0.01 and sigma for terminal atoms of 0.02 within 2A
C148 \\sim C149 \\sim C151 \\sim C150 \\sim C56 \\sim C1B \\sim C1C: within 2A
with sigma of 0.01 and sigma for terminal atoms of 0.02 within 2A
C144 \\sim C145 \\sim C147 \\sim C146 \\sim C114 \\sim C1D \\sim C1E: within 2A
with sigma of 0.01 and sigma for terminal atoms of 0.02 within 2A
Br4 \\sim Br3 \\sim Br1 \\sim Br2: within 2A with sigma of 0.01 and sigma for
terminal atoms of 0.02 within 2A
C97 \\sim C98 \\sim C100 \\sim C99 \\sim C97A \\sim C137 \\sim C98A \\sim C99A:
within 2A with sigma of 0.01 and sigma for terminal atoms of 0.02 within 2A
4. Others
 Sof(C55)=Sof(H55A)=Sof(H55B)=Sof(H55C)=Sof(C1A)=Sof(H1AA)=Sof(H1AB)=Sof(H1AC)=
 Sof(C80A)=Sof(H80D)=Sof(H80E)=Sof(H80F)=1-FVAR(1)
 Sof(C157)=Sof(H15J)=Sof(H15K)=Sof(H15L)=Sof(C80)=Sof(H80A)=Sof(H80B)=
 Sof(H80C)=Sof(C158)=Sof(H15M)=Sof(H15N)=Sof(H15O)=FVAR(1)
 Sof(C44A)=Sof(H44D)=Sof(H44E)=Sof(H44F)=Sof(C45A)=Sof(H45D)=Sof(H45E)=
 Sof(H45F)=Sof(C46A)=Sof(H46D)=Sof(H46E)=Sof(H46F)=1-FVAR(2)
 Sof(C44)=Sof(H44A)=Sof(H44B)=Sof(H44C)=Sof(C46)=Sof(H46A)=Sof(H46B)=Sof(H46C)=
 Sof(C45)=Sof(H45A)=Sof(H45B)=Sof(H45C)=FVAR(2)
 Sof(C56)=Sof(H56A)=Sof(H56B)=Sof(H56C)=Sof(C1B)=Sof(H1BA)=Sof(H1BB)=Sof(H1BC)=
 Sof(C1C)=Sof(H1CA)=Sof(H1CB)=Sof(H1CC)=1-FVAR(3)
 Sof(C149)=Sof(H14A)=Sof(H14B)=Sof(H14C)=Sof(C151)=Sof(H15P)=Sof(H15Q)=
 Sof(H15R)=Sof(C150)=Sof(H15S)=Sof(H15T)=Sof(H15U)=FVAR(3)
 Sof(C114)=Sof(H11A)=Sof(H11B)=Sof(H11C)=Sof(C1D)=Sof(H1DA)=Sof(H1DB)=
 Sof(H1DC)=Sof(C1E)=Sof(H1EA)=Sof(H1EB)=Sof(H1EC)=1-FVAR(4)
 Sof(C145)=Sof(H14D)=Sof(H14E)=Sof(H14F)=Sof(C147)=Sof(H14G)=Sof(H14H)=
 Sof(H14I)=Sof(C146)=Sof(H14J)=Sof(H14K)=Sof(H14L)=FVAR(4)
 Sof(C97A)=Sof(C137)=Sof(H13J)=Sof(H13K)=Sof(H13L)=Sof(C98A)=Sof(H98D)=
 Sof(H98E)=Sof(H98F)=Sof(C99A)=Sof(H99D)=Sof(H99E)=Sof(H99F)=1-FVAR(5)
 Sof(C97)=Sof(C98)=Sof(H98A)=Sof(H98B)=Sof(H98C)=Sof(C100)=Sof(H10J)=Sof(H10K)=
 Sof(H10L)=Sof(C99)=Sof(H99A)=Sof(H99B)=Sof(H99C)=FVAR(5)
 Fixed Sof: Br2(0.9) Br4(0.875) H27(0.1) H54(0.9) H134(0.125) H113(0.875)
 Br3(0.125) Br1(0.1)
5.a Aromatic/amide H refined with riding coordinates:
 C22(H22), C25(H25), C27(H27), C47(H47), C26(H26), C8(H8), C116(H116),
 C53(H53), C52(H52), C58(H58), C12(H12), C111(H111), C54(H54), C4(H4), C62(H62),
  C34(H34), C121(H121), C36(H36), C125(H125), C71(H71), C38(H38), C85(H85),
 C134(H134), C60(H60), C113(H113), C123(H123), C83(H83), C10(H10), C89(H89),
 C152(H152), C112(H112), C139(H139), C135(H135), C92(H92), C73(H73), C136(H136),
  C141(H141), C143(H143), C96(H96), C94(H94)
5.b Idealised Me refined as rotating group:
 C131(H13A,H13B,H13C), C68(H68A,H68B,H68C), C70(H70A,H70B,H70C), C133(H13D,
 H13E,H13F), C132(H13G,H13H,H13I), C14(H14M,H14N,H14O), C18(H18A,H18B,H18C),
 C69(H69A,H69B,H69C), C78(H78A,H78B,H78C), C127(H12A,H12B,H12C), C64(H64A,H64B,
 H64C), C154(H15A,H15B,H15C), C16(H16A,H16B,H16C), C40(H40A,H40B,H40C),
 C129(H12D,H12E,H12F), C79(H79A,H79B,H79C), C1(H1A,H1B,H1C), C128(H12G,H12H,
 H12I), C102(H10A,H10B,H10C), C42(H42A,H42B,H42C), C15(H15V,H15W,H15X),
 C104(H10D,H10E,H10F), C75(H75A,H75B,H75C), C20(H20A,H20B,H20C), C66(H66A,H66B,
 H66C), C156(H15D,H15E,H15F), C77(H77A,H77B,H77C), C41(H41A,H41B,H41C),
 C103(H10G,H10H,H10I), C76(H76A,H76B,H76C), C19(H19A,H19B,H19C), C155(H15G,H15H,
 H15I), C65(H65A,H65B,H65C), C157(H15J,H15K,H15L), C80(H80A,H80B,H80C),
 C158(H15M,H15N,H15O), C149(H14A,H14B,H14C), C44(H44A,H44B,H44C), C46(H46A,H46B,
 H46C), C45(H45A,H45B,H45C), C151(H15P,H15Q,H15R), C150(H15S,H15T,H15U),
 C98(H98A,H98B,H98C), C145(H14D,H14E,H14F), C100(H10J,H10K,H10L), C147(H14G,
 H14H,H14I), C146(H14J,H14K,H14L), C99(H99A,H99B,H99C), C55(H55A,H55B,H55C),
 C1A(H1AA,H1AB,H1AC), C80A(H80D,H80E,H80F), C44A(H44D,H44E,H44F), C45A(H45D,
 H45E,H45F), C46A(H46D,H46E,H46F), C56(H56A,H56B,H56C), C1B(H1BA,H1BB,H1BC),
 C1C(H1CA,H1CB,H1CC), C114(H11A,H11B,H11C), C1D(H1DA,H1DB,H1DC), C1E(H1EA,H1EB,
 H1EC), C137(H13J,H13K,H13L), C98A(H98D,H98E,H98F), C99A(H99D,H99E,H99F)
;
_atom_sites_solution_hydrogens   geom
_atom_sites_solution_primary     dual
_atom_sites_solution_secondary   ?
loop_
_atom_site_label
_atom_site_type_symbol
_atom_site_fract_x
_atom_site_fract_y
_atom_site_fract_z
_atom_site_U_iso_or_equiv
_atom_site_adp_type
_atom_site_occupancy
_atom_site_site_symmetry_order
_atom_site_calc_flag
_atom_site_refinement_flags_posn
_atom_site_refinement_flags_adp
_atom_site_refinement_flags_occupancy
_atom_site_disorder_assembly
_atom_site_disorder_group
Br2 Br 0.66339(2) 0.68815(2) 0.59620(2) 0.02816(8) Uani 0.9 1 d . U P A 1
Br4 Br 1.25570(2) 0.64709(2) 1.00378(2) 0.04551(10) Uani 0.875 1 d . U P B 1
C33 C 0.61319(15) 0.28631(14) 0.41358(10) 0.0277(5) Uani 1 1 d . . . . .
C7 C 0.42327(15) 0.21023(13) 0.61126(10) 0.0246(5) Uani 1 1 d . . . . .
C22 C 0.34732(14) 0.34000(13) 0.64505(9) 0.0233(5) Uani 1 1 d . . . . .
H22 H 0.302181 0.297888 0.657637 0.028 Uiso 1 1 calc R U . . .
C31 C 0.60869(14) 0.39916(14) 0.47359(10) 0.0249(5) Uani 1 1 d . . . . .
C32 C 0.57577(14) 0.31928(14) 0.45891(10) 0.0256(5) Uani 1 1 d . . . . .
C28 C 0.55368(14) 0.52622(13) 0.58505(10) 0.0243(5) Uani 1 1 d . . . . .
C48 C 0.47024(14) 0.29661(13) 0.52806(10) 0.0232(5) Uani 1 1 d . . . . .
C29 C 0.59738(14) 0.50562(13) 0.53650(10) 0.0244(5) Uani 1 1 d . . . . .
C25 C 0.46125(15) 0.55099(14) 0.67872(10) 0.0272(5) Uani 1 1 d . . . . .
H25 H 0.432498 0.561036 0.709685 0.033 Uiso 1 1 calc R U . . .
C24 C 0.43439(14) 0.47694(13) 0.65232(10) 0.0240(5) Uani 1 1 d . . . . .
C57 C 0.31546(14) 0.42061(14) 0.71802(10) 0.0259(5) Uani 1 1 d . . . . .
C27 C 0.57373(14) 0.59667(13) 0.61324(10) 0.0249(5) Uani 1 1 d . . . . .
H27 H 0.619255 0.638825 0.601104 0.030 Uiso 0.1 1 calc R U P A 2
C49 C 0.50289(14) 0.37294(13) 0.54117(9) 0.0228(5) Uani 1 1 d . . . . .
C47 C 0.50767(14) 0.26917(14) 0.48524(10) 0.0261(5) Uani 1 1 d . . . . .
H47 H 0.486542 0.216519 0.474286 0.031 Uiso 1 1 calc R U . . .
C120 C 0.81088(15) 0.42452(14) 0.80401(10) 0.0281(5) Uani 1 1 d . . . . .
C23 C 0.36577(14) 0.41226(13) 0.66985(9) 0.0238(5) Uani 1 1 d . . . . .
C30 C 0.57083(14) 0.42708(13) 0.51697(9) 0.0232(5) Uani 1 1 d . . . . .
C50 C 0.45939(14) 0.39306(13) 0.58479(9) 0.0224(5) Uani 1 1 d . . . . .
C51 C 0.48242(14) 0.46673(13) 0.60731(10) 0.0237(5) Uani 1 1 d . . . . .
C21 C 0.39548(14) 0.32955(13) 0.60147(9) 0.0224(5) Uani 1 1 d . . . . .
C117 C 0.91252(14) 0.32201(15) 0.89902(10) 0.0275(5) Uani 1 1 d . . . . .
C26 C 0.52890(15) 0.60784(14) 0.65925(10) 0.0279(5) Uani 1 1 d . . . . .
H26 H 0.546466 0.657069 0.677555 0.033 Uiso 1 1 calc R U . . .
C8 C 0.36261(16) 0.16752(14) 0.64644(11) 0.0298(5) Uani 1 1 d . . . . .
H8 H 0.306978 0.167346 0.641998 0.036 Uiso 1 1 calc R U . . .
C5 C 0.31755(14) 0.21079(13) 0.53288(9) 0.0246(5) Uani 1 1 d . . . . .
C59 C 0.26296(15) 0.38097(15) 0.81080(10) 0.0312(5) Uani 1 1 d . . . . .
C107 C 1.12546(15) 0.49275(16) 0.98085(10) 0.0331(6) Uani 1 1 d . . . . .
C116 C 0.85652(14) 0.33698(15) 0.86009(10) 0.0288(5) Uani 1 1 d . . . . .
H116 H 0.809817 0.296198 0.842230 0.035 Uiso 1 1 calc R U . . .
C53 C 0.69991(15) 0.52869(15) 0.46360(11) 0.0311(5) Uani 1 1 d . . . . .
H53 H 0.744056 0.564771 0.444811 0.037 Uiso 1 1 calc R U . . .
C52 C 0.67573(15) 0.45362(14) 0.44697(10) 0.0278(5) Uani 1 1 d . . . . .
H52 H 0.703549 0.438095 0.417866 0.033 Uiso 1 1 calc R U . . .
C58 C 0.30740(14) 0.37436(14) 0.76396(10) 0.0279(5) Uani 1 1 d . . . . .
H58 H 0.332763 0.337435 0.763379 0.033 Uiso 1 1 calc R U . . .
C110 C 0.93762(14) 0.47517(15) 0.87537(10) 0.0278(5) Uani 1 1 d . . . . .
C6 C 0.39837(14) 0.25880(13) 0.56811(10) 0.0232(5) Uani 1 1 d . . . . .
C12 C 0.50435(15) 0.21024(14) 0.61741(10) 0.0286(5) Uani 1 1 d . . . . .
H12 H 0.546100 0.240056 0.593603 0.034 Uiso 1 1 calc R U . . .
C118 C 0.97839(14) 0.38360(15) 0.92343(10) 0.0269(5) Uani 1 1 d . . . . .
C11 C 0.52573(17) 0.16701(15) 0.65814(11) 0.0326(6) Uani 1 1 d . . . . .
C111 C 0.95012(15) 0.55156(15) 0.86786(11) 0.0327(6) Uani 1 1 d . . . . .
H111 H 0.913391 0.564544 0.842311 0.039 Uiso 1 1 calc R U . . .
C54 C 0.66245(15) 0.55510(15) 0.50730(11) 0.0298(5) Uani 1 1 d . . . . .
H54 H 0.682134 0.608028 0.517057 0.036 Uiso 0.9 1 calc R U P C 1
C4 C 0.24785(15) 0.23141(15) 0.52702(10) 0.0297(5) Uani 1 1 d . . . . .
H4 H 0.247645 0.275115 0.547802 0.036 Uiso 1 1 calc R U . . .
C115 C 0.86921(14) 0.41119(15) 0.84763(10) 0.0276(5) Uani 1 1 d . . . . .
C62 C 0.27690(15) 0.47362(14) 0.71840(11) 0.0306(5) Uani 1 1 d . . . . .
H62 H 0.281306 0.504586 0.686814 0.037 Uiso 1 1 calc R U . . .
C34 C 0.56417(15) 0.25022(14) 0.36484(11) 0.0302(5) Uani 1 1 d . . . . .
H34 H 0.508046 0.248734 0.359994 0.036 Uiso 1 1 calc R U . . .
C108 C 1.06719(15) 0.51763(15) 0.94382(10) 0.0304(5) Uani 1 1 d . . . . .
C121 C 0.72626(15) 0.40524(15) 0.81418(11) 0.0297(5) Uani 1 1 d . . . . .
H121 H 0.706302 0.384344 0.849279 0.036 Uiso 1 1 calc R U . . .
C119 C 1.02986(14) 0.36052(15) 0.96115(10) 0.0286(5) Uani 1 1 d . . . . .
C109 C 0.99502(14) 0.45958(14) 0.91403(10) 0.0267(5) Uani 1 1 d . . . . .
C106 C 1.10329(14) 0.41311(16) 0.98983(10) 0.0315(6) Uani 1 1 d . . . . .
C86 C 0.83994(15) 0.20191(15) 0.95006(11) 0.0309(5) Uani 1 1 d . . . . .
C36 C 0.67706(17) 0.21809(16) 0.33179(12) 0.0364(6) Uani 1 1 d . . . . .
H36 H 0.699239 0.195047 0.303581 0.044 Uiso 1 1 calc R U . . .
C138 C 0.93956(15) 0.20071(15) 0.87370(11) 0.0332(6) Uani 1 1 d . . . . .
C125 C 0.83985(16) 0.45421(16) 0.75221(11) 0.0337(6) Uani 1 1 d . . . . .
H125 H 0.897819 0.467810 0.745389 0.040 Uiso 1 1 calc R U . . .
C71 C 0.31725(16) 0.14580(14) 0.50366(11) 0.0306(5) Uani 1 1 d . . . . .
H71 H 0.364250 0.130858 0.509225 0.037 Uiso 1 1 calc R U . . .
C38 C 0.69489(16) 0.28776(15) 0.42143(11) 0.0331(6) Uani 1 1 d . . . . .
H38 H 0.728851 0.312739 0.454708 0.040 Uiso 1 1 calc R U . . .
C122 C 0.67024(15) 0.41616(15) 0.77351(11) 0.0313(5) Uani 1 1 d . . . . .
C61 C 0.23188(16) 0.48208(15) 0.76433(12) 0.0348(6) Uani 1 1 d . . . . .
C87 C 0.92022(14) 0.24862(15) 0.92128(10) 0.0297(5) Uani 1 1 d . . . . .
C85 C 0.83904(16) 0.19264(16) 1.00863(11) 0.0350(6) Uani 1 1 d . . . . .
H85 H 0.890220 0.214217 1.031713 0.042 Uiso 1 1 calc R U . . .
C134 C 1.20293(16) 0.53857(17) 1.00848(12) 0.0383(6) Uani 1 1 d . . . . .
H134 H 1.223437 0.591828 1.004143 0.046 Uiso 0.125 1 calc R U P B 2
C60 C 0.22657(16) 0.43574(15) 0.80978(11) 0.0350(6) Uani 1 1 d . . . . .
H60 H 0.196821 0.441658 0.841562 0.042 Uiso 1 1 calc R U . . .
C37 C 0.72762(16) 0.25253(16) 0.38048(12) 0.0359(6) Uani 1 1 d . . . . .
C88 C 1.00036(15) 0.28304(16) 0.96324(10) 0.0316(6) Uani 1 1 d . . . . .
C72 C 0.24998(17) 0.10240(15) 0.46666(11) 0.0360(6) Uani 1 1 d . . . . .
C113 C 1.07398(16) 0.59147(16) 0.93472(11) 0.0365(6) Uani 1 1 d . . . . .
H113 H 1.119003 0.632474 0.953916 0.044 Uiso 0.875 1 calc R U P D 1
C124 C 0.78475(17) 0.46429(16) 0.71009(11) 0.0360(6) Uani 1 1 d . . . . .
C35 C 0.59507(17) 0.21595(15) 0.32264(12) 0.0349(6) Uani 1 1 d . . . . .
C9 C 0.38172(17) 0.12471(15) 0.68833(12) 0.0363(6) Uani 1 1 d . . . . .
C82 C 0.68827(16) 0.13437(16) 0.94117(12) 0.0365(6) Uani 1 1 d . . . . .
C123 C 0.70102(16) 0.44561(16) 0.72244(11) 0.0350(6) Uani 1 1 d . . . . .
H123 H 0.663200 0.453393 0.694632 0.042 Uiso 1 1 calc R U . . .
C84 C 0.76480(17) 0.15249(16) 1.03395(11) 0.0369(6) Uani 1 1 d . . . . .
C83 C 0.69025(16) 0.12451(16) 0.99983(12) 0.0394(6) Uani 1 1 d . . . . .
H83 H 0.638964 0.097837 1.016829 0.047 Uiso 1 1 calc R U . . .
C10 C 0.46400(18) 0.12553(15) 0.69277(12) 0.0378(6) Uani 1 1 d . . . . .
H10 H 0.477968 0.096347 0.720775 0.045 Uiso 1 1 calc R U . . .
C89 C 1.04672(16) 0.25155(17) 0.99766(11) 0.0361(6) Uani 1 1 d . . . . .
H89 H 1.028332 0.198083 1.000402 0.043 Uiso 1 1 calc R U . . .
C130 C 0.57672(16) 0.39686(17) 0.78434(12) 0.0368(6) Uani 1 1 d . . . . .
C140 C 0.97404(17) 0.18097(19) 0.77698(12) 0.0446(7) Uani 1 1 d . . . . .
C152 C 0.76441(15) 0.17203(15) 0.91716(11) 0.0334(6) Uani 1 1 d . . . . .
H152 H 0.764688 0.177419 0.877121 0.040 Uiso 1 1 calc R U . . .
C112 C 1.01604(17) 0.60721(17) 0.89788(11) 0.0376(6) Uani 1 1 d . . . . .
H112 H 1.022817 0.658723 0.893574 0.045 Uiso 1 1 calc R U . . .
C13 C 0.61680(18) 0.16878(18) 0.66487(13) 0.0428(7) Uani 1 1 d . . . . .
C67 C 0.25606(16) 0.33267(18) 0.86254(11) 0.0392(6) Uani 1 1 d . . . . .
C139 C 0.95145(15) 0.22371(17) 0.81861(11) 0.0361(6) Uani 1 1 d . . . . .
H139 H 0.944270 0.269180 0.808616 0.043 Uiso 1 1 calc R U . . .
Br3 Br 1.18072(17) 0.66572(14) 0.96262(12) 0.0524(6) Uani 0.125 1 d . U P E 2
C135 C 1.25143(17) 0.50780(19) 1.04262(12) 0.0427(7) Uani 1 1 d . . . . .
H135 H 1.303488 0.541435 1.060498 0.051 Uiso 1 1 calc R U . . .
C90 C 1.12039(16) 0.29983(18) 1.02792(10) 0.0371(6) Uani 1 1 d . . . . .
C92 C 1.17314(18) 0.27431(18) 1.12272(12) 0.0420(7) Uani 1 1 d . . . . .
H92 H 1.144337 0.303124 1.139634 0.050 Uiso 1 1 calc R U . . .
C3 C 0.17777(16) 0.18850(16) 0.49080(11) 0.0359(6) Uani 1 1 d . . . . .
C91 C 1.16990(17) 0.26462(19) 1.06433(12) 0.0428(7) Uani 1 1 d . . . . .
C131 C 0.52114(16) 0.34237(17) 0.73645(12) 0.0403(6) Uani 1 1 d . . . . .
H13A H 0.461599 0.330205 0.743456 0.060 Uiso 1 1 calc R U . . .
H13B H 0.532979 0.295595 0.735280 0.060 Uiso 1 1 calc R U . . .
H13C H 0.533201 0.366351 0.699903 0.060 Uiso 1 1 calc R U . . .
C105 C 1.15061(15) 0.38065(17) 1.02401(10) 0.0348(6) Uani 1 1 d . . . . .
C73 C 0.18096(17) 0.12465(17) 0.46100(11) 0.0397(6) Uani 1 1 d . . . . .
H73 H 0.134166 0.095285 0.435886 0.048 Uiso 1 1 calc R U . . .
C68 C 0.16314(17) 0.29381(18) 0.87490(12) 0.0429(7) Uani 1 1 d . . . . .
H68A H 0.132308 0.260346 0.842023 0.064 Uiso 1 1 calc R U . . .
H68B H 0.138838 0.332425 0.882012 0.064 Uiso 1 1 calc R U . . .
H68C H 0.158778 0.263782 0.908590 0.064 Uiso 1 1 calc R U . . .
C126 C 0.81350(19) 0.49295(19) 0.65138(12) 0.0467(7) Uani 1 1 d . . . . .
C136 C 1.22739(17) 0.4329(2) 1.05108(11) 0.0434(7) Uani 1 1 d . . . . .
H136 H 1.261669 0.415026 1.075077 0.052 Uiso 1 1 calc R U . . .
C81 C 0.60527(17) 0.10829(19) 0.90436(14) 0.0486(8) Uani 1 1 d D U . . .
C70 C 0.2901(2) 0.2694(2) 0.85218(14) 0.0541(9) Uani 1 1 d . . . . .
H70A H 0.280252 0.237403 0.885028 0.081 Uiso 1 1 calc R U . . .
H70B H 0.350770 0.291973 0.847067 0.081 Uiso 1 1 calc R U . . .
H70C H 0.260968 0.238417 0.817827 0.081 Uiso 1 1 calc R U . . .
C153 C 0.76644(19) 0.14234(19) 1.09882(13) 0.0481(7) Uani 1 1 d . . . . .
C141 C 0.98692(19) 0.11695(18) 0.79290(14) 0.0500(8) Uani 1 1 d . . . . .
H141 H 1.003424 0.088357 0.765316 0.060 Uiso 1 1 calc R U . . .
C93 C 1.2187(2) 0.2420(2) 1.15766(13) 0.0521(8) Uani 1 1 d . . . . .
C143 C 0.95071(18) 0.13431(17) 0.88753(14) 0.0452(7) Uani 1 1 d . . . . .
H143 H 0.940374 0.116980 0.924918 0.054 Uiso 1 1 calc R U . . .
C2 C 0.09937(17) 0.20893(18) 0.48306(12) 0.0428(7) Uani 1 1 d . . . . .
C74 C 0.2509(2) 0.03227(18) 0.43263(14) 0.0496(8) Uani 1 1 d . . . . .
C63 C 0.18997(19) 0.54068(17) 0.76617(15) 0.0486(8) Uani 1 1 d . . . . .
C43 C 0.54023(19) 0.17944(19) 0.26834(13) 0.0477(7) Uani 1 1 d D U . . .
C17 C 0.3153(2) 0.07802(18) 0.72789(14) 0.0520(8) Uani 1 1 d . . . . .
C133 C 0.5583(2) 0.4698(2) 0.78544(17) 0.0598(9) Uani 1 1 d . . . . .
H13D H 0.575029 0.495631 0.750014 0.090 Uiso 1 1 calc R U . . .
H13E H 0.590201 0.503341 0.818013 0.090 Uiso 1 1 calc R U . . .
H13F H 0.497766 0.457337 0.788998 0.090 Uiso 1 1 calc R U . . .
C39 C 0.81538(18) 0.24950(19) 0.39245(14) 0.0482(7) Uani 1 1 d . . . . .
C132 C 0.55348(18) 0.3596(3) 0.84051(14) 0.0634(10) Uani 1 1 d . . . . .
H13G H 0.493538 0.348306 0.845592 0.095 Uiso 1 1 calc R U . . .
H13H H 0.587648 0.394039 0.871947 0.095 Uiso 1 1 calc R U . . .
H13I H 0.564235 0.312266 0.840243 0.095 Uiso 1 1 calc R U . . .
C14 C 0.6162(3) 0.0922(2) 0.68395(17) 0.0687(11) Uani 1 1 d . . . . .
H14M H 0.580718 0.051667 0.656532 0.103 Uiso 1 1 calc R U . . .
H14N H 0.593566 0.082996 0.721693 0.103 Uiso 1 1 calc R U . . .
H14O H 0.673904 0.092893 0.685836 0.103 Uiso 1 1 calc R U . . .
C101 C 1.2228(2) 0.2556(2) 1.22232(14) 0.0580(9) Uani 1 1 d . . . . .
C142 C 0.9765(2) 0.09259(19) 0.84833(16) 0.0572(9) Uani 1 1 d . . . . .
C96 C 1.2116(2) 0.2228(3) 1.03908(14) 0.0698(12) Uani 1 1 d . . . . .
H96 H 1.208003 0.215774 0.998713 0.084 Uiso 1 1 calc R U . . .
C18 C 0.3484(2) 0.0992(2) 0.79038(14) 0.0623(9) Uani 1 1 d . . . . .
H18A H 0.365863 0.154197 0.797681 0.094 Uiso 1 1 calc R U . . .
H18B H 0.396803 0.084205 0.798026 0.094 Uiso 1 1 calc R U . . .
H18C H 0.303610 0.072753 0.815363 0.094 Uiso 1 1 calc R U . . .
C148 C 0.9873(2) 0.2086(2) 0.71626(13) 0.0564(8) Uani 1 1 d D U . . .
C69 C 0.3049(2) 0.3841(2) 0.91371(13) 0.0653(10) Uani 1 1 d . . . . .
H69A H 0.282595 0.424171 0.920426 0.098 Uiso 1 1 calc R U . . .
H69B H 0.364743 0.407144 0.906091 0.098 Uiso 1 1 calc R U . . .
H69C H 0.298848 0.354069 0.947523 0.098 Uiso 1 1 calc R U . . .
C78 C 0.1077(2) 0.2812(2) 0.51693(17) 0.0652(10) Uani 1 1 d . . . . .
H78A H 0.115826 0.274621 0.557684 0.098 Uiso 1 1 calc R U . . .
H78B H 0.056397 0.292081 0.509968 0.098 Uiso 1 1 calc R U . . .
H78C H 0.156428 0.323629 0.504974 0.098 Uiso 1 1 calc R U . . .
C127 C 0.9061(2) 0.5099(3) 0.64555(15) 0.0757(13) Uani 1 1 d . . . . .
H12A H 0.939459 0.549951 0.674027 0.114 Uiso 1 1 calc R U . . .
H12B H 0.921002 0.527012 0.607242 0.114 Uiso 1 1 calc R U . . .
H12C H 0.918022 0.463921 0.651578 0.114 Uiso 1 1 calc R U . . .
C64 C 0.0948(2) 0.4999(2) 0.77016(19) 0.0679(11) Uani 1 1 d . . . . .
H64A H 0.068093 0.537531 0.772444 0.102 Uiso 1 1 calc R U . . .
H64B H 0.084252 0.470393 0.804336 0.102 Uiso 1 1 calc R U . . .
H64C H 0.071198 0.465817 0.736258 0.102 Uiso 1 1 calc R U . . .
C154 C 0.6886(2) 0.0813(2) 1.11627(14) 0.0649(10) Uani 1 1 d . . . . .
H15A H 0.639518 0.094790 1.106880 0.097 Uiso 1 1 calc R U . . .
H15B H 0.693558 0.075853 1.157451 0.097 Uiso 1 1 calc R U . . .
H15C H 0.681497 0.033238 1.095933 0.097 Uiso 1 1 calc R U . . .
C16 C 0.6598(2) 0.1837(2) 0.60911(17) 0.0666(11) Uani 1 1 d . . . . .
H16A H 0.714645 0.178378 0.613790 0.100 Uiso 1 1 calc R U . . .
H16B H 0.668091 0.235260 0.598266 0.100 Uiso 1 1 calc R U . . .
H16C H 0.624411 0.146931 0.579244 0.100 Uiso 1 1 calc R U . . .
C40 C 0.8496(2) 0.2266(2) 0.33838(17) 0.0637(10) Uani 1 1 d . . . . .
H40A H 0.810425 0.176867 0.322879 0.096 Uiso 1 1 calc R U . . .
H40B H 0.904908 0.223958 0.347965 0.096 Uiso 1 1 calc R U . . .
H40C H 0.855412 0.264533 0.309872 0.096 Uiso 1 1 calc R U . . .
C129 C 0.7623(2) 0.4303(2) 0.60467(14) 0.0600(9) Uani 1 1 d . . . . .
H12D H 0.775915 0.384916 0.609513 0.090 Uiso 1 1 calc R U . . .
H12E H 0.777152 0.449303 0.566815 0.090 Uiso 1 1 calc R U . . .
H12F H 0.701780 0.417455 0.608352 0.090 Uiso 1 1 calc R U . . .
C79 C 0.0236(2) 0.1431(2) 0.50208(17) 0.0631(10) Uani 1 1 d . . . . .
H79A H 0.013589 0.097782 0.477187 0.095 Uiso 1 1 calc R U . . .
H79B H -0.026504 0.156683 0.499734 0.095 Uiso 1 1 calc R U . . .
H79C H 0.034979 0.132577 0.541515 0.095 Uiso 1 1 calc R U . . .
C1 C 0.0842(2) 0.2212(3) 0.41976(15) 0.0663(10) Uani 1 1 d . . . . .
H1A H 0.134220 0.261218 0.406837 0.099 Uiso 1 1 calc R U . . .
H1B H 0.035330 0.236221 0.414968 0.099 Uiso 1 1 calc R U . . .
H1C H 0.073363 0.173833 0.397142 0.099 Uiso 1 1 calc R U . . .
C128 C 0.7937(3) 0.5634(2) 0.64019(16) 0.0654(10) Uani 1 1 d . . . . .
H12G H 0.733291 0.551827 0.643708 0.098 Uiso 1 1 calc R U . . .
H12H H 0.808450 0.579306 0.601612 0.098 Uiso 1 1 calc R U . . .
H12I H 0.826450 0.604547 0.668058 0.098 Uiso 1 1 calc R U . . .
C102 C 1.2828(3) 0.3371(2) 1.23761(16) 0.0692(10) Uani 1 1 d . . . . .
H10A H 1.260240 0.372407 1.220041 0.104 Uiso 1 1 calc R U . . .
H10B H 1.338278 0.344935 1.223472 0.104 Uiso 1 1 calc R U . . .
H10C H 1.288405 0.346337 1.279134 0.104 Uiso 1 1 calc R U . . .
C42 C 0.8789(2) 0.3264(2) 0.41523(18) 0.0700(11) Uani 1 1 d . . . . .
H42A H 0.880665 0.364930 0.387993 0.105 Uiso 1 1 calc R U . . .
H42B H 0.934915 0.323641 0.420459 0.105 Uiso 1 1 calc R U . . .
H42C H 0.861945 0.340146 0.451904 0.105 Uiso 1 1 calc R U . . .
C15 C 0.6661(2) 0.2303(3) 0.7103(2) 0.0903(16) Uani 1 1 d . . . . .
H15V H 0.634315 0.223439 0.744670 0.135 Uiso 1 1 calc R U . . .
H15W H 0.674614 0.280371 0.695898 0.135 Uiso 1 1 calc R U . . .
H15X H 0.720984 0.226763 0.719610 0.135 Uiso 1 1 calc R U . . .
C104 C 1.1364(3) 0.2452(3) 1.24334(14) 0.0789(13) Uani 1 1 d . . . . .
H10D H 1.140972 0.253260 1.284939 0.118 Uiso 1 1 calc R U . . .
H10E H 1.096670 0.193531 1.232552 0.118 Uiso 1 1 calc R U . . .
H10F H 1.115931 0.281987 1.226029 0.118 Uiso 1 1 calc R U . . .
C94 C 1.2608(3) 0.2015(3) 1.13072(16) 0.0739(12) Uani 1 1 d . . . . .
H94 H 1.292539 0.180073 1.153802 0.089 Uiso 1 1 calc R U . . .
C75 C 0.2401(3) 0.0413(2) 0.36928(16) 0.0762(12) Uani 1 1 d . . . . .
H75A H 0.185371 0.045544 0.360498 0.114 Uiso 1 1 calc R U . . .
H75B H 0.242415 -0.003079 0.347999 0.114 Uiso 1 1 calc R U . . .
H75C H 0.285399 0.087239 0.358366 0.114 Uiso 1 1 calc R U . . .
C20 C 0.2328(2) 0.0922(3) 0.72026(19) 0.0883(16) Uani 1 1 d . . . . .
H20A H 0.193968 0.064698 0.748489 0.132 Uiso 1 1 calc R U . . .
H20B H 0.206846 0.074126 0.681791 0.132 Uiso 1 1 calc R U . . .
H20C H 0.244677 0.146666 0.725611 0.132 Uiso 1 1 calc R U . . .
C66 C 0.2077(3) 0.5896(2) 0.7162(2) 0.0898(16) Uani 1 1 d . . . . .
H66A H 0.182402 0.558289 0.681259 0.135 Uiso 1 1 calc R U . . .
H66B H 0.268805 0.613964 0.713581 0.135 Uiso 1 1 calc R U . . .
H66C H 0.183380 0.628664 0.721076 0.135 Uiso 1 1 calc R U . . .
Br1 Br 0.7269(2) 0.6565(2) 0.54421(19) 0.0676(10) Uani 0.1 1 d . U P F 2
C156 C 0.7769(3) 0.2170(2) 1.13034(16) 0.0810(13) Uani 1 1 d . . . . .
H15D H 0.828076 0.257205 1.119020 0.122 Uiso 1 1 calc R U . . .
H15E H 0.781628 0.211490 1.171544 0.122 Uiso 1 1 calc R U . . .
H15F H 0.727762 0.230222 1.120759 0.122 Uiso 1 1 calc R U . . .
C95 C 1.2590(3) 0.1906(3) 1.07203(17) 0.0933(17) Uani 1 1 d D . . . .
C77 C 0.1804(3) -0.0388(2) 0.44992(19) 0.0808(12) Uani 1 1 d . . . . .
H77A H 0.187709 -0.044495 0.490909 0.121 Uiso 1 1 calc R U . . .
H77B H 0.182358 -0.083377 0.428679 0.121 Uiso 1 1 calc R U . . .
H77C H 0.125776 -0.034364 0.441319 0.121 Uiso 1 1 calc R U . . .
C41 C 0.8074(3) 0.1905(3) 0.4364(2) 0.0938(17) Uani 1 1 d . . . . .
H41A H 0.792439 0.207643 0.472584 0.141 Uiso 1 1 calc R U . . .
H41B H 0.861357 0.183678 0.442141 0.141 Uiso 1 1 calc R U . . .
H41C H 0.763360 0.142038 0.422775 0.141 Uiso 1 1 calc R U . . .
C103 C 1.2556(4) 0.2005(3) 1.25355(16) 0.0949(17) Uani 1 1 d . . . . .
H10G H 1.313456 0.209695 1.243628 0.142 Uiso 1 1 calc R U . . .
H10H H 1.219278 0.147976 1.242005 0.142 Uiso 1 1 calc R U . . .
H10I H 1.254743 0.208810 1.294837 0.142 Uiso 1 1 calc R U . . .
C76 C 0.3336(3) 0.0183(3) 0.4447(2) 0.0985(17) Uani 1 1 d . . . . .
H76A H 0.381111 0.060665 0.431547 0.148 Uiso 1 1 calc R U . . .
H76B H 0.329558 -0.029063 0.424541 0.148 Uiso 1 1 calc R U . . .
H76C H 0.342500 0.014313 0.485828 0.148 Uiso 1 1 calc R U . . .
C19 C 0.2966(3) -0.0063(2) 0.7150(2) 0.0925(15) Uani 1 1 d . . . . .
H19A H 0.347977 -0.016754 0.722917 0.139 Uiso 1 1 calc R U . . .
H19B H 0.277376 -0.019452 0.674701 0.139 Uiso 1 1 calc R U . . .
H19C H 0.252464 -0.036665 0.738966 0.139 Uiso 1 1 calc R U . . .
C155 C 0.8425(3) 0.1226(4) 1.11722(17) 0.0993(18) Uani 1 1 d . . . . .
H15G H 0.837786 0.074662 1.097644 0.149 Uiso 1 1 calc R U . . .
H15H H 0.844204 0.117280 1.158547 0.149 Uiso 1 1 calc R U . . .
H15I H 0.894421 0.163163 1.107286 0.149 Uiso 1 1 calc R U . . .
C65 C 0.2239(3) 0.5926(2) 0.8209(2) 0.0826(13) Uani 1 1 d . . . . .
H65A H 0.197206 0.630303 0.822722 0.124 Uiso 1 1 calc R U . . .
H65B H 0.285169 0.618728 0.820295 0.124 Uiso 1 1 calc R U . . .
H65C H 0.210800 0.561860 0.854375 0.124 Uiso 1 1 calc R U . . .
C157 C 0.6102(3) 0.0584(3) 0.8521(2) 0.0627(14) Uani 0.743(5) 1 d D U P G 1
H15J H 0.657651 0.087436 0.829972 0.094 Uiso 0.743(5) 1 calc R U P G 1
H15K H 0.557560 0.043150 0.828041 0.094 Uiso 0.743(5) 1 calc R U P G 1
H15L H 0.618501 0.012954 0.865231 0.094 Uiso 0.743(5) 1 calc R U P G 1
C144 C 0.9972(4) 0.0248(3) 0.8667(2) 0.0979(15) Uani 1 1 d D U . . .
C80 C 0.5943(3) 0.1796(3) 0.8804(3) 0.0653(15) Uani 0.743(5) 1 d D U P G 1
H80A H 0.594887 0.214696 0.912142 0.098 Uiso 0.743(5) 1 calc R U P G 1
H80B H 0.540450 0.164357 0.857791 0.098 Uiso 0.743(5) 1 calc R U P G 1
H80C H 0.640700 0.204940 0.856296 0.098 Uiso 0.743(5) 1 calc R U P G 1
C158 C 0.5284(3) 0.0655(4) 0.9350(3) 0.0755(19) Uani 0.743(5) 1 d D U P G 1
H15M H 0.533712 0.019707 0.949866 0.113 Uiso 0.743(5) 1 calc R U P G 1
H15N H 0.478222 0.051100 0.908566 0.113 Uiso 0.743(5) 1 calc R U P G 1
H15O H 0.522826 0.097818 0.966760 0.113 Uiso 0.743(5) 1 calc R U P G 1
C149 C 1.0525(4) 0.2833(3) 0.7165(2) 0.0714(19) Uani 0.704(6) 1 d D U P H 1
H14A H 1.055624 0.301855 0.677908 0.107 Uiso 0.704(6) 1 calc R U P H 1
H14B H 1.106874 0.280659 0.729014 0.107 Uiso 0.704(6) 1 calc R U P H 1
H14C H 1.039317 0.317990 0.742638 0.107 Uiso 0.704(6) 1 calc R U P H 1
C44 C 0.4512(3) 0.1294(4) 0.2809(2) 0.0742(17) Uani 0.757(6) 1 d D U P I 1
H44A H 0.426019 0.159209 0.303128 0.111 Uiso 0.757(6) 1 calc R U P I 1
H44B H 0.452753 0.086754 0.302711 0.111 Uiso 0.757(6) 1 calc R U P I 1
H44C H 0.417363 0.110020 0.244937 0.111 Uiso 0.757(6) 1 calc R U P I 1
C46 C 0.5254(5) 0.2441(4) 0.2340(2) 0.0856(19) Uani 0.757(6) 1 d D U P I 1
H46A H 0.489033 0.221551 0.199471 0.128 Uiso 0.757(6) 1 calc R U P I 1
H46B H 0.579760 0.280383 0.223317 0.128 Uiso 0.757(6) 1 calc R U P I 1
H46C H 0.498218 0.270512 0.257850 0.128 Uiso 0.757(6) 1 calc R U P I 1
C45 C 0.5770(4) 0.1391(5) 0.2299(3) 0.119(3) Uani 0.757(6) 1 d D U P I 1
H45A H 0.572351 0.090573 0.245541 0.178 Uiso 0.757(6) 1 calc R U P I 1
H45B H 0.636610 0.170190 0.226180 0.178 Uiso 0.757(6) 1 calc R U P I 1
H45C H 0.546570 0.129734 0.192286 0.178 Uiso 0.757(6) 1 calc R U P I 1
C151 C 0.8992(3) 0.2068(4) 0.6926(2) 0.0685(16) Uani 0.704(6) 1 d D U P H 1
H15P H 0.884053 0.244163 0.714487 0.103 Uiso 0.704(6) 1 calc R U P H 1
H15Q H 0.856402 0.155953 0.696063 0.103 Uiso 0.704(6) 1 calc R U P H 1
H15R H 0.901969 0.219023 0.652355 0.103 Uiso 0.704(6) 1 calc R U P H 1
C97 C 1.2896(6) 0.1267(5) 1.0459(4) 0.078(2) Uani 0.551(7) 1 d D U P J 1
C150 C 1.0049(4) 0.1494(4) 0.6777(2) 0.0763(18) Uani 0.704(6) 1 d D U P H 1
H15S H 1.007704 0.164877 0.638263 0.114 Uiso 0.704(6) 1 calc R U P H 1
H15T H 0.959339 0.099728 0.679734 0.114 Uiso 0.704(6) 1 calc R U P H 1
H15U H 1.058683 0.146036 0.690713 0.114 Uiso 0.704(6) 1 calc R U P H 1
C98 C 1.3882(7) 0.1600(8) 1.0747(7) 0.111(4) Uani 0.551(7) 1 d D U P J 1
H98A H 1.413071 0.215093 1.071407 0.166 Uiso 0.551(7) 1 calc R U P J 1
H98B H 1.421657 0.135966 1.054606 0.166 Uiso 0.551(7) 1 calc R U P J 1
H98C H 1.388023 0.148394 1.115031 0.166 Uiso 0.551(7) 1 calc R U P J 1
C145 C 1.0092(7) 0.0186(5) 0.9320(4) 0.084(3) Uani 0.523(7) 1 d D U P K 1
H14D H 1.042691 0.068896 0.949756 0.127 Uiso 0.523(7) 1 calc R U P K 1
H14E H 1.038575 -0.016198 0.939214 0.127 Uiso 0.523(7) 1 calc R U P K 1
H14F H 0.953887 -0.000792 0.948186 0.127 Uiso 0.523(7) 1 calc R U P K 1
C100 C 1.3009(9) 0.1351(9) 0.9840(5) 0.112(4) Uani 0.551(7) 1 d D U P J 1
H10J H 1.245531 0.115979 0.962965 0.168 Uiso 0.551(7) 1 calc R U P J 1
H10K H 1.334334 0.106004 0.971204 0.168 Uiso 0.551(7) 1 calc R U P J 1
H10L H 1.330254 0.188849 0.976910 0.168 Uiso 0.551(7) 1 calc R U P J 1
C147 C 0.9664(9) -0.0434(5) 0.8342(5) 0.102(3) Uani 0.523(7) 1 d D U P K 1
H14G H 0.904578 -0.064088 0.832965 0.153 Uiso 0.523(7) 1 calc R U P K 1
H14H H 0.987957 -0.079657 0.851259 0.153 Uiso 0.523(7) 1 calc R U P K 1
H14I H 0.984896 -0.034596 0.795317 0.153 Uiso 0.523(7) 1 calc R U P K 1
C146 C 1.1075(5) 0.0560(5) 0.8585(5) 0.095(3) Uani 0.523(7) 1 d D U P K 1
H14J H 1.118402 0.064713 0.818303 0.143 Uiso 0.523(7) 1 calc R U P K 1
H14K H 1.128448 0.017101 0.871265 0.143 Uiso 0.523(7) 1 calc R U P K 1
H14L H 1.136603 0.103406 0.881516 0.143 Uiso 0.523(7) 1 calc R U P K 1
C99 C 1.2489(6) 0.0461(5) 1.0642(5) 0.113(3) Uani 0.551(7) 1 d D U P J 1
H99A H 1.256572 0.045495 1.105728 0.169 Uiso 0.551(7) 1 calc R U P J 1
H99B H 1.275282 0.013997 1.046008 0.169 Uiso 0.551(7) 1 calc R U P J 1
H99C H 1.188454 0.026493 1.052678 0.169 Uiso 0.551(7) 1 calc R U P J 1
C55 C 0.5447(8) 0.1408(10) 0.9362(6) 0.063(3) Uani 0.257(5) 1 d D U P G 2
H55A H 0.539117 0.123618 0.975159 0.095 Uiso 0.257(5) 1 calc R U P G 2
H55B H 0.488969 0.122319 0.915606 0.095 Uiso 0.257(5) 1 calc R U P G 2
H55C H 0.568579 0.196416 0.937295 0.095 Uiso 0.257(5) 1 calc R U P G 2
C1A C 0.5623(9) 0.0204(7) 0.9094(7) 0.069(4) Uani 0.257(5) 1 d D U P G 2
H1AA H 0.600600 -0.004154 0.897242 0.104 Uiso 0.257(5) 1 calc R U P G 2
H1AB H 0.509871 0.000825 0.885015 0.104 Uiso 0.257(5) 1 calc R U P G 2
H1AC H 0.549574 0.009412 0.949108 0.104 Uiso 0.257(5) 1 calc R U P G 2
C80A C 0.6130(8) 0.1309(11) 0.8460(5) 0.069(4) Uani 0.257(5) 1 d D U P G 2
H80D H 0.639349 0.186405 0.845691 0.104 Uiso 0.257(5) 1 calc R U P G 2
H80E H 0.556884 0.113708 0.826087 0.104 Uiso 0.257(5) 1 calc R U P G 2
H80F H 0.648080 0.108044 0.826598 0.104 Uiso 0.257(5) 1 calc R U P G 2
C44A C 0.4970(13) 0.0977(9) 0.2868(8) 0.090(5) Uani 0.243(6) 1 d D U P I 2
H44D H 0.483033 0.098850 0.326698 0.136 Uiso 0.243(6) 1 calc R U P I 2
H44E H 0.535216 0.070222 0.282885 0.136 Uiso 0.243(6) 1 calc R U P I 2
H44F H 0.445154 0.071875 0.262635 0.136 Uiso 0.243(6) 1 calc R U P I 2
C45A C 0.5880(13) 0.2209(14) 0.2202(7) 0.107(6) Uani 0.243(6) 1 d D U P I 2
H45D H 0.549961 0.210850 0.185856 0.161 Uiso 0.243(6) 1 calc R U P I 2
H45E H 0.634156 0.203491 0.212996 0.161 Uiso 0.243(6) 1 calc R U P I 2
H45F H 0.611349 0.275584 0.230305 0.161 Uiso 0.243(6) 1 calc R U P I 2
C46A C 0.4638(10) 0.1998(11) 0.2616(7) 0.070(4) Uani 0.243(6) 1 d D U P I 2
H46D H 0.437814 0.184763 0.222812 0.105 Uiso 0.243(6) 1 calc R U P I 2
H46E H 0.480235 0.254766 0.268406 0.105 Uiso 0.243(6) 1 calc R U P I 2
H46F H 0.423202 0.173216 0.289146 0.105 Uiso 0.243(6) 1 calc R U P I 2
C56 C 0.9300(8) 0.1638(8) 0.6704(4) 0.063(3) Uani 0.296(6) 1 d D U P H 2
H56A H 0.872553 0.160079 0.677322 0.094 Uiso 0.296(6) 1 calc R U P H 2
H56B H 0.931921 0.112756 0.668264 0.094 Uiso 0.296(6) 1 calc R U P H 2
H56C H 0.946508 0.187926 0.634334 0.094 Uiso 0.296(6) 1 calc R U P H 2
C1B C 1.0824(7) 0.2240(11) 0.7019(5) 0.081(4) Uani 0.296(6) 1 d D U P H 2
H1BA H 1.093292 0.247579 0.665132 0.122 Uiso 0.296(6) 1 calc R U P H 2
H1BB H 1.091203 0.175851 0.699957 0.122 Uiso 0.296(6) 1 calc R U P H 2
H1BC H 1.121032 0.258183 0.731825 0.122 Uiso 0.296(6) 1 calc R U P H 2
C1C C 0.9877(13) 0.2946(8) 0.7103(6) 0.092(5) Uani 0.296(6) 1 d D U P H 2
H1CA H 1.019480 0.326997 0.743384 0.138 Uiso 0.296(6) 1 calc R U P H 2
H1CB H 0.929550 0.292699 0.708543 0.138 Uiso 0.296(6) 1 calc R U P H 2
H1CC H 1.014340 0.315384 0.675389 0.138 Uiso 0.296(6) 1 calc R U P H 2
C114 C 1.0583(7) 0.0421(6) 0.9097(5) 0.088(3) Uani 0.477(7) 1 d D U P K 2
H11A H 1.112983 0.071770 0.895224 0.132 Uiso 0.477(7) 1 calc R U P K 2
H11B H 1.060230 -0.004849 0.924672 0.132 Uiso 0.477(7) 1 calc R U P K 2
H11C H 1.045664 0.071962 0.940204 0.132 Uiso 0.477(7) 1 calc R U P K 2
C1D C 1.0029(8) -0.0250(6) 0.8109(5) 0.081(3) Uani 0.477(7) 1 d D U P K 2
H1DA H 0.951639 -0.037062 0.785780 0.121 Uiso 0.477(7) 1 calc R U P K 2
H1DB H 1.008162 -0.072199 0.822688 0.121 Uiso 0.477(7) 1 calc R U P K 2
H1DC H 1.052235 0.004164 0.790406 0.121 Uiso 0.477(7) 1 calc R U P K 2
C1E C 0.9035(6) -0.0349(5) 0.8854(5) 0.095(3) Uani 0.477(7) 1 d D U P K 2
H1EA H 0.887417 -0.013487 0.919342 0.143 Uiso 0.477(7) 1 calc R U P K 2
H1EB H 0.907257 -0.083843 0.893737 0.143 Uiso 0.477(7) 1 calc R U P K 2
H1EC H 0.860902 -0.042240 0.853974 0.143 Uiso 0.477(7) 1 calc R U P K 2
C97A C 1.3274(7) 0.1670(7) 1.0419(5) 0.083(3) Uani 0.449(7) 1 d D U P J 2
C137 C 1.3576(11) 0.1218(9) 1.0805(7) 0.106(4) Uani 0.449(7) 1 d D U P J 2
H13J H 1.388586 0.153828 1.113921 0.159 Uiso 0.449(7) 1 calc R U P J 2
H13K H 1.394981 0.102166 1.060539 0.159 Uiso 0.449(7) 1 calc R U P J 2
H13L H 1.309261 0.079268 1.092652 0.159 Uiso 0.449(7) 1 calc R U P J 2
C98A C 1.2620(9) 0.1023(8) 0.9923(6) 0.086(3) Uani 0.449(7) 1 d D U P J 2
H98D H 1.211704 0.069490 1.010185 0.129 Uiso 0.449(7) 1 calc R U P J 2
H98E H 1.291392 0.071357 0.976277 0.129 Uiso 0.449(7) 1 calc R U P J 2
H98F H 1.245234 0.128851 0.961750 0.129 Uiso 0.449(7) 1 calc R U P J 2
C99A C 1.3960(6) 0.2310(7) 1.0146(5) 0.108(4) Uani 0.449(7) 1 d D U P J 2
H99D H 1.369689 0.255373 0.987720 0.163 Uiso 0.449(7) 1 calc R U P J 2
H99E H 1.432024 0.210153 0.994286 0.163 Uiso 0.449(7) 1 calc R U P J 2
H99F H 1.430255 0.268596 1.044367 0.163 Uiso 0.449(7) 1 calc R U P J 2

loop_
_atom_site_aniso_label
_atom_site_aniso_U_11
_atom_site_aniso_U_22
_atom_site_aniso_U_33
_atom_site_aniso_U_23
_atom_site_aniso_U_13
_atom_site_aniso_U_12
Br2 0.03050(15) 0.02702(15) 0.02293(14) 0.00446(10) 0.00266(11) 0.00565(11)
Br4 0.02703(16) 0.0419(2) 0.0618(2) -0.01327(16) -0.01158(15) 0.00913(14)
C33 0.0280(12) 0.0282(13) 0.0313(13) 0.0075(10) 0.0077(10) 0.0144(10)
C7 0.0295(12) 0.0225(12) 0.0234(12) 0.0012(9) 0.0003(9) 0.0117(10)
C22 0.0211(11) 0.0279(12) 0.0226(12) 0.0048(9) 0.0017(9) 0.0106(10)
C31 0.0226(11) 0.0352(13) 0.0213(12) 0.0052(10) 0.0007(9) 0.0155(10)
C32 0.0238(11) 0.0343(13) 0.0233(12) 0.0038(10) 0.0020(9) 0.0159(10)
C28 0.0221(11) 0.0308(13) 0.0220(12) 0.0054(10) -0.0016(9) 0.0122(10)
C48 0.0206(11) 0.0303(13) 0.0216(11) 0.0054(9) 0.0014(9) 0.0123(10)
C29 0.0221(11) 0.0300(13) 0.0229(12) 0.0048(10) 0.0000(9) 0.0116(10)
C25 0.0295(12) 0.0333(13) 0.0217(12) 0.0005(10) 0.0023(9) 0.0152(11)
C24 0.0235(11) 0.0306(13) 0.0213(11) 0.0036(9) 0.0006(9) 0.0138(10)
C57 0.0222(11) 0.0311(13) 0.0229(12) 0.0006(10) 0.0029(9) 0.0082(10)
C27 0.0237(11) 0.0272(12) 0.0218(12) 0.0051(9) -0.0016(9) 0.0072(10)
C49 0.0219(11) 0.0296(13) 0.0198(11) 0.0041(9) 0.0002(9) 0.0130(10)
C47 0.0243(11) 0.0290(13) 0.0280(12) 0.0014(10) 0.0023(9) 0.0135(10)
C120 0.0236(12) 0.0347(14) 0.0251(12) 0.0020(10) -0.0024(9) 0.0103(10)
C23 0.0227(11) 0.0315(13) 0.0200(11) 0.0044(9) 0.0011(9) 0.0133(10)
C30 0.0205(11) 0.0300(13) 0.0207(11) 0.0037(9) -0.0005(9) 0.0113(10)
C50 0.0201(11) 0.0305(13) 0.0199(11) 0.0056(9) 0.0005(9) 0.0129(10)
C51 0.0224(11) 0.0298(13) 0.0212(11) 0.0039(9) -0.0002(9) 0.0123(10)
C21 0.0221(11) 0.0286(12) 0.0188(11) 0.0026(9) -0.0008(9) 0.0124(10)
C117 0.0190(11) 0.0400(14) 0.0215(12) 0.0038(10) 0.0022(9) 0.0085(10)
C26 0.0312(12) 0.0271(13) 0.0254(12) 0.0002(10) -0.0025(10) 0.0115(10)
C8 0.0282(12) 0.0293(13) 0.0313(13) 0.0051(10) -0.0009(10) 0.0100(10)
C5 0.0246(11) 0.0296(13) 0.0192(11) 0.0047(9) 0.0041(9) 0.0091(10)
C59 0.0207(11) 0.0408(15) 0.0269(13) 0.0009(11) 0.0034(10) 0.0053(11)
C107 0.0216(12) 0.0500(16) 0.0234(12) -0.0079(11) 0.0008(9) 0.0092(11)
C116 0.0186(11) 0.0390(14) 0.0240(12) 0.0041(10) -0.0004(9) 0.0053(10)
C53 0.0246(12) 0.0374(15) 0.0302(13) 0.0102(11) 0.0075(10) 0.0089(11)
C52 0.0250(12) 0.0370(14) 0.0248(12) 0.0064(10) 0.0048(9) 0.0147(11)
C58 0.0199(11) 0.0357(14) 0.0278(13) 0.0028(10) 0.0032(9) 0.0096(10)
C110 0.0196(11) 0.0421(15) 0.0209(12) 0.0009(10) 0.0045(9) 0.0103(10)
C6 0.0213(11) 0.0259(12) 0.0243(12) 0.0046(9) 0.0038(9) 0.0104(9)
C12 0.0310(13) 0.0326(13) 0.0268(13) 0.0012(10) 0.0014(10) 0.0172(11)
C118 0.0189(11) 0.0438(15) 0.0177(11) 0.0031(10) 0.0026(9) 0.0110(10)
C11 0.0384(14) 0.0321(14) 0.0337(14) -0.0010(11) -0.0035(11) 0.0215(12)
C111 0.0263(12) 0.0449(16) 0.0284(13) 0.0042(11) 0.0046(10) 0.0145(11)
C54 0.0261(12) 0.0300(13) 0.0315(13) 0.0022(10) 0.0039(10) 0.0078(10)
C4 0.0269(12) 0.0401(14) 0.0232(12) 0.0024(10) 0.0028(10) 0.0137(11)
C115 0.0181(11) 0.0415(15) 0.0217(12) 0.0027(10) 0.0019(9) 0.0094(10)
C62 0.0277(12) 0.0334(14) 0.0324(13) 0.0024(11) 0.0076(10) 0.0125(11)
C34 0.0277(12) 0.0332(14) 0.0334(14) 0.0021(11) 0.0067(10) 0.0150(11)
C108 0.0216(11) 0.0472(16) 0.0201(12) -0.0042(11) 0.0029(9) 0.0104(11)
C121 0.0235(12) 0.0377(14) 0.0264(13) -0.0028(10) -0.0025(10) 0.0104(11)
C119 0.0173(11) 0.0478(16) 0.0195(12) 0.0026(10) 0.0016(9) 0.0104(11)
C109 0.0186(11) 0.0387(14) 0.0196(12) -0.0011(10) 0.0038(9) 0.0071(10)
C106 0.0199(11) 0.0559(17) 0.0170(11) -0.0026(11) 0.0000(9) 0.0128(11)
C86 0.0256(12) 0.0374(14) 0.0304(13) 0.0083(11) 0.0044(10) 0.0116(11)
C36 0.0377(14) 0.0397(15) 0.0384(15) 0.0018(12) 0.0120(12) 0.0210(12)
C138 0.0216(12) 0.0381(15) 0.0359(14) 0.0026(11) 0.0013(10) 0.0063(11)
C125 0.0243(12) 0.0448(16) 0.0320(14) 0.0076(11) 0.0015(10) 0.0123(11)
C71 0.0282(12) 0.0296(13) 0.0321(13) 0.0035(10) 0.0045(10) 0.0082(10)
C38 0.0306(13) 0.0381(15) 0.0352(14) 0.0078(11) 0.0048(11) 0.0171(11)
C122 0.0249(12) 0.0360(14) 0.0331(14) -0.0048(11) -0.0064(10) 0.0131(11)
C61 0.0304(13) 0.0322(14) 0.0414(15) -0.0005(11) 0.0112(11) 0.0101(11)
C87 0.0198(11) 0.0423(15) 0.0252(12) 0.0063(11) 0.0004(9) 0.0091(11)
C85 0.0278(13) 0.0434(16) 0.0327(14) 0.0063(12) 0.0022(11) 0.0116(12)
C134 0.0234(12) 0.0535(17) 0.0347(14) -0.0145(12) -0.0042(11) 0.0124(12)
C60 0.0289(13) 0.0402(15) 0.0332(14) -0.0035(11) 0.0115(11) 0.0088(11)
C37 0.0320(13) 0.0401(15) 0.0453(16) 0.0132(12) 0.0128(12) 0.0224(12)
C88 0.0195(11) 0.0525(17) 0.0240(12) 0.0076(11) 0.0035(9) 0.0141(11)
C72 0.0339(14) 0.0352(15) 0.0332(14) -0.0006(11) 0.0049(11) 0.0059(11)
C113 0.0284(13) 0.0410(16) 0.0328(14) -0.0059(12) 0.0013(11) 0.0050(11)
C124 0.0348(14) 0.0442(16) 0.0299(14) 0.0075(12) -0.0019(11) 0.0156(12)
C35 0.0343(14) 0.0349(14) 0.0389(15) 0.0016(11) 0.0095(11) 0.0159(12)
C9 0.0402(15) 0.0295(14) 0.0363(15) 0.0096(11) -0.0014(12) 0.0095(12)
C82 0.0261(13) 0.0405(15) 0.0414(16) 0.0102(12) 0.0015(11) 0.0103(11)
C123 0.0327(13) 0.0421(15) 0.0315(14) 0.0012(11) -0.0075(11) 0.0166(12)
C84 0.0335(14) 0.0457(16) 0.0327(14) 0.0094(12) 0.0082(11) 0.0148(12)
C83 0.0261(13) 0.0438(16) 0.0477(17) 0.0152(13) 0.0108(12) 0.0100(12)
C10 0.0450(15) 0.0322(14) 0.0387(15) 0.0090(12) -0.0054(12) 0.0176(12)
C89 0.0268(13) 0.0550(17) 0.0285(13) 0.0127(12) 0.0058(10) 0.0164(12)
C130 0.0244(12) 0.0505(17) 0.0367(15) -0.0089(12) -0.0067(11) 0.0172(12)
C140 0.0296(14) 0.062(2) 0.0352(15) -0.0072(14) 0.0008(11) 0.0097(13)
C152 0.0261(12) 0.0413(15) 0.0316(14) 0.0096(11) 0.0025(10) 0.0103(11)
C112 0.0348(14) 0.0407(16) 0.0358(15) 0.0008(12) 0.0043(11) 0.0123(12)
C13 0.0431(16) 0.0516(18) 0.0467(17) -0.0007(13) -0.0049(13) 0.0341(14)
C67 0.0264(13) 0.0607(19) 0.0284(14) 0.0102(13) 0.0058(10) 0.0126(13)
C139 0.0259(12) 0.0468(16) 0.0319(14) -0.0001(12) 0.0006(10) 0.0096(12)
Br3 0.0516(14) 0.0355(13) 0.0587(16) -0.0176(11) 0.0080(12) 0.0040(11)
C135 0.0266(13) 0.060(2) 0.0376(15) -0.0175(14) -0.0101(11) 0.0144(13)
C90 0.0269(13) 0.068(2) 0.0209(13) 0.0103(12) 0.0023(10) 0.0223(13)
C92 0.0376(15) 0.0528(18) 0.0335(15) 0.0058(13) -0.0075(12) 0.0151(13)
C3 0.0280(13) 0.0485(16) 0.0280(13) 0.0042(12) 0.0019(10) 0.0104(12)
C91 0.0315(14) 0.067(2) 0.0340(15) 0.0123(14) 0.0008(11) 0.0232(14)
C131 0.0283(13) 0.0492(17) 0.0450(16) -0.0104(13) -0.0076(12) 0.0186(12)
C105 0.0231(12) 0.0588(18) 0.0217(12) -0.0025(12) -0.0005(10) 0.0148(12)
C73 0.0318(14) 0.0474(17) 0.0301(14) -0.0048(12) -0.0017(11) 0.0043(12)
C68 0.0319(14) 0.0595(19) 0.0361(15) 0.0146(13) 0.0121(12) 0.0134(13)
C126 0.0468(17) 0.060(2) 0.0346(16) 0.0143(14) 0.0016(13) 0.0200(15)
C136 0.0282(13) 0.079(2) 0.0255(14) -0.0038(14) -0.0061(11) 0.0247(15)
C81 0.0248(13) 0.0557(19) 0.0567(19) 0.0142(15) -0.0046(13) 0.0049(13)
C70 0.0444(17) 0.080(2) 0.0510(19) 0.0350(17) 0.0201(14) 0.0329(17)
C153 0.0443(16) 0.061(2) 0.0350(16) 0.0098(14) 0.0105(13) 0.0140(15)
C141 0.0453(17) 0.0452(18) 0.056(2) -0.0081(15) 0.0139(14) 0.0120(14)
C93 0.0508(18) 0.063(2) 0.0386(17) 0.0072(15) -0.0114(14) 0.0182(16)
C143 0.0406(16) 0.0437(17) 0.0513(18) 0.0110(14) 0.0174(13) 0.0132(13)
C2 0.0301(14) 0.0550(18) 0.0403(16) 0.0030(13) -0.0032(12) 0.0130(13)
C74 0.0471(17) 0.0462(18) 0.0487(18) -0.0152(14) 0.0004(14) 0.0112(14)
C63 0.0472(17) 0.0402(16) 0.067(2) 0.0064(15) 0.0302(15) 0.0228(14)
C43 0.0470(17) 0.0570(19) 0.0406(16) -0.0175(14) 0.0027(13) 0.0226(15)
C17 0.0455(17) 0.0495(19) 0.0530(19) 0.0284(15) 0.0008(14) 0.0067(14)
C133 0.0349(16) 0.057(2) 0.090(3) -0.0244(19) -0.0062(16) 0.0225(15)
C39 0.0341(15) 0.061(2) 0.060(2) 0.0099(16) 0.0078(14) 0.0295(15)
C132 0.0221(14) 0.116(3) 0.0460(19) 0.0075(19) 0.0019(13) 0.0190(17)
C14 0.084(3) 0.088(3) 0.069(2) 0.024(2) 0.013(2) 0.069(2)
C101 0.077(2) 0.055(2) 0.0359(17) 0.0064(15) -0.0170(16) 0.0201(18)
C142 0.0546(19) 0.0438(18) 0.073(2) 0.0047(16) 0.0238(17) 0.0151(15)
C96 0.075(2) 0.133(4) 0.0339(17) 0.015(2) 0.0048(16) 0.076(3)
C18 0.061(2) 0.075(2) 0.049(2) 0.0234(18) 0.0127(16) 0.0197(19)
C148 0.061(2) 0.079(2) 0.0311(16) -0.0083(15) 0.0011(14) 0.0291(18)
C69 0.0468(18) 0.096(3) 0.0318(17) 0.0090(17) -0.0047(14) 0.0026(18)
C78 0.0418(18) 0.083(3) 0.079(3) -0.007(2) -0.0096(17) 0.0354(18)
C127 0.051(2) 0.134(4) 0.0420(19) 0.038(2) 0.0111(16) 0.030(2)
C64 0.054(2) 0.074(2) 0.094(3) 0.024(2) 0.030(2) 0.0397(19)
C154 0.077(2) 0.064(2) 0.0393(18) 0.0128(16) 0.0080(17) 0.0082(19)
C16 0.0478(19) 0.095(3) 0.080(3) 0.034(2) 0.0166(18) 0.050(2)
C40 0.0394(17) 0.082(3) 0.083(3) -0.002(2) 0.0139(17) 0.0373(18)
C129 0.063(2) 0.077(2) 0.0389(18) 0.0087(16) -0.0004(15) 0.0245(19)
C79 0.0361(17) 0.080(3) 0.068(2) 0.0123(19) 0.0029(16) 0.0147(17)
C1 0.055(2) 0.096(3) 0.055(2) 0.012(2) -0.0093(16) 0.036(2)
C128 0.071(2) 0.067(2) 0.057(2) 0.0235(18) -0.0013(18) 0.0230(19)
C102 0.079(3) 0.062(2) 0.057(2) -0.0036(18) -0.0247(19) 0.019(2)
C42 0.0382(18) 0.097(3) 0.082(3) -0.017(2) -0.0051(17) 0.0367(19)
C15 0.048(2) 0.107(3) 0.127(4) -0.058(3) -0.038(2) 0.052(2)
C104 0.100(3) 0.090(3) 0.0265(17) 0.0039(18) -0.0002(18) 0.013(2)
C94 0.079(3) 0.121(4) 0.048(2) 0.016(2) -0.0111(18) 0.068(3)
C75 0.104(3) 0.072(3) 0.054(2) -0.0078(19) 0.014(2) 0.035(2)
C20 0.0418(19) 0.128(4) 0.088(3) 0.075(3) 0.0206(19) 0.016(2)
C66 0.112(3) 0.077(3) 0.124(4) 0.050(3) 0.072(3) 0.075(3)
Br1 0.056(2) 0.046(2) 0.089(3) 0.0099(19) 0.0199(19) 0.0030(16)
C156 0.104(3) 0.068(3) 0.047(2) -0.0007(18) 0.022(2) 0.002(2)
C95 0.109(3) 0.177(5) 0.047(2) 0.019(3) 0.002(2) 0.114(4)
C77 0.106(3) 0.051(2) 0.075(3) -0.002(2) 0.006(2) 0.018(2)
C41 0.066(3) 0.136(4) 0.117(4) 0.069(3) 0.026(2) 0.073(3)
C103 0.176(5) 0.074(3) 0.042(2) -0.0006(19) -0.038(3) 0.061(3)
C76 0.091(3) 0.089(3) 0.126(4) -0.056(3) -0.026(3) 0.055(3)
C19 0.118(4) 0.047(2) 0.083(3) 0.026(2) 0.014(3) -0.006(2)
C155 0.079(3) 0.202(6) 0.045(2) 0.046(3) 0.016(2) 0.081(4)
C65 0.093(3) 0.060(2) 0.099(3) -0.017(2) 0.032(3) 0.032(2)
C157 0.046(2) 0.064(3) 0.061(3) 0.004(2) -0.019(2) 0.004(2)
C144 0.149(4) 0.064(3) 0.102(3) 0.021(2) 0.056(3) 0.058(3)
C80 0.032(2) 0.064(3) 0.093(4) 0.023(3) -0.018(2) 0.011(2)
C158 0.026(2) 0.096(4) 0.081(4) 0.032(3) -0.003(2) -0.006(2)
C149 0.068(4) 0.082(4) 0.033(3) 0.014(2) 0.006(2) -0.009(3)
C44 0.059(3) 0.081(4) 0.063(3) -0.017(3) -0.011(2) 0.007(3)
C46 0.094(4) 0.093(4) 0.053(3) -0.004(3) -0.026(3) 0.019(3)
C45 0.083(4) 0.193(7) 0.101(4) -0.113(5) -0.043(3) 0.090(4)
C151 0.067(3) 0.098(4) 0.042(3) -0.003(3) -0.005(2) 0.033(3)
C97 0.078(6) 0.115(6) 0.072(4) 0.009(5) 0.004(4) 0.071(5)
C150 0.093(4) 0.098(4) 0.045(3) -0.014(3) 0.009(3) 0.045(3)
C98 0.083(7) 0.138(9) 0.138(7) 0.022(7) 0.033(6) 0.067(6)
C145 0.089(6) 0.067(5) 0.117(7) 0.031(5) 0.022(5) 0.049(5)
C100 0.127(9) 0.154(10) 0.095(7) -0.001(7) 0.015(7) 0.099(7)
C147 0.132(8) 0.049(5) 0.119(8) 0.005(5) 0.015(6) 0.027(5)
C146 0.080(5) 0.081(5) 0.150(8) 0.037(5) 0.038(5) 0.052(4)
C99 0.096(6) 0.101(7) 0.161(9) -0.010(6) 0.023(6) 0.059(5)
C55 0.031(5) 0.095(8) 0.069(7) 0.015(7) -0.003(5) 0.029(6)
C1A 0.041(6) 0.075(8) 0.072(8) -0.001(7) -0.016(6) 0.003(6)
C80A 0.030(5) 0.097(9) 0.064(7) 0.012(7) -0.013(5) 0.005(6)
C44A 0.086(9) 0.094(9) 0.081(9) -0.031(8) -0.035(8) 0.029(8)
C45A 0.091(9) 0.146(11) 0.057(8) -0.036(9) -0.021(8) 0.019(9)
C46A 0.071(8) 0.089(9) 0.050(7) -0.016(7) -0.015(6) 0.033(7)
C56 0.061(6) 0.092(7) 0.025(5) -0.013(5) -0.003(4) 0.019(6)
C1B 0.063(7) 0.120(9) 0.040(6) 0.011(6) 0.011(5) 0.008(7)
C1C 0.121(9) 0.099(8) 0.030(6) 0.016(6) 0.007(7) 0.009(8)
C114 0.104(7) 0.074(6) 0.105(7) 0.016(5) 0.013(6) 0.053(5)
C1D 0.090(7) 0.053(6) 0.109(8) 0.009(5) 0.028(6) 0.035(5)
C1E 0.110(7) 0.041(4) 0.142(8) 0.026(5) 0.045(6) 0.031(4)
C97A 0.082(6) 0.135(7) 0.071(5) 0.038(6) 0.021(5) 0.080(5)
C137 0.110(9) 0.128(9) 0.117(7) 0.018(8) 0.008(7) 0.085(7)
C98A 0.107(9) 0.107(9) 0.080(7) 0.009(6) 0.026(6) 0.079(7)
C99A 0.072(6) 0.169(10) 0.116(8) 0.038(7) 0.042(6) 0.076(6)

_geom_special_details            
;
 All esds (except the esd in the dihedral angle between two l.s. planes)
 are estimated using the full covariance matrix.  The cell esds are taken
 into account individually in the estimation of esds in distances, angles
 and torsion angles; correlations between esds in cell parameters are only
 used when they are defined by crystal symmetry.  An approximate (isotropic)
 treatment of cell esds is used for estimating esds involving l.s. planes.
;
loop_
_geom_bond_atom_site_label_1
_geom_bond_atom_site_label_2
_geom_bond_distance
_geom_bond_site_symmetry_2
_geom_bond_publ_flag
Br2 C27 1.913(2) . ?
Br4 C134 1.928(3) . ?
C33 C32 1.501(3) . ?
C33 C34 1.385(4) . ?
C33 C38 1.389(3) . ?
C7 C8 1.386(3) . ?
C7 C6 1.538(3) . ?
C7 C12 1.386(3) . ?
C22 H22 0.9500 . ?
C22 C23 1.389(3) . ?
C22 C21 1.398(3) . ?
C31 C32 1.432(3) . ?
C31 C30 1.422(3) . ?
C31 C52 1.417(3) . ?
C32 C47 1.390(3) . ?
C28 C29 1.511(3) . ?
C28 C27 1.388(3) . ?
C28 C51 1.454(3) . ?
C48 C49 1.364(3) . ?
C48 C47 1.403(3) . ?
C48 C6 1.553(3) . ?
C29 C30 1.440(3) . ?
C29 C54 1.390(3) . ?
C25 H25 0.9500 . ?
C25 C24 1.418(3) . ?
C25 C26 1.368(3) . ?
C24 C23 1.437(3) . ?
C24 C51 1.421(3) . ?
C57 C23 1.493(3) . ?
C57 C58 1.393(3) . ?
C57 C62 1.391(3) . ?
C27 H27 0.9500 . ?
C27 C26 1.409(3) . ?
C49 C30 1.395(3) . ?
C49 C50 1.417(3) . ?
C47 H47 0.9500 . ?
C120 C115 1.488(3) . ?
C120 C121 1.389(3) . ?
C120 C125 1.393(3) . ?
C50 C51 1.384(3) . ?
C50 C21 1.377(3) . ?
C21 C6 1.551(3) . ?
C117 C116 1.402(3) . ?
C117 C118 1.373(3) . ?
C117 C87 1.551(4) . ?
C26 H26 0.9500 . ?
C8 H8 0.9500 . ?
C8 C9 1.397(4) . ?
C5 C6 1.528(3) . ?
C5 C4 1.386(3) . ?
C5 C71 1.390(3) . ?
C59 C58 1.395(3) . ?
C59 C60 1.394(4) . ?
C59 C67 1.529(4) . ?
C107 C108 1.504(4) . ?
C107 C106 1.441(4) . ?
C107 C134 1.400(3) . ?
C116 H116 0.9500 . ?
C116 C115 1.386(4) . ?
C53 H53 0.9500 . ?
C53 C52 1.366(4) . ?
C53 C54 1.408(3) . ?
C52 H52 0.9500 . ?
C58 H58 0.9500 . ?
C110 C111 1.403(4) . ?
C110 C115 1.447(3) . ?
C110 C109 1.422(3) . ?
C12 H12 0.9500 . ?
C12 C11 1.400(3) . ?
C118 C119 1.409(3) . ?
C118 C109 1.390(4) . ?
C11 C10 1.380(4) . ?
C11 C13 1.544(4) . ?
C111 H111 0.9500 . ?
C111 C112 1.371(4) . ?
C54 H54 0.9500 . ?
C54 Br1 1.975(5) . ?
C4 H4 0.9500 . ?
C4 C3 1.400(4) . ?
C62 H62 0.9500 . ?
C62 C61 1.394(3) . ?
C34 H34 0.9500 . ?
C34 C35 1.396(3) . ?
C108 C109 1.445(3) . ?
C108 C113 1.387(4) . ?
C121 H121 0.9500 . ?
C121 C122 1.394(3) . ?
C119 C106 1.405(3) . ?
C119 C88 1.370(4) . ?
C106 C105 1.420(4) . ?
C86 C87 1.534(3) . ?
C86 C85 1.394(4) . ?
C86 C152 1.386(4) . ?
C36 H36 0.9500 . ?
C36 C37 1.387(4) . ?
C36 C35 1.392(4) . ?
C138 C87 1.542(4) . ?
C138 C139 1.380(4) . ?
C138 C143 1.388(4) . ?
C125 H125 0.9500 . ?
C125 C124 1.399(4) . ?
C71 H71 0.9500 . ?
C71 C72 1.384(4) . ?
C38 H38 0.9500 . ?
C38 C37 1.405(4) . ?
C122 C123 1.384(4) . ?
C122 C130 1.538(3) . ?
C61 C60 1.390(4) . ?
C61 C63 1.529(4) . ?
C87 C88 1.563(3) . ?
C85 H85 0.9500 . ?
C85 C84 1.390(4) . ?
C134 H134 0.9500 . ?
C134 C135 1.412(4) . ?
C60 H60 0.9500 . ?
C37 C39 1.534(4) . ?
C88 C89 1.399(4) . ?
C72 C73 1.394(4) . ?
C72 C74 1.536(4) . ?
C113 H113 0.9500 . ?
C113 C112 1.404(4) . ?
C113 Br3 1.915(4) . ?
C124 C123 1.389(4) . ?
C124 C126 1.536(4) . ?
C35 C43 1.528(4) . ?
C9 C10 1.399(4) . ?
C9 C17 1.533(4) . ?
C82 C83 1.398(4) . ?
C82 C152 1.390(4) . ?
C82 C81 1.530(4) . ?
C123 H123 0.9500 . ?
C84 C83 1.387(4) . ?
C84 C153 1.543(4) . ?
C83 H83 0.9500 . ?
C10 H10 0.9500 . ?
C89 H89 0.9500 . ?
C89 C90 1.396(4) . ?
C130 C131 1.528(4) . ?
C130 C133 1.529(4) . ?
C130 C132 1.518(4) . ?
C140 C139 1.408(4) . ?
C140 C141 1.372(5) . ?
C140 C148 1.535(4) . ?
C152 H152 0.9500 . ?
C112 H112 0.9500 . ?
C13 C14 1.531(4) . ?
C13 C16 1.517(5) . ?
C13 C15 1.524(5) . ?
C67 C68 1.530(4) . ?
C67 C70 1.532(4) . ?
C67 C69 1.524(4) . ?
C139 H139 0.9500 . ?
C135 H135 0.9500 . ?
C135 C136 1.350(5) . ?
C90 C91 1.509(4) . ?
C90 C105 1.433(4) . ?
C92 H92 0.9500 . ?
C92 C91 1.375(4) . ?
C92 C93 1.407(4) . ?
C3 C73 1.400(4) . ?
C3 C2 1.530(4) . ?
C91 C96 1.385(5) . ?
C131 H13A 0.9800 . ?
C131 H13B 0.9800 . ?
C131 H13C 0.9800 . ?
C105 C136 1.424(4) . ?
C73 H73 0.9500 . ?
C68 H68A 0.9800 . ?
C68 H68B 0.9800 . ?
C68 H68C 0.9800 . ?
C126 C127 1.508(5) . ?
C126 C129 1.562(5) . ?
C126 C128 1.524(5) . ?
C136 H136 0.9500 . ?
C81 C157 1.552(6) . ?
C81 C80 1.552(5) . ?
C81 C158 1.499(5) . ?
C81 C55 1.589(12) . ?
C81 C1A 1.566(13) . ?
C81 C80A 1.449(12) . ?
C70 H70A 0.9800 . ?
C70 H70B 0.9800 . ?
C70 H70C 0.9800 . ?
C153 C154 1.491(5) . ?
C153 C156 1.523(5) . ?
C153 C155 1.527(5) . ?
C141 H141 0.9500 . ?
C141 C142 1.394(5) . ?
C93 C101 1.527(4) . ?
C93 C94 1.389(5) . ?
C143 H143 0.9500 . ?
C143 C142 1.386(4) . ?
C2 C78 1.520(5) . ?
C2 C79 1.528(4) . ?
C2 C1 1.538(4) . ?
C74 C75 1.515(5) . ?
C74 C77 1.522(5) . ?
C74 C76 1.546(5) . ?
C63 C64 1.530(5) . ?
C63 C66 1.492(5) . ?
C63 C65 1.545(5) . ?
C43 C44 1.515(6) . ?
C43 C46 1.579(7) . ?
C43 C45 1.471(5) . ?
C43 C44A 1.539(15) . ?
C43 C45A 1.496(16) . ?
C43 C46A 1.496(13) . ?
C17 C18 1.534(5) . ?
C17 C20 1.533(5) . ?
C17 C19 1.527(5) . ?
C133 H13D 0.9800 . ?
C133 H13E 0.9800 . ?
C133 H13F 0.9800 . ?
C39 C40 1.540(5) . ?
C39 C42 1.522(5) . ?
C39 C41 1.521(5) . ?
C132 H13G 0.9800 . ?
C132 H13H 0.9800 . ?
C132 H13I 0.9800 . ?
C14 H14M 0.9800 . ?
C14 H14N 0.9800 . ?
C14 H14O 0.9800 . ?
C101 C102 1.527(5) . ?
C101 C104 1.525(6) . ?
C101 C103 1.544(5) . ?
C142 C144 1.524(6) . ?
C96 H96 0.9500 . ?
C96 C95 1.400(5) . ?
C18 H18A 0.9800 . ?
C18 H18B 0.9800 . ?
C18 H18C 0.9800 . ?
C148 C149 1.442(6) . ?
C148 C151 1.568(6) . ?
C148 C150 1.543(6) . ?
C148 C56 1.439(10) . ?
C148 C1B 1.595(12) . ?
C148 C1C 1.639(14) . ?
C69 H69A 0.9800 . ?
C69 H69B 0.9800 . ?
C69 H69C 0.9800 . ?
C78 H78A 0.9800 . ?
C78 H78B 0.9800 . ?
C78 H78C 0.9800 . ?
C127 H12A 0.9800 . ?
C127 H12B 0.9800 . ?
C127 H12C 0.9800 . ?
C64 H64A 0.9800 . ?
C64 H64B 0.9800 . ?
C64 H64C 0.9800 . ?
C154 H15A 0.9800 . ?
C154 H15B 0.9800 . ?
C154 H15C 0.9800 . ?
C16 H16A 0.9800 . ?
C16 H16B 0.9800 . ?
C16 H16C 0.9800 . ?
C40 H40A 0.9800 . ?
C40 H40B 0.9800 . ?
C40 H40C 0.9800 . ?
C129 H12D 0.9800 . ?
C129 H12E 0.9800 . ?
C129 H12F 0.9800 . ?
C79 H79A 0.9800 . ?
C79 H79B 0.9800 . ?
C79 H79C 0.9800 . ?
C1 H1A 0.9800 . ?
C1 H1B 0.9800 . ?
C1 H1C 0.9800 . ?
C128 H12G 0.9800 . ?
C128 H12H 0.9800 . ?
C128 H12I 0.9800 . ?
C102 H10A 0.9800 . ?
C102 H10B 0.9800 . ?
C102 H10C 0.9800 . ?
C42 H42A 0.9800 . ?
C42 H42B 0.9800 . ?
C42 H42C 0.9800 . ?
C15 H15V 0.9800 . ?
C15 H15W 0.9800 . ?
C15 H15X 0.9800 . ?
C104 H10D 0.9800 . ?
C104 H10E 0.9800 . ?
C104 H10F 0.9800 . ?
C94 H94 0.9500 . ?
C94 C95 1.386(5) . ?
C75 H75A 0.9800 . ?
C75 H75B 0.9800 . ?
C75 H75C 0.9800 . ?
C20 H20A 0.9800 . ?
C20 H20B 0.9800 . ?
C20 H20C 0.9800 . ?
C66 H66A 0.9800 . ?
C66 H66B 0.9800 . ?
C66 H66C 0.9800 . ?
C156 H15D 0.9800 . ?
C156 H15E 0.9800 . ?
C156 H15F 0.9800 . ?
C95 C97 1.604(9) . ?
C95 C97A 1.587(10) . ?
C77 H77A 0.9800 . ?
C77 H77B 0.9800 . ?
C77 H77C 0.9800 . ?
C41 H41A 0.9800 . ?
C41 H41B 0.9800 . ?
C41 H41C 0.9800 . ?
C103 H10G 0.9800 . ?
C103 H10H 0.9800 . ?
C103 H10I 0.9800 . ?
C76 H76A 0.9800 . ?
C76 H76B 0.9800 . ?
C76 H76C 0.9800 . ?
C19 H19A 0.9800 . ?
C19 H19B 0.9800 . ?
C19 H19C 0.9800 . ?
C155 H15G 0.9800 . ?
C155 H15H 0.9800 . ?
C155 H15I 0.9800 . ?
C65 H65A 0.9800 . ?
C65 H65B 0.9800 . ?
C65 H65C 0.9800 . ?
C157 H15J 0.9800 . ?
C157 H15K 0.9800 . ?
C157 H15L 0.9800 . ?
C144 C145 1.552(10) . ?
C144 C147 1.390(11) . ?
C144 C146 1.777(9) . ?
C144 C114 1.356(11) . ?
C144 C1D 1.620(11) . ?
C144 C1E 1.673(10) . ?
C80 H80A 0.9800 . ?
C80 H80B 0.9800 . ?
C80 H80C 0.9800 . ?
C158 H15M 0.9800 . ?
C158 H15N 0.9800 . ?
C158 H15O 0.9800 . ?
C149 H14A 0.9800 . ?
C149 H14B 0.9800 . ?
C149 H14C 0.9800 . ?
C44 H44A 0.9800 . ?
C44 H44B 0.9800 . ?
C44 H44C 0.9800 . ?
C46 H46A 0.9800 . ?
C46 H46B 0.9800 . ?
C46 H46C 0.9800 . ?
C45 H45A 0.9800 . ?
C45 H45B 0.9800 . ?
C45 H45C 0.9800 . ?
C151 H15P 0.9800 . ?
C151 H15Q 0.9800 . ?
C151 H15R 0.9800 . ?
C97 C98 1.666(16) . ?
C97 C100 1.482(16) . ?
C97 C99 1.515(12) . ?
C150 H15S 0.9800 . ?
C150 H15T 0.9800 . ?
C150 H15U 0.9800 . ?
C98 H98A 0.9800 . ?
C98 H98B 0.9800 . ?
C98 H98C 0.9800 . ?
C145 H14D 0.9800 . ?
C145 H14E 0.9800 . ?
C145 H14F 0.9800 . ?
C100 H10J 0.9800 . ?
C100 H10K 0.9800 . ?
C100 H10L 0.9800 . ?
C147 H14G 0.9800 . ?
C147 H14H 0.9800 . ?
C147 H14I 0.9800 . ?
C146 H14J 0.9800 . ?
C146 H14K 0.9800 . ?
C146 H14L 0.9800 . ?
C99 H99A 0.9800 . ?
C99 H99B 0.9800 . ?
C99 H99C 0.9800 . ?
C55 H55A 0.9800 . ?
C55 H55B 0.9800 . ?
C55 H55C 0.9800 . ?
C1A H1AA 0.9800 . ?
C1A H1AB 0.9800 . ?
C1A H1AC 0.9800 . ?
C80A H80D 0.9800 . ?
C80A H80E 0.9800 . ?
C80A H80F 0.9800 . ?
C44A H44D 0.9800 . ?
C44A H44E 0.9800 . ?
C44A H44F 0.9800 . ?
C45A H45D 0.9800 . ?
C45A H45E 0.9800 . ?
C45A H45F 0.9800 . ?
C46A H46D 0.9800 . ?
C46A H46E 0.9800 . ?
C46A H46F 0.9800 . ?
C56 H56A 0.9800 . ?
C56 H56B 0.9800 . ?
C56 H56C 0.9800 . ?
C1B H1BA 0.9800 . ?
C1B H1BB 0.9800 . ?
C1B H1BC 0.9800 . ?
C1C H1CA 0.9800 . ?
C1C H1CB 0.9800 . ?
C1C H1CC 0.9800 . ?
C114 H11A 0.9800 . ?
C114 H11B 0.9800 . ?
C114 H11C 0.9800 . ?
C1D H1DA 0.9800 . ?
C1D H1DB 0.9800 . ?
C1D H1DC 0.9800 . ?
C1E H1EA 0.9800 . ?
C1E H1EB 0.9800 . ?
C1E H1EC 0.9800 . ?
C97A C137 1.466(18) . ?
C97A C98A 1.698(19) . ?
C97A C99A 1.527(13) . ?
C137 H13J 0.9800 . ?
C137 H13K 0.9800 . ?
C137 H13L 0.9800 . ?
C98A H98D 0.9800 . ?
C98A H98E 0.9800 . ?
C98A H98F 0.9800 . ?
C99A H99D 0.9800 . ?
C99A H99E 0.9800 . ?
C99A H99F 0.9800 . ?

loop_
_geom_angle_atom_site_label_1
_geom_angle_atom_site_label_2
_geom_angle_atom_site_label_3
_geom_angle
_geom_angle_site_symmetry_1
_geom_angle_site_symmetry_3
_geom_angle_publ_flag
C34 C33 C32 119.7(2) . . ?
C34 C33 C38 119.5(2) . . ?
C38 C33 C32 120.7(2) . . ?
C8 C7 C6 118.1(2) . . ?
C8 C7 C12 119.5(2) . . ?
C12 C7 C6 122.3(2) . . ?
C23 C22 H22 120.2 . . ?
C23 C22 C21 119.7(2) . . ?
C21 C22 H22 120.2 . . ?
C30 C31 C32 118.5(2) . . ?
C52 C31 C32 124.7(2) . . ?
C52 C31 C30 116.8(2) . . ?
C31 C32 C33 121.0(2) . . ?
C47 C32 C33 117.1(2) . . ?
C47 C32 C31 121.8(2) . . ?
C27 C28 C29 128.0(2) . . ?
C27 C28 C51 113.5(2) . . ?
C51 C28 C29 118.6(2) . . ?
C49 C48 C47 117.1(2) . . ?
C49 C48 C6 108.51(19) . . ?
C47 C48 C6 134.3(2) . . ?
C30 C29 C28 118.7(2) . . ?
C54 C29 C28 126.9(2) . . ?
C54 C29 C30 114.4(2) . . ?
C24 C25 H25 120.3 . . ?
C26 C25 H25 120.3 . . ?
C26 C25 C24 119.5(2) . . ?
C25 C24 C23 124.6(2) . . ?
C25 C24 C51 116.4(2) . . ?
C51 C24 C23 118.9(2) . . ?
C58 C57 C23 119.1(2) . . ?
C62 C57 C23 121.8(2) . . ?
C62 C57 C58 119.2(2) . . ?
C28 C27 Br2 125.49(18) . . ?
C28 C27 H27 118.9 . . ?
C28 C27 C26 122.3(2) . . ?
C26 C27 Br2 112.22(17) . . ?
C26 C27 H27 118.9 . . ?
C48 C49 C30 126.8(2) . . ?
C48 C49 C50 111.4(2) . . ?
C30 C49 C50 121.8(2) . . ?
C32 C47 C48 119.8(2) . . ?
C32 C47 H47 120.1 . . ?
C48 C47 H47 120.1 . . ?
C121 C120 C115 119.9(2) . . ?
C121 C120 C125 119.5(2) . . ?
C125 C120 C115 120.5(2) . . ?
C22 C23 C24 121.5(2) . . ?
C22 C23 C57 118.1(2) . . ?
C24 C23 C57 120.3(2) . . ?
C31 C30 C29 124.8(2) . . ?
C49 C30 C31 115.9(2) . . ?
C49 C30 C29 119.3(2) . . ?
C51 C50 C49 122.7(2) . . ?
C21 C50 C49 110.4(2) . . ?
C21 C50 C51 126.9(2) . . ?
C24 C51 C28 125.4(2) . . ?
C50 C51 C28 118.8(2) . . ?
C50 C51 C24 115.7(2) . . ?
C22 C21 C6 134.0(2) . . ?
C50 C21 C22 117.2(2) . . ?
C50 C21 C6 108.59(19) . . ?
C116 C117 C87 134.4(2) . . ?
C118 C117 C116 116.9(2) . . ?
C118 C117 C87 108.7(2) . . ?
C25 C26 C27 123.0(2) . . ?
C25 C26 H26 118.5 . . ?
C27 C26 H26 118.5 . . ?
C7 C8 H8 119.4 . . ?
C7 C8 C9 121.3(2) . . ?
C9 C8 H8 119.4 . . ?
C4 C5 C6 122.9(2) . . ?
C4 C5 C71 119.8(2) . . ?
C71 C5 C6 117.2(2) . . ?
C58 C59 C67 122.3(2) . . ?
C60 C59 C58 117.3(2) . . ?
C60 C59 C67 120.4(2) . . ?
C106 C107 C108 119.3(2) . . ?
C134 C107 C108 127.5(3) . . ?
C134 C107 C106 113.2(2) . . ?
C117 C116 H116 120.0 . . ?
C115 C116 C117 120.1(2) . . ?
C115 C116 H116 120.0 . . ?
C52 C53 H53 118.5 . . ?
C52 C53 C54 123.1(2) . . ?
C54 C53 H53 118.5 . . ?
C31 C52 H52 120.4 . . ?
C53 C52 C31 119.3(2) . . ?
C53 C52 H52 120.4 . . ?
C57 C58 C59 121.6(2) . . ?
C57 C58 H58 119.2 . . ?
C59 C58 H58 119.2 . . ?
C111 C110 C115 124.6(2) . . ?
C111 C110 C109 117.7(2) . . ?
C109 C110 C115 117.7(2) . . ?
C7 C6 C48 111.61(18) . . ?
C7 C6 C21 107.66(18) . . ?
C21 C6 C48 100.97(18) . . ?
C5 C6 C7 110.56(19) . . ?
C5 C6 C48 110.01(18) . . ?
C5 C6 C21 115.71(18) . . ?
C7 C12 H12 119.5 . . ?
C7 C12 C11 121.1(2) . . ?
C11 C12 H12 119.5 . . ?
C117 C118 C119 111.0(2) . . ?
C117 C118 C109 126.8(2) . . ?
C109 C118 C119 122.3(2) . . ?
C12 C11 C13 120.2(2) . . ?
C10 C11 C12 118.0(2) . . ?
C10 C11 C13 121.8(2) . . ?
C110 C111 H111 120.4 . . ?
C112 C111 C110 119.1(2) . . ?
C112 C111 H111 120.4 . . ?
C29 C54 C53 121.6(2) . . ?
C29 C54 H54 119.2 . . ?
C29 C54 Br1 117.5(2) . . ?
C53 C54 H54 119.2 . . ?
C53 C54 Br1 117.8(2) . . ?
C5 C4 H4 119.7 . . ?
C5 C4 C3 120.7(2) . . ?
C3 C4 H4 119.7 . . ?
C116 C115 C120 118.5(2) . . ?
C116 C115 C110 121.8(2) . . ?
C110 C115 C120 119.7(2) . . ?
C57 C62 H62 119.4 . . ?
C57 C62 C61 121.1(2) . . ?
C61 C62 H62 119.4 . . ?
C33 C34 H34 119.1 . . ?
C33 C34 C35 121.7(2) . . ?
C35 C34 H34 119.1 . . ?
C109 C108 C107 118.1(2) . . ?
C113 C108 C107 127.3(2) . . ?
C113 C108 C109 114.7(2) . . ?
C120 C121 H121 119.6 . . ?
C120 C121 C122 120.8(2) . . ?
C122 C121 H121 119.6 . . ?
C106 C119 C118 121.8(2) . . ?
C88 C119 C118 111.3(2) . . ?
C88 C119 C106 126.9(2) . . ?
C110 C109 C108 123.8(2) . . ?
C118 C109 C110 116.6(2) . . ?
C118 C109 C108 119.6(2) . . ?
C119 C106 C107 118.8(2) . . ?
C119 C106 C105 115.0(3) . . ?
C105 C106 C107 126.2(2) . . ?
C85 C86 C87 122.5(2) . . ?
C152 C86 C87 118.7(2) . . ?
C152 C86 C85 118.7(2) . . ?
C37 C36 H36 118.7 . . ?
C37 C36 C35 122.6(2) . . ?
C35 C36 H36 118.7 . . ?
C139 C138 C87 122.5(2) . . ?
C139 C138 C143 118.6(3) . . ?
C143 C138 C87 118.8(2) . . ?
C120 C125 H125 119.5 . . ?
C120 C125 C124 120.9(2) . . ?
C124 C125 H125 119.5 . . ?
C5 C71 H71 119.3 . . ?
C72 C71 C5 121.4(2) . . ?
C72 C71 H71 119.3 . . ?
C33 C38 H38 119.8 . . ?
C33 C38 C37 120.4(3) . . ?
C37 C38 H38 119.8 . . ?
C121 C122 C130 121.7(2) . . ?
C123 C122 C121 118.2(2) . . ?
C123 C122 C130 120.1(2) . . ?
C62 C61 C63 122.1(2) . . ?
C60 C61 C62 117.9(2) . . ?
C60 C61 C63 119.9(2) . . ?
C117 C87 C88 100.7(2) . . ?
C86 C87 C117 110.17(19) . . ?
C86 C87 C138 111.1(2) . . ?
C86 C87 C88 114.0(2) . . ?
C138 C87 C117 112.1(2) . . ?
C138 C87 C88 108.24(19) . . ?
C86 C85 H85 119.3 . . ?
C84 C85 C86 121.4(2) . . ?
C84 C85 H85 119.3 . . ?
C107 C134 Br4 125.2(2) . . ?
C107 C134 H134 119.1 . . ?
C107 C134 C135 121.8(3) . . ?
C135 C134 Br4 113.0(2) . . ?
C135 C134 H134 119.1 . . ?
C59 C60 H60 118.5 . . ?
C61 C60 C59 122.9(2) . . ?
C61 C60 H60 118.5 . . ?
C36 C37 C38 118.3(2) . . ?
C36 C37 C39 122.3(2) . . ?
C38 C37 C39 119.3(3) . . ?
C119 C88 C87 108.3(2) . . ?
C119 C88 C89 117.8(2) . . ?
C89 C88 C87 133.8(3) . . ?
C71 C72 C73 117.7(2) . . ?
C71 C72 C74 121.5(2) . . ?
C73 C72 C74 120.8(2) . . ?
C108 C113 H113 119.1 . . ?
C108 C113 C112 121.7(2) . . ?
C108 C113 Br3 113.0(2) . . ?
C112 C113 H113 119.1 . . ?
C112 C113 Br3 123.9(2) . . ?
C125 C124 C126 122.3(2) . . ?
C123 C124 C125 117.6(2) . . ?
C123 C124 C126 120.0(2) . . ?
C34 C35 C43 120.1(2) . . ?
C36 C35 C34 117.4(3) . . ?
C36 C35 C43 122.4(2) . . ?
C8 C9 C10 117.5(2) . . ?
C8 C9 C17 121.6(2) . . ?
C10 C9 C17 120.9(2) . . ?
C83 C82 C81 121.8(2) . . ?
C152 C82 C83 117.9(2) . . ?
C152 C82 C81 120.3(2) . . ?
C122 C123 C124 122.9(2) . . ?
C122 C123 H123 118.6 . . ?
C124 C123 H123 118.6 . . ?
C85 C84 C153 119.9(2) . . ?
C83 C84 C85 118.3(2) . . ?
C83 C84 C153 121.7(2) . . ?
C82 C83 H83 119.0 . . ?
C84 C83 C82 122.0(2) . . ?
C84 C83 H83 119.0 . . ?
C11 C10 C9 122.7(2) . . ?
C11 C10 H10 118.6 . . ?
C9 C10 H10 118.6 . . ?
C88 C89 H89 120.5 . . ?
C90 C89 C88 119.1(3) . . ?
C90 C89 H89 120.5 . . ?
C131 C130 C122 109.7(2) . . ?
C131 C130 C133 109.0(2) . . ?
C133 C130 C122 109.2(2) . . ?
C132 C130 C122 112.3(2) . . ?
C132 C130 C131 108.1(3) . . ?
C132 C130 C133 108.5(3) . . ?
C139 C140 C148 119.7(3) . . ?
C141 C140 C139 118.4(3) . . ?
C141 C140 C148 121.9(3) . . ?
C86 C152 C82 121.7(2) . . ?
C86 C152 H152 119.1 . . ?
C82 C152 H152 119.1 . . ?
C111 C112 C113 122.9(3) . . ?
C111 C112 H112 118.5 . . ?
C113 C112 H112 118.5 . . ?
C14 C13 C11 110.2(3) . . ?
C16 C13 C11 111.7(2) . . ?
C16 C13 C14 107.3(3) . . ?
C16 C13 C15 110.3(3) . . ?
C15 C13 C11 108.4(2) . . ?
C15 C13 C14 108.9(3) . . ?
C59 C67 C68 109.4(2) . . ?
C59 C67 C70 112.1(2) . . ?
C68 C67 C70 106.7(3) . . ?
C69 C67 C59 108.8(3) . . ?
C69 C67 C68 110.0(2) . . ?
C69 C67 C70 109.7(3) . . ?
C138 C139 C140 121.1(3) . . ?
C138 C139 H139 119.4 . . ?
C140 C139 H139 119.4 . . ?
C134 C135 H135 118.4 . . ?
C136 C135 C134 123.2(3) . . ?
C136 C135 H135 118.4 . . ?
C89 C90 C91 118.2(3) . . ?
C89 C90 C105 121.9(2) . . ?
C105 C90 C91 119.9(2) . . ?
C91 C92 H92 119.7 . . ?
C91 C92 C93 120.6(3) . . ?
C93 C92 H92 119.7 . . ?
C4 C3 C73 117.6(2) . . ?
C4 C3 C2 122.5(3) . . ?
C73 C3 C2 119.8(2) . . ?
C92 C91 C90 119.5(3) . . ?
C92 C91 C96 120.3(3) . . ?
C96 C91 C90 120.2(3) . . ?
C130 C131 H13A 109.5 . . ?
C130 C131 H13B 109.5 . . ?
C130 C131 H13C 109.5 . . ?
H13A C131 H13B 109.5 . . ?
H13A C131 H13C 109.5 . . ?
H13B C131 H13C 109.5 . . ?
C106 C105 C90 119.4(2) . . ?
C106 C105 C136 115.7(3) . . ?
C136 C105 C90 124.9(3) . . ?
C72 C73 C3 122.7(2) . . ?
C72 C73 H73 118.7 . . ?
C3 C73 H73 118.7 . . ?
C67 C68 H68A 109.5 . . ?
C67 C68 H68B 109.5 . . ?
C67 C68 H68C 109.5 . . ?
H68A C68 H68B 109.5 . . ?
H68A C68 H68C 109.5 . . ?
H68B C68 H68C 109.5 . . ?
C124 C126 C129 108.6(3) . . ?
C127 C126 C124 112.6(2) . . ?
C127 C126 C129 108.1(3) . . ?
C127 C126 C128 109.9(3) . . ?
C128 C126 C124 109.9(3) . . ?
C128 C126 C129 107.4(3) . . ?
C135 C136 C105 119.9(3) . . ?
C135 C136 H136 120.0 . . ?
C105 C136 H136 120.0 . . ?
C82 C81 C157 109.8(3) . . ?
C82 C81 C80 108.1(3) . . ?
C82 C81 C55 106.4(5) . . ?
C82 C81 C1A 106.7(6) . . ?
C80 C81 C157 106.6(4) . . ?
C158 C81 C82 114.7(3) . . ?
C158 C81 C157 108.9(4) . . ?
C158 C81 C80 108.3(4) . . ?
C1A C81 C55 103.5(9) . . ?
C80A C81 C82 115.0(5) . . ?
C80A C81 C55 110.9(9) . . ?
C80A C81 C1A 113.4(10) . . ?
C67 C70 H70A 109.5 . . ?
C67 C70 H70B 109.5 . . ?
C67 C70 H70C 109.5 . . ?
H70A C70 H70B 109.5 . . ?
H70A C70 H70C 109.5 . . ?
H70B C70 H70C 109.5 . . ?
C154 C153 C84 112.6(3) . . ?
C154 C153 C156 109.2(3) . . ?
C154 C153 C155 108.5(3) . . ?
C156 C153 C84 109.4(3) . . ?
C156 C153 C155 107.3(4) . . ?
C155 C153 C84 109.6(3) . . ?
C140 C141 H141 119.0 . . ?
C140 C141 C142 122.0(3) . . ?
C142 C141 H141 119.0 . . ?
C92 C93 C101 119.3(3) . . ?
C94 C93 C92 117.3(3) . . ?
C94 C93 C101 123.3(3) . . ?
C138 C143 H143 119.1 . . ?
C142 C143 C138 121.8(3) . . ?
C142 C143 H143 119.1 . . ?
C3 C2 C1 109.4(2) . . ?
C78 C2 C3 112.9(2) . . ?
C78 C2 C79 109.2(3) . . ?
C78 C2 C1 107.6(3) . . ?
C79 C2 C3 108.5(3) . . ?
C79 C2 C1 109.3(3) . . ?
C72 C74 C76 112.3(3) . . ?
C75 C74 C72 110.2(3) . . ?
C75 C74 C77 109.7(3) . . ?
C75 C74 C76 108.6(3) . . ?
C77 C74 C72 110.1(3) . . ?
C77 C74 C76 105.7(4) . . ?
C61 C63 C64 109.4(3) . . ?
C61 C63 C65 108.6(3) . . ?
C64 C63 C65 107.2(3) . . ?
C66 C63 C61 112.8(2) . . ?
C66 C63 C64 110.5(3) . . ?
C66 C63 C65 108.1(3) . . ?
C35 C43 C46 108.3(3) . . ?
C35 C43 C44A 100.0(7) . . ?
C44 C43 C35 112.2(3) . . ?
C44 C43 C46 102.3(4) . . ?
C45 C43 C35 114.7(3) . . ?
C45 C43 C44 111.1(5) . . ?
C45 C43 C46 107.4(5) . . ?
C45A C43 C35 105.8(7) . . ?
C45A C43 C44A 139.8(13) . . ?
C46A C43 C35 112.7(6) . . ?
C46A C43 C44A 98.4(12) . . ?
C46A C43 C45A 99.5(13) . . ?
C9 C17 C18 110.1(3) . . ?
C9 C17 C20 112.2(2) . . ?
C20 C17 C18 107.4(3) . . ?
C19 C17 C9 108.9(3) . . ?
C19 C17 C18 109.4(3) . . ?
C19 C17 C20 108.8(4) . . ?
C130 C133 H13D 109.5 . . ?
C130 C133 H13E 109.5 . . ?
C130 C133 H13F 109.5 . . ?
H13D C133 H13E 109.5 . . ?
H13D C133 H13F 109.5 . . ?
H13E C133 H13F 109.5 . . ?
C37 C39 C40 111.9(3) . . ?
C42 C39 C37 111.2(3) . . ?
C42 C39 C40 107.4(3) . . ?
C41 C39 C37 107.6(3) . . ?
C41 C39 C40 108.8(3) . . ?
C41 C39 C42 109.8(3) . . ?
C130 C132 H13G 109.5 . . ?
C130 C132 H13H 109.5 . . ?
C130 C132 H13I 109.5 . . ?
H13G C132 H13H 109.5 . . ?
H13G C132 H13I 109.5 . . ?
H13H C132 H13I 109.5 . . ?
C13 C14 H14M 109.5 . . ?
C13 C14 H14N 109.5 . . ?
C13 C14 H14O 109.5 . . ?
H14M C14 H14N 109.5 . . ?
H14M C14 H14O 109.5 . . ?
H14N C14 H14O 109.5 . . ?
C93 C101 C103 111.4(3) . . ?
C102 C101 C93 108.1(3) . . ?
C102 C101 C103 109.1(3) . . ?
C104 C101 C93 111.5(3) . . ?
C104 C101 C102 108.6(3) . . ?
C104 C101 C103 108.0(4) . . ?
C141 C142 C144 121.6(3) . . ?
C143 C142 C141 118.0(3) . . ?
C143 C142 C144 120.4(3) . . ?
C91 C96 H96 119.4 . . ?
C91 C96 C95 121.2(3) . . ?
C95 C96 H96 119.4 . . ?
C17 C18 H18A 109.5 . . ?
C17 C18 H18B 109.5 . . ?
C17 C18 H18C 109.5 . . ?
H18A C18 H18B 109.5 . . ?
H18A C18 H18C 109.5 . . ?
H18B C18 H18C 109.5 . . ?
C140 C148 C151 105.4(3) . . ?
C140 C148 C150 109.8(4) . . ?
C140 C148 C1B 109.1(5) . . ?
C140 C148 C1C 113.4(5) . . ?
C149 C148 C140 111.0(3) . . ?
C149 C148 C151 112.7(5) . . ?
C149 C148 C150 112.9(4) . . ?
C150 C148 C151 104.5(4) . . ?
C56 C148 C140 118.6(6) . . ?
C56 C148 C1B 110.1(8) . . ?
C56 C148 C1C 104.9(9) . . ?
C1B C148 C1C 99.1(10) . . ?
C67 C69 H69A 109.5 . . ?
C67 C69 H69B 109.5 . . ?
C67 C69 H69C 109.5 . . ?
H69A C69 H69B 109.5 . . ?
H69A C69 H69C 109.5 . . ?
H69B C69 H69C 109.5 . . ?
C2 C78 H78A 109.5 . . ?
C2 C78 H78B 109.5 . . ?
C2 C78 H78C 109.5 . . ?
H78A C78 H78B 109.5 . . ?
H78A C78 H78C 109.5 . . ?
H78B C78 H78C 109.5 . . ?
C126 C127 H12A 109.5 . . ?
C126 C127 H12B 109.5 . . ?
C126 C127 H12C 109.5 . . ?
H12A C127 H12B 109.5 . . ?
H12A C127 H12C 109.5 . . ?
H12B C127 H12C 109.5 . . ?
C63 C64 H64A 109.5 . . ?
C63 C64 H64B 109.5 . . ?
C63 C64 H64C 109.5 . . ?
H64A C64 H64B 109.5 . . ?
H64A C64 H64C 109.5 . . ?
H64B C64 H64C 109.5 . . ?
C153 C154 H15A 109.5 . . ?
C153 C154 H15B 109.5 . . ?
C153 C154 H15C 109.5 . . ?
H15A C154 H15B 109.5 . . ?
H15A C154 H15C 109.5 . . ?
H15B C154 H15C 109.5 . . ?
C13 C16 H16A 109.5 . . ?
C13 C16 H16B 109.5 . . ?
C13 C16 H16C 109.5 . . ?
H16A C16 H16B 109.5 . . ?
H16A C16 H16C 109.5 . . ?
H16B C16 H16C 109.5 . . ?
C39 C40 H40A 109.5 . . ?
C39 C40 H40B 109.5 . . ?
C39 C40 H40C 109.5 . . ?
H40A C40 H40B 109.5 . . ?
H40A C40 H40C 109.5 . . ?
H40B C40 H40C 109.5 . . ?
C126 C129 H12D 109.5 . . ?
C126 C129 H12E 109.5 . . ?
C126 C129 H12F 109.5 . . ?
H12D C129 H12E 109.5 . . ?
H12D C129 H12F 109.5 . . ?
H12E C129 H12F 109.5 . . ?
C2 C79 H79A 109.5 . . ?
C2 C79 H79B 109.5 . . ?
C2 C79 H79C 109.5 . . ?
H79A C79 H79B 109.5 . . ?
H79A C79 H79C 109.5 . . ?
H79B C79 H79C 109.5 . . ?
C2 C1 H1A 109.5 . . ?
C2 C1 H1B 109.5 . . ?
C2 C1 H1C 109.5 . . ?
H1A C1 H1B 109.5 . . ?
H1A C1 H1C 109.5 . . ?
H1B C1 H1C 109.5 . . ?
C126 C128 H12G 109.5 . . ?
C126 C128 H12H 109.5 . . ?
C126 C128 H12I 109.5 . . ?
H12G C128 H12H 109.5 . . ?
H12G C128 H12I 109.5 . . ?
H12H C128 H12I 109.5 . . ?
C101 C102 H10A 109.5 . . ?
C101 C102 H10B 109.5 . . ?
C101 C102 H10C 109.5 . . ?
H10A C102 H10B 109.5 . . ?
H10A C102 H10C 109.5 . . ?
H10B C102 H10C 109.5 . . ?
C39 C42 H42A 109.5 . . ?
C39 C42 H42B 109.5 . . ?
C39 C42 H42C 109.5 . . ?
H42A C42 H42B 109.5 . . ?
H42A C42 H42C 109.5 . . ?
H42B C42 H42C 109.5 . . ?
C13 C15 H15V 109.5 . . ?
C13 C15 H15W 109.5 . . ?
C13 C15 H15X 109.5 . . ?
H15V C15 H15W 109.5 . . ?
H15V C15 H15X 109.5 . . ?
H15W C15 H15X 109.5 . . ?
C101 C104 H10D 109.5 . . ?
C101 C104 H10E 109.5 . . ?
C101 C104 H10F 109.5 . . ?
H10D C104 H10E 109.5 . . ?
H10D C104 H10F 109.5 . . ?
H10E C104 H10F 109.5 . . ?
C93 C94 H94 118.2 . . ?
C95 C94 C93 123.6(3) . . ?
C95 C94 H94 118.2 . . ?
C74 C75 H75A 109.5 . . ?
C74 C75 H75B 109.5 . . ?
C74 C75 H75C 109.5 . . ?
H75A C75 H75B 109.5 . . ?
H75A C75 H75C 109.5 . . ?
H75B C75 H75C 109.5 . . ?
C17 C20 H20A 109.5 . . ?
C17 C20 H20B 109.5 . . ?
C17 C20 H20C 109.5 . . ?
H20A C20 H20B 109.5 . . ?
H20A C20 H20C 109.5 . . ?
H20B C20 H20C 109.5 . . ?
C63 C66 H66A 109.5 . . ?
C63 C66 H66B 109.5 . . ?
C63 C66 H66C 109.5 . . ?
H66A C66 H66B 109.5 . . ?
H66A C66 H66C 109.5 . . ?
H66B C66 H66C 109.5 . . ?
C153 C156 H15D 109.5 . . ?
C153 C156 H15E 109.5 . . ?
C153 C156 H15F 109.5 . . ?
H15D C156 H15E 109.5 . . ?
H15D C156 H15F 109.5 . . ?
H15E C156 H15F 109.5 . . ?
C96 C95 C97 122.0(5) . . ?
C96 C95 C97A 118.2(5) . . ?
C94 C95 C96 116.9(3) . . ?
C94 C95 C97 119.2(5) . . ?
C94 C95 C97A 122.1(5) . . ?
C74 C77 H77A 109.5 . . ?
C74 C77 H77B 109.5 . . ?
C74 C77 H77C 109.5 . . ?
H77A C77 H77B 109.5 . . ?
H77A C77 H77C 109.5 . . ?
H77B C77 H77C 109.5 . . ?
C39 C41 H41A 109.5 . . ?
C39 C41 H41B 109.5 . . ?
C39 C41 H41C 109.5 . . ?
H41A C41 H41B 109.5 . . ?
H41A C41 H41C 109.5 . . ?
H41B C41 H41C 109.5 . . ?
C101 C103 H10G 109.5 . . ?
C101 C103 H10H 109.5 . . ?
C101 C103 H10I 109.5 . . ?
H10G C103 H10H 109.5 . . ?
H10G C103 H10I 109.5 . . ?
H10H C103 H10I 109.5 . . ?
C74 C76 H76A 109.5 . . ?
C74 C76 H76B 109.5 . . ?
C74 C76 H76C 109.5 . . ?
H76A C76 H76B 109.5 . . ?
H76A C76 H76C 109.5 . . ?
H76B C76 H76C 109.5 . . ?
C17 C19 H19A 109.5 . . ?
C17 C19 H19B 109.5 . . ?
C17 C19 H19C 109.5 . . ?
H19A C19 H19B 109.5 . . ?
H19A C19 H19C 109.5 . . ?
H19B C19 H19C 109.5 . . ?
C153 C155 H15G 109.5 . . ?
C153 C155 H15H 109.5 . . ?
C153 C155 H15I 109.5 . . ?
H15G C155 H15H 109.5 . . ?
H15G C155 H15I 109.5 . . ?
H15H C155 H15I 109.5 . . ?
C63 C65 H65A 109.5 . . ?
C63 C65 H65B 109.5 . . ?
C63 C65 H65C 109.5 . . ?
H65A C65 H65B 109.5 . . ?
H65A C65 H65C 109.5 . . ?
H65B C65 H65C 109.5 . . ?
C81 C157 H15J 109.5 . . ?
C81 C157 H15K 109.5 . . ?
C81 C157 H15L 109.5 . . ?
H15J C157 H15K 109.5 . . ?
H15J C157 H15L 109.5 . . ?
H15K C157 H15L 109.5 . . ?
C142 C144 C145 115.9(5) . . ?
C142 C144 C146 102.6(4) . . ?
C142 C144 C1D 109.7(6) . . ?
C142 C144 C1E 101.9(5) . . ?
C145 C144 C146 92.3(7) . . ?
C147 C144 C142 120.5(7) . . ?
C147 C144 C145 116.0(7) . . ?
C147 C144 C146 102.3(7) . . ?
C114 C144 C142 113.8(6) . . ?
C114 C144 C1D 119.4(8) . . ?
C114 C144 C1E 112.8(8) . . ?
C1D C144 C1E 96.7(6) . . ?
C81 C80 H80A 109.5 . . ?
C81 C80 H80B 109.5 . . ?
C81 C80 H80C 109.5 . . ?
H80A C80 H80B 109.5 . . ?
H80A C80 H80C 109.5 . . ?
H80B C80 H80C 109.5 . . ?
C81 C158 H15M 109.5 . . ?
C81 C158 H15N 109.5 . . ?
C81 C158 H15O 109.5 . . ?
H15M C158 H15N 109.5 . . ?
H15M C158 H15O 109.5 . . ?
H15N C158 H15O 109.5 . . ?
C148 C149 H14A 109.5 . . ?
C148 C149 H14B 109.5 . . ?
C148 C149 H14C 109.5 . . ?
H14A C149 H14B 109.5 . . ?
H14A C149 H14C 109.5 . . ?
H14B C149 H14C 109.5 . . ?
C43 C44 H44A 109.5 . . ?
C43 C44 H44B 109.5 . . ?
C43 C44 H44C 109.5 . . ?
H44A C44 H44B 109.5 . . ?
H44A C44 H44C 109.5 . . ?
H44B C44 H44C 109.5 . . ?
C43 C46 H46A 109.5 . . ?
C43 C46 H46B 109.5 . . ?
C43 C46 H46C 109.5 . . ?
H46A C46 H46B 109.5 . . ?
H46A C46 H46C 109.5 . . ?
H46B C46 H46C 109.5 . . ?
C43 C45 H45A 109.5 . . ?
C43 C45 H45B 109.5 . . ?
C43 C45 H45C 109.5 . . ?
H45A C45 H45B 109.5 . . ?
H45A C45 H45C 109.5 . . ?
H45B C45 H45C 109.5 . . ?
C148 C151 H15P 109.5 . . ?
C148 C151 H15Q 109.5 . . ?
C148 C151 H15R 109.5 . . ?
H15P C151 H15Q 109.5 . . ?
H15P C151 H15R 109.5 . . ?
H15Q C151 H15R 109.5 . . ?
C95 C97 C98 98.7(8) . . ?
C100 C97 C95 110.9(8) . . ?
C100 C97 C98 103.3(9) . . ?
C100 C97 C99 115.9(10) . . ?
C99 C97 C95 118.6(7) . . ?
C99 C97 C98 106.6(9) . . ?
C148 C150 H15S 109.5 . . ?
C148 C150 H15T 109.5 . . ?
C148 C150 H15U 109.5 . . ?
H15S C150 H15T 109.5 . . ?
H15S C150 H15U 109.5 . . ?
H15T C150 H15U 109.5 . . ?
C97 C98 H98A 109.5 . . ?
C97 C98 H98B 109.5 . . ?
C97 C98 H98C 109.5 . . ?
H98A C98 H98B 109.5 . . ?
H98A C98 H98C 109.5 . . ?
H98B C98 H98C 109.5 . . ?
C144 C145 H14D 109.5 . . ?
C144 C145 H14E 109.5 . . ?
C144 C145 H14F 109.5 . . ?
H14D C145 H14E 109.5 . . ?
H14D C145 H14F 109.5 . . ?
H14E C145 H14F 109.5 . . ?
C97 C100 H10J 109.5 . . ?
C97 C100 H10K 109.5 . . ?
C97 C100 H10L 109.5 . . ?
H10J C100 H10K 109.5 . . ?
H10J C100 H10L 109.5 . . ?
H10K C100 H10L 109.5 . . ?
C144 C147 H14G 109.5 . . ?
C144 C147 H14H 109.5 . . ?
C144 C147 H14I 109.5 . . ?
H14G C147 H14H 109.5 . . ?
H14G C147 H14I 109.5 . . ?
H14H C147 H14I 109.5 . . ?
C144 C146 H14J 109.5 . . ?
C144 C146 H14K 109.5 . . ?
C144 C146 H14L 109.5 . . ?
H14J C146 H14K 109.5 . . ?
H14J C146 H14L 109.5 . . ?
H14K C146 H14L 109.5 . . ?
C97 C99 H99A 109.5 . . ?
C97 C99 H99B 109.5 . . ?
C97 C99 H99C 109.5 . . ?
H99A C99 H99B 109.5 . . ?
H99A C99 H99C 109.5 . . ?
H99B C99 H99C 109.5 . . ?
C81 C55 H55A 109.5 . . ?
C81 C55 H55B 109.5 . . ?
C81 C55 H55C 109.5 . . ?
H55A C55 H55B 109.5 . . ?
H55A C55 H55C 109.5 . . ?
H55B C55 H55C 109.5 . . ?
C81 C1A H1AA 109.5 . . ?
C81 C1A H1AB 109.5 . . ?
C81 C1A H1AC 109.5 . . ?
H1AA C1A H1AB 109.5 . . ?
H1AA C1A H1AC 109.5 . . ?
H1AB C1A H1AC 109.5 . . ?
C81 C80A H80D 109.5 . . ?
C81 C80A H80E 109.5 . . ?
C81 C80A H80F 109.5 . . ?
H80D C80A H80E 109.5 . . ?
H80D C80A H80F 109.5 . . ?
H80E C80A H80F 109.5 . . ?
C43 C44A H44D 109.5 . . ?
C43 C44A H44E 109.5 . . ?
C43 C44A H44F 109.5 . . ?
H44D C44A H44E 109.5 . . ?
H44D C44A H44F 109.5 . . ?
H44E C44A H44F 109.5 . . ?
C43 C45A H45D 109.5 . . ?
C43 C45A H45E 109.5 . . ?
C43 C45A H45F 109.5 . . ?
H45D C45A H45E 109.5 . . ?
H45D C45A H45F 109.5 . . ?
H45E C45A H45F 109.5 . . ?
C43 C46A H46D 109.5 . . ?
C43 C46A H46E 109.5 . . ?
C43 C46A H46F 109.5 . . ?
H46D C46A H46E 109.5 . . ?
H46D C46A H46F 109.5 . . ?
H46E C46A H46F 109.5 . . ?
C148 C56 H56A 109.5 . . ?
C148 C56 H56B 109.5 . . ?
C148 C56 H56C 109.5 . . ?
H56A C56 H56B 109.5 . . ?
H56A C56 H56C 109.5 . . ?
H56B C56 H56C 109.5 . . ?
C148 C1B H1BA 109.5 . . ?
C148 C1B H1BB 109.5 . . ?
C148 C1B H1BC 109.5 . . ?
H1BA C1B H1BB 109.5 . . ?
H1BA C1B H1BC 109.5 . . ?
H1BB C1B H1BC 109.5 . . ?
C148 C1C H1CA 109.5 . . ?
C148 C1C H1CB 109.5 . . ?
C148 C1C H1CC 109.5 . . ?
H1CA C1C H1CB 109.5 . . ?
H1CA C1C H1CC 109.5 . . ?
H1CB C1C H1CC 109.5 . . ?
C144 C114 H11A 109.5 . . ?
C144 C114 H11B 109.5 . . ?
C144 C114 H11C 109.5 . . ?
H11A C114 H11B 109.5 . . ?
H11A C114 H11C 109.5 . . ?
H11B C114 H11C 109.5 . . ?
C144 C1D H1DA 109.5 . . ?
C144 C1D H1DB 109.5 . . ?
C144 C1D H1DC 109.5 . . ?
H1DA C1D H1DB 109.5 . . ?
H1DA C1D H1DC 109.5 . . ?
H1DB C1D H1DC 109.5 . . ?
C144 C1E H1EA 109.5 . . ?
C144 C1E H1EB 109.5 . . ?
C144 C1E H1EC 109.5 . . ?
H1EA C1E H1EB 109.5 . . ?
H1EA C1E H1EC 109.5 . . ?
H1EB C1E H1EC 109.5 . . ?
C95 C97A C98A 98.5(8) . . ?
C137 C97A C95 109.1(10) . . ?
C137 C97A C98A 104.4(11) . . ?
C137 C97A C99A 115.6(11) . . ?
C99A C97A C95 115.5(8) . . ?
C99A C97A C98A 111.9(10) . . ?
C97A C137 H13J 109.5 . . ?
C97A C137 H13K 109.5 . . ?
C97A C137 H13L 109.5 . . ?
H13J C137 H13K 109.5 . . ?
H13J C137 H13L 109.5 . . ?
H13K C137 H13L 109.5 . . ?
C97A C98A H98D 109.5 . . ?
C97A C98A H98E 109.5 . . ?
C97A C98A H98F 109.5 . . ?
H98D C98A H98E 109.5 . . ?
H98D C98A H98F 109.5 . . ?
H98E C98A H98F 109.5 . . ?
C97A C99A H99D 109.5 . . ?
C97A C99A H99E 109.5 . . ?
C97A C99A H99F 109.5 . . ?
H99D C99A H99E 109.5 . . ?
H99D C99A H99F 109.5 . . ?
H99E C99A H99F 109.5 . . ?

loop_
_geom_torsion_atom_site_label_1
_geom_torsion_atom_site_label_2
_geom_torsion_atom_site_label_3
_geom_torsion_atom_site_label_4
_geom_torsion
_geom_torsion_site_symmetry_1
_geom_torsion_site_symmetry_2
_geom_torsion_site_symmetry_3
_geom_torsion_site_symmetry_4
_geom_torsion_publ_flag
Br2 C27 C26 C25 178.99(19) . . . . ?
Br4 C134 C135 C136 -178.8(2) . . . . ?
C33 C32 C47 C48 179.8(2) . . . . ?
C33 C34 C35 C36 1.2(4) . . . . ?
C33 C34 C35 C43 -177.5(3) . . . . ?
C33 C38 C37 C36 1.5(4) . . . . ?
C33 C38 C37 C39 -175.2(2) . . . . ?
C7 C8 C9 C10 -1.1(4) . . . . ?
C7 C8 C9 C17 179.3(3) . . . . ?
C7 C12 C11 C10 -1.3(4) . . . . ?
C7 C12 C11 C13 -179.1(2) . . . . ?
C22 C21 C6 C7 -62.0(3) . . . . ?
C22 C21 C6 C48 -179.1(2) . . . . ?
C22 C21 C6 C5 62.2(3) . . . . ?
C31 C32 C47 C48 -0.9(3) . . . . ?
C32 C33 C34 C35 -177.3(2) . . . . ?
C32 C33 C38 C37 175.9(2) . . . . ?
C32 C31 C30 C29 179.6(2) . . . . ?
C32 C31 C30 C49 -0.9(3) . . . . ?
C32 C31 C52 C53 178.0(2) . . . . ?
C28 C29 C30 C31 -177.0(2) . . . . ?
C28 C29 C30 C49 3.4(3) . . . . ?
C28 C29 C54 C53 178.2(2) . . . . ?
C28 C29 C54 Br1 18.5(4) . . . . ?
C28 C27 C26 C25 -1.7(4) . . . . ?
C48 C49 C30 C31 0.9(3) . . . . ?
C48 C49 C30 C29 -179.4(2) . . . . ?
C48 C49 C50 C51 177.4(2) . . . . ?
C48 C49 C50 C21 -0.5(3) . . . . ?
C29 C28 C27 Br2 1.1(3) . . . . ?
C29 C28 C27 C26 -178.2(2) . . . . ?
C29 C28 C51 C24 -179.4(2) . . . . ?
C29 C28 C51 C50 2.5(3) . . . . ?
C25 C24 C23 C22 -174.6(2) . . . . ?
C25 C24 C23 C57 1.7(3) . . . . ?
C25 C24 C51 C28 -2.7(3) . . . . ?
C25 C24 C51 C50 175.4(2) . . . . ?
C24 C25 C26 C27 0.5(4) . . . . ?
C57 C62 C61 C60 -0.1(4) . . . . ?
C57 C62 C61 C63 179.1(3) . . . . ?
C27 C28 C29 C30 174.2(2) . . . . ?
C27 C28 C29 C54 -5.8(4) . . . . ?
C27 C28 C51 C24 1.7(3) . . . . ?
C27 C28 C51 C50 -176.4(2) . . . . ?
C49 C48 C47 C32 0.9(3) . . . . ?
C49 C48 C6 C7 -110.5(2) . . . . ?
C49 C48 C6 C21 3.6(2) . . . . ?
C49 C48 C6 C5 126.4(2) . . . . ?
C49 C50 C51 C28 0.6(3) . . . . ?
C49 C50 C51 C24 -177.6(2) . . . . ?
C49 C50 C21 C22 179.06(19) . . . . ?
C49 C50 C21 C6 3.0(2) . . . . ?
C47 C48 C49 C30 -1.0(3) . . . . ?
C47 C48 C49 C50 179.85(19) . . . . ?
C47 C48 C6 C7 67.0(3) . . . . ?
C47 C48 C6 C21 -178.9(2) . . . . ?
C47 C48 C6 C5 -56.1(3) . . . . ?
C120 C121 C122 C123 1.0(4) . . . . ?
C120 C121 C122 C130 -178.6(2) . . . . ?
C120 C125 C124 C123 1.7(4) . . . . ?
C120 C125 C124 C126 -176.8(3) . . . . ?
C23 C22 C21 C50 -0.7(3) . . . . ?
C23 C22 C21 C6 174.1(2) . . . . ?
C23 C24 C51 C28 -179.7(2) . . . . ?
C23 C24 C51 C50 -1.5(3) . . . . ?
C23 C57 C58 C59 178.4(2) . . . . ?
C23 C57 C62 C61 -178.4(2) . . . . ?
C30 C31 C32 C33 -179.8(2) . . . . ?
C30 C31 C32 C47 0.9(3) . . . . ?
C30 C31 C52 C53 -0.4(3) . . . . ?
C30 C29 C54 C53 -1.9(3) . . . . ?
C30 C29 C54 Br1 -161.6(2) . . . . ?
C30 C49 C50 C51 -1.8(3) . . . . ?
C30 C49 C50 C21 -179.7(2) . . . . ?
C50 C49 C30 C31 -179.9(2) . . . . ?
C50 C49 C30 C29 -0.3(3) . . . . ?
C50 C21 C6 C7 113.1(2) . . . . ?
C50 C21 C6 C48 -3.9(2) . . . . ?
C50 C21 C6 C5 -122.6(2) . . . . ?
C51 C28 C29 C30 -4.5(3) . . . . ?
C51 C28 C29 C54 175.5(2) . . . . ?
C51 C28 C27 Br2 179.84(16) . . . . ?
C51 C28 C27 C26 0.6(3) . . . . ?
C51 C24 C23 C22 2.1(3) . . . . ?
C51 C24 C23 C57 178.4(2) . . . . ?
C51 C50 C21 C22 1.2(3) . . . . ?
C51 C50 C21 C6 -174.9(2) . . . . ?
C21 C22 C23 C24 -0.9(3) . . . . ?
C21 C22 C23 C57 -177.3(2) . . . . ?
C21 C50 C51 C28 178.2(2) . . . . ?
C21 C50 C51 C24 -0.1(3) . . . . ?
C117 C116 C115 C120 177.1(2) . . . . ?
C117 C116 C115 C110 -2.3(3) . . . . ?
C117 C118 C119 C106 177.6(2) . . . . ?
C117 C118 C119 C88 0.0(3) . . . . ?
C117 C118 C109 C110 0.4(3) . . . . ?
C117 C118 C109 C108 179.5(2) . . . . ?
C117 C87 C88 C119 -1.7(2) . . . . ?
C117 C87 C88 C89 -177.9(3) . . . . ?
C26 C25 C24 C23 178.3(2) . . . . ?
C26 C25 C24 C51 1.5(3) . . . . ?
C8 C7 C6 C48 -174.3(2) . . . . ?
C8 C7 C6 C21 75.8(3) . . . . ?
C8 C7 C6 C5 -51.5(3) . . . . ?
C8 C7 C12 C11 0.8(4) . . . . ?
C8 C9 C10 C11 0.6(4) . . . . ?
C8 C9 C17 C18 -126.3(3) . . . . ?
C8 C9 C17 C20 -6.8(5) . . . . ?
C8 C9 C17 C19 113.7(3) . . . . ?
C5 C4 C3 C73 -0.1(4) . . . . ?
C5 C4 C3 C2 179.9(2) . . . . ?
C5 C71 C72 C73 -2.1(4) . . . . ?
C5 C71 C72 C74 177.7(2) . . . . ?
C107 C108 C109 C110 -176.5(2) . . . . ?
C107 C108 C109 C118 4.5(3) . . . . ?
C107 C108 C113 C112 178.6(2) . . . . ?
C107 C108 C113 Br3 11.8(3) . . . . ?
C107 C106 C105 C90 -179.1(2) . . . . ?
C107 C106 C105 C136 -0.6(4) . . . . ?
C107 C134 C135 C136 0.2(4) . . . . ?
C116 C117 C118 C119 -179.5(2) . . . . ?
C116 C117 C118 C109 0.7(4) . . . . ?
C116 C117 C87 C86 -59.6(3) . . . . ?
C116 C117 C87 C138 64.7(3) . . . . ?
C116 C117 C87 C88 179.6(3) . . . . ?
C52 C31 C32 C33 1.8(3) . . . . ?
C52 C31 C32 C47 -177.5(2) . . . . ?
C52 C31 C30 C29 -1.9(3) . . . . ?
C52 C31 C30 C49 177.7(2) . . . . ?
C52 C53 C54 C29 -0.2(4) . . . . ?
C52 C53 C54 Br1 159.4(2) . . . . ?
C58 C57 C23 C22 51.4(3) . . . . ?
C58 C57 C23 C24 -125.0(2) . . . . ?
C58 C57 C62 C61 1.2(4) . . . . ?
C58 C59 C60 C61 1.0(4) . . . . ?
C58 C59 C67 C68 -127.7(3) . . . . ?
C58 C59 C67 C70 -9.4(4) . . . . ?
C58 C59 C67 C69 112.2(3) . . . . ?
C110 C111 C112 C113 2.2(4) . . . . ?
C6 C7 C8 C9 -177.1(2) . . . . ?
C6 C7 C12 C11 178.2(2) . . . . ?
C6 C48 C49 C30 177.0(2) . . . . ?
C6 C48 C49 C50 -2.2(3) . . . . ?
C6 C48 C47 C32 -176.4(2) . . . . ?
C6 C5 C4 C3 175.1(2) . . . . ?
C6 C5 C71 C72 -174.2(2) . . . . ?
C12 C7 C8 C9 0.4(4) . . . . ?
C12 C7 C6 C48 8.2(3) . . . . ?
C12 C7 C6 C21 -101.7(2) . . . . ?
C12 C7 C6 C5 131.0(2) . . . . ?
C12 C11 C10 C9 0.5(4) . . . . ?
C12 C11 C13 C14 -148.8(3) . . . . ?
C12 C11 C13 C16 -29.6(4) . . . . ?
C12 C11 C13 C15 92.2(4) . . . . ?
C118 C117 C116 C115 0.3(3) . . . . ?
C118 C117 C87 C86 122.5(2) . . . . ?
C118 C117 C87 C138 -113.2(2) . . . . ?
C118 C117 C87 C88 1.7(2) . . . . ?
C118 C119 C106 C107 0.9(3) . . . . ?
C118 C119 C106 C105 -176.9(2) . . . . ?
C118 C119 C88 C87 1.1(3) . . . . ?
C118 C119 C88 C89 178.0(2) . . . . ?
C111 C110 C115 C120 5.6(3) . . . . ?
C111 C110 C115 C116 -175.0(2) . . . . ?
C111 C110 C109 C118 176.2(2) . . . . ?
C111 C110 C109 C108 -2.9(3) . . . . ?
C54 C29 C30 C31 3.0(3) . . . . ?
C54 C29 C30 C49 -176.6(2) . . . . ?
C54 C53 C52 C31 1.4(4) . . . . ?
C4 C5 C6 C7 127.6(2) . . . . ?
C4 C5 C6 C48 -108.7(2) . . . . ?
C4 C5 C6 C21 4.9(3) . . . . ?
C4 C5 C71 C72 2.8(4) . . . . ?
C4 C3 C73 C72 0.8(4) . . . . ?
C4 C3 C2 C78 2.0(4) . . . . ?
C4 C3 C2 C79 -119.1(3) . . . . ?
C4 C3 C2 C1 121.7(3) . . . . ?
C115 C120 C121 C122 -179.0(2) . . . . ?
C115 C120 C125 C124 177.6(2) . . . . ?
C115 C110 C111 C112 178.1(2) . . . . ?
C115 C110 C109 C118 -2.3(3) . . . . ?
C115 C110 C109 C108 178.6(2) . . . . ?
C62 C57 C23 C22 -129.0(2) . . . . ?
C62 C57 C23 C24 54.6(3) . . . . ?
C62 C57 C58 C59 -1.3(4) . . . . ?
C62 C61 C60 C59 -1.0(4) . . . . ?
C62 C61 C63 C64 119.6(3) . . . . ?
C62 C61 C63 C66 -3.8(5) . . . . ?
C62 C61 C63 C65 -123.7(3) . . . . ?
C34 C33 C32 C31 -117.4(3) . . . . ?
C34 C33 C32 C47 61.9(3) . . . . ?
C34 C33 C38 C37 -0.4(4) . . . . ?
C34 C35 C43 C44 -46.5(5) . . . . ?
C34 C35 C43 C46 65.6(4) . . . . ?
C34 C35 C43 C45 -174.5(5) . . . . ?
C34 C35 C43 C44A -91.2(9) . . . . ?
C34 C35 C43 C45A 120.0(12) . . . . ?
C34 C35 C43 C46A 12.4(10) . . . . ?
C108 C107 C106 C119 3.4(3) . . . . ?
C108 C107 C106 C105 -179.1(2) . . . . ?
C108 C107 C134 Br4 -1.7(4) . . . . ?
C108 C107 C134 C135 179.5(2) . . . . ?
C108 C113 C112 C111 -1.1(4) . . . . ?
C121 C120 C115 C116 65.3(3) . . . . ?
C121 C120 C115 C110 -115.3(3) . . . . ?
C121 C120 C125 C124 -0.5(4) . . . . ?
C121 C122 C123 C124 0.3(4) . . . . ?
C121 C122 C130 C131 -125.1(3) . . . . ?
C121 C122 C130 C133 115.5(3) . . . . ?
C121 C122 C130 C132 -4.9(4) . . . . ?
C119 C118 C109 C110 -179.3(2) . . . . ?
C119 C118 C109 C108 -0.2(3) . . . . ?
C119 C106 C105 C90 -1.5(3) . . . . ?
C119 C106 C105 C136 177.0(2) . . . . ?
C119 C88 C89 C90 -0.2(4) . . . . ?
C109 C110 C111 C112 -0.3(3) . . . . ?
C109 C110 C115 C120 -176.0(2) . . . . ?
C109 C110 C115 C116 3.4(3) . . . . ?
C109 C118 C119 C106 -2.6(3) . . . . ?
C109 C118 C119 C88 179.8(2) . . . . ?
C109 C108 C113 C112 -1.9(3) . . . . ?
C109 C108 C113 Br3 -168.62(18) . . . . ?
C106 C107 C108 C109 -6.0(3) . . . . ?
C106 C107 C108 C113 173.5(2) . . . . ?
C106 C107 C134 Br4 177.22(18) . . . . ?
C106 C107 C134 C135 -1.6(4) . . . . ?
C106 C119 C88 C87 -176.3(2) . . . . ?
C106 C119 C88 C89 0.6(4) . . . . ?
C106 C105 C136 C135 -1.0(4) . . . . ?
C86 C87 C88 C119 -119.7(2) . . . . ?
C86 C87 C88 C89 64.2(4) . . . . ?
C86 C85 C84 C83 -2.9(4) . . . . ?
C86 C85 C84 C153 179.1(3) . . . . ?
C36 C37 C39 C40 17.1(4) . . . . ?
C36 C37 C39 C42 137.3(3) . . . . ?
C36 C37 C39 C41 -102.4(4) . . . . ?
C36 C35 C43 C44 134.8(4) . . . . ?
C36 C35 C43 C46 -113.0(4) . . . . ?
C36 C35 C43 C45 6.9(6) . . . . ?
C36 C35 C43 C44A 90.1(10) . . . . ?
C36 C35 C43 C45A -58.6(13) . . . . ?
C36 C35 C43 C46A -166.3(9) . . . . ?
C138 C87 C88 C119 116.1(2) . . . . ?
C138 C87 C88 C89 -60.1(3) . . . . ?
C138 C143 C142 C141 -3.4(5) . . . . ?
C138 C143 C142 C144 173.4(4) . . . . ?
C125 C120 C115 C116 -112.8(3) . . . . ?
C125 C120 C115 C110 66.6(3) . . . . ?
C125 C120 C121 C122 -0.9(4) . . . . ?
C125 C124 C123 C122 -1.6(4) . . . . ?
C125 C124 C126 C127 -1.2(5) . . . . ?
C125 C124 C126 C129 118.6(3) . . . . ?
C125 C124 C126 C128 -124.2(3) . . . . ?
C71 C5 C6 C7 -55.6(3) . . . . ?
C71 C5 C6 C48 68.1(3) . . . . ?
C71 C5 C6 C21 -178.3(2) . . . . ?
C71 C5 C4 C3 -1.6(4) . . . . ?
C71 C72 C73 C3 0.3(4) . . . . ?
C71 C72 C74 C75 -121.7(3) . . . . ?
C71 C72 C74 C77 117.1(3) . . . . ?
C71 C72 C74 C76 -0.4(5) . . . . ?
C38 C33 C32 C31 66.3(3) . . . . ?
C38 C33 C32 C47 -114.4(3) . . . . ?
C38 C33 C34 C35 -1.0(4) . . . . ?
C38 C37 C39 C40 -166.4(3) . . . . ?
C38 C37 C39 C42 -46.3(4) . . . . ?
C38 C37 C39 C41 74.1(4) . . . . ?
C87 C117 C116 C115 -177.5(2) . . . . ?
C87 C117 C118 C119 -1.2(3) . . . . ?
C87 C117 C118 C109 179.0(2) . . . . ?
C87 C86 C85 C84 177.5(3) . . . . ?
C87 C86 C152 C82 -174.8(2) . . . . ?
C87 C138 C139 C140 176.1(2) . . . . ?
C87 C138 C143 C142 -173.4(3) . . . . ?
C87 C88 C89 C90 175.7(2) . . . . ?
C85 C86 C87 C117 -111.2(3) . . . . ?
C85 C86 C87 C138 123.8(3) . . . . ?
C85 C86 C87 C88 1.2(4) . . . . ?
C85 C86 C152 C82 1.0(4) . . . . ?
C85 C84 C83 C82 1.2(4) . . . . ?
C85 C84 C153 C154 -164.1(3) . . . . ?
C85 C84 C153 C156 74.2(4) . . . . ?
C85 C84 C153 C155 -43.2(4) . . . . ?
C134 C107 C108 C109 172.8(2) . . . . ?
C134 C107 C108 C113 -7.7(4) . . . . ?
C134 C107 C106 C119 -175.6(2) . . . . ?
C134 C107 C106 C105 1.9(4) . . . . ?
C134 C135 C136 C105 1.3(4) . . . . ?
C60 C59 C58 C57 0.2(4) . . . . ?
C60 C59 C67 C68 54.4(3) . . . . ?
C60 C59 C67 C70 172.7(3) . . . . ?
C60 C59 C67 C69 -65.7(3) . . . . ?
C60 C61 C63 C64 -61.2(4) . . . . ?
C60 C61 C63 C66 175.4(3) . . . . ?
C60 C61 C63 C65 55.6(4) . . . . ?
C37 C36 C35 C34 0.0(4) . . . . ?
C37 C36 C35 C43 178.6(3) . . . . ?
C88 C119 C106 C107 178.1(2) . . . . ?
C88 C119 C106 C105 0.3(4) . . . . ?
C88 C89 C90 C91 -179.4(2) . . . . ?
C88 C89 C90 C105 -1.0(4) . . . . ?
C113 C108 C109 C110 3.9(3) . . . . ?
C113 C108 C109 C118 -175.1(2) . . . . ?
C35 C36 C37 C38 -1.3(4) . . . . ?
C35 C36 C37 C39 175.3(3) . . . . ?
C123 C122 C130 C131 55.3(3) . . . . ?
C123 C122 C130 C133 -64.1(3) . . . . ?
C123 C122 C130 C132 175.5(3) . . . . ?
C123 C124 C126 C127 -179.7(3) . . . . ?
C123 C124 C126 C129 -59.9(4) . . . . ?
C123 C124 C126 C128 57.4(4) . . . . ?
C83 C82 C152 C86 -2.6(4) . . . . ?
C83 C82 C81 C157 -128.4(3) . . . . ?
C83 C82 C81 C80 115.6(4) . . . . ?
C83 C82 C81 C158 -5.4(5) . . . . ?
C83 C82 C81 C55 49.5(7) . . . . ?
C83 C82 C81 C1A -60.5(8) . . . . ?
C83 C82 C81 C80A 172.7(9) . . . . ?
C83 C84 C153 C154 18.0(4) . . . . ?
C83 C84 C153 C156 -103.7(4) . . . . ?
C83 C84 C153 C155 138.8(4) . . . . ?
C10 C11 C13 C14 33.4(4) . . . . ?
C10 C11 C13 C16 152.6(3) . . . . ?
C10 C11 C13 C15 -85.6(4) . . . . ?
C10 C9 C17 C18 54.1(4) . . . . ?
C10 C9 C17 C20 173.6(3) . . . . ?
C10 C9 C17 C19 -65.9(4) . . . . ?
C89 C90 C91 C92 -111.3(3) . . . . ?
C89 C90 C91 C96 68.6(4) . . . . ?
C89 C90 C105 C106 1.9(4) . . . . ?
C89 C90 C105 C136 -176.4(2) . . . . ?
C130 C122 C123 C124 179.9(3) . . . . ?
C140 C141 C142 C143 1.3(5) . . . . ?
C140 C141 C142 C144 -175.4(4) . . . . ?
C152 C86 C87 C117 64.4(3) . . . . ?
C152 C86 C87 C138 -60.5(3) . . . . ?
C152 C86 C87 C88 176.8(2) . . . . ?
C152 C86 C85 C84 1.9(4) . . . . ?
C152 C82 C83 C84 1.5(4) . . . . ?
C152 C82 C81 C157 54.5(4) . . . . ?
C152 C82 C81 C80 -61.5(4) . . . . ?
C152 C82 C81 C158 177.5(4) . . . . ?
C152 C82 C81 C55 -127.7(7) . . . . ?
C152 C82 C81 C1A 122.3(8) . . . . ?
C152 C82 C81 C80A -4.5(10) . . . . ?
C13 C11 C10 C9 178.3(3) . . . . ?
C67 C59 C58 C57 -177.8(2) . . . . ?
C67 C59 C60 C61 179.0(2) . . . . ?
C139 C138 C87 C117 2.3(3) . . . . ?
C139 C138 C87 C86 126.1(2) . . . . ?
C139 C138 C87 C88 -107.9(3) . . . . ?
C139 C138 C143 C142 2.6(4) . . . . ?
C139 C140 C141 C142 1.4(5) . . . . ?
C139 C140 C148 C149 58.7(5) . . . . ?
C139 C140 C148 C151 -63.6(4) . . . . ?
C139 C140 C148 C150 -175.7(3) . . . . ?
C139 C140 C148 C56 -114.3(7) . . . . ?
C139 C140 C148 C1B 118.7(8) . . . . ?
C139 C140 C148 C1C 9.3(9) . . . . ?
Br3 C113 C112 C111 164.2(2) . . . . ?
C90 C91 C96 C95 179.0(4) . . . . ?
C90 C105 C136 C135 177.3(3) . . . . ?
C92 C91 C96 C95 -1.1(6) . . . . ?
C92 C93 C101 C102 -74.3(4) . . . . ?
C92 C93 C101 C104 45.1(4) . . . . ?
C92 C93 C101 C103 165.8(4) . . . . ?
C92 C93 C94 C95 -1.0(7) . . . . ?
C91 C90 C105 C106 -179.7(2) . . . . ?
C91 C90 C105 C136 2.0(4) . . . . ?
C91 C92 C93 C101 178.5(3) . . . . ?
C91 C92 C93 C94 1.0(5) . . . . ?
C91 C96 C95 C94 1.1(8) . . . . ?
C91 C96 C95 C97 165.5(6) . . . . ?
C91 C96 C95 C97A -160.7(7) . . . . ?
C105 C90 C91 C92 70.3(4) . . . . ?
C105 C90 C91 C96 -109.8(4) . . . . ?
C73 C72 C74 C75 58.1(4) . . . . ?
C73 C72 C74 C77 -63.1(4) . . . . ?
C73 C72 C74 C76 179.4(3) . . . . ?
C73 C3 C2 C78 -178.0(3) . . . . ?
C73 C3 C2 C79 60.9(3) . . . . ?
C73 C3 C2 C1 -58.3(4) . . . . ?
C126 C124 C123 C122 176.9(3) . . . . ?
C81 C82 C83 C84 -175.7(3) . . . . ?
C81 C82 C152 C86 174.6(3) . . . . ?
C153 C84 C83 C82 179.2(3) . . . . ?
C141 C140 C139 C138 -2.2(4) . . . . ?
C141 C140 C148 C149 -118.6(5) . . . . ?
C141 C140 C148 C151 119.1(4) . . . . ?
C141 C140 C148 C150 7.0(5) . . . . ?
C141 C140 C148 C56 68.5(8) . . . . ?
C141 C140 C148 C1B -58.6(8) . . . . ?
C141 C140 C148 C1C -167.9(8) . . . . ?
C141 C142 C144 C145 162.1(6) . . . . ?
C141 C142 C144 C147 -49.4(9) . . . . ?
C141 C142 C144 C146 63.2(6) . . . . ?
C141 C142 C144 C114 119.4(7) . . . . ?
C141 C142 C144 C1D -17.2(7) . . . . ?
C141 C142 C144 C1E -118.8(5) . . . . ?
C93 C92 C91 C90 179.9(3) . . . . ?
C93 C92 C91 C96 0.0(5) . . . . ?
C93 C94 C95 C96 0.0(8) . . . . ?
C93 C94 C95 C97 -164.8(6) . . . . ?
C93 C94 C95 C97A 161.0(7) . . . . ?
C143 C138 C87 C117 178.1(2) . . . . ?
C143 C138 C87 C86 -58.1(3) . . . . ?
C143 C138 C87 C88 67.9(3) . . . . ?
C143 C138 C139 C140 0.3(4) . . . . ?
C143 C142 C144 C145 -14.6(8) . . . . ?
C143 C142 C144 C147 134.0(8) . . . . ?
C143 C142 C144 C146 -113.4(5) . . . . ?
C143 C142 C144 C114 -57.2(8) . . . . ?
C143 C142 C144 C1D 166.2(5) . . . . ?
C143 C142 C144 C1E 64.5(6) . . . . ?
C2 C3 C73 C72 -179.2(3) . . . . ?
C74 C72 C73 C3 -179.5(3) . . . . ?
C63 C61 C60 C59 179.7(3) . . . . ?
C17 C9 C10 C11 -179.8(3) . . . . ?
C101 C93 C94 C95 -178.3(4) . . . . ?
C96 C95 C97 C98 136.4(8) . . . . ?
C96 C95 C97 C100 28.5(12) . . . . ?
C96 C95 C97 C99 -109.3(9) . . . . ?
C96 C95 C97A C137 -169.2(10) . . . . ?
C96 C95 C97A C98A -60.7(9) . . . . ?
C96 C95 C97A C99A 58.6(12) . . . . ?
C148 C140 C139 C138 -179.6(3) . . . . ?
C148 C140 C141 C142 178.7(3) . . . . ?
C94 C93 C101 C102 103.0(4) . . . . ?
C94 C93 C101 C104 -137.7(4) . . . . ?
C94 C93 C101 C103 -17.0(5) . . . . ?
C94 C95 C97 C98 -59.6(9) . . . . ?
C94 C95 C97 C100 -167.5(9) . . . . ?
C94 C95 C97 C99 54.7(10) . . . . ?
C94 C95 C97A C137 30.0(14) . . . . ?
C94 C95 C97A C98A 138.5(8) . . . . ?
C94 C95 C97A C99A -102.2(10) . . . . ?

_smtbx_masks_special_details     ?
loop_
_smtbx_masks_void_nr
_smtbx_masks_void_average_x
_smtbx_masks_void_average_y
_smtbx_masks_void_average_z
_smtbx_masks_void_volume
_smtbx_masks_void_count_electrons
_smtbx_masks_void_content
1 -0.500 0.000 0.500 528.3 14.9 '1 CH3OH'
2 0.000 0.500 0.500 263.2 6.2 ?
3 0.234 0.974 0.223 49.4 1.3 ?
4 0.500 0.500 1.000 366.7 41.3 '1 CH2Cl2'
5 0.428 0.218 0.889 9.7 0.1 ?
6 0.572 0.782 0.111 9.7 0.1 ?
7 0.766 0.026 0.777 49.4 1.3 ?

_smtbx_masks_void_probe_radius   1.2
_smtbx_masks_void_truncation_radius 1.2
_shelx_res_file                  
;
TITL cu_zqf20250322_0m_a.res in P-1
    cu_zqf20250322_0m.res
    created by SHELXL-2019/1 at 12:16:11 on 23-Mar-2025
REM Old TITL cu_ZQF20250322_0m in P-1
REM SHELXT solution in P-1: R1 0.195, Rweak 0.014, Alpha 0.053
REM <I/s> 0.000 for 0 systematic absences, Orientation as input
REM Formula found by SHELXT: C154 Br2
CELL 1.54178 17.0845 18.9701 23.5086 91.828 92.765 111.67
ZERR 4 0.0005 0.0005 0.0007 0.002 0.002 0.002
LATT 1
SFAC C H Br Cl O
UNIT 310 369 4 3 1
SADI C81 C157 C81 C1A
SADI C81 C80 C81 C80A
SADI C81 C158 C81 C55
SIMU 0.01 0.02 2 C81 C157 C80 C158 C55 C1A C80A
SADI C43 C44 C43 C44A
SADI C43 C46 C43 C46A
SADI C43 C45 C43 C45A
SIMU 0.01 0.02 2 C43 C44 C46 C45 C44A C45A C46A
SADI C148 C149 C148 C1B
SADI C148 C151 C148 C1C
SADI C148 C150 C148 C56
SIMU 0.01 0.02 2 C148 C149 C151 C150 C56 C1B C1C
SADI C144 C145 C144 C114
SADI C144 C147 C144 C1E
SADI C144 C146 C144 C1D
SIMU 0.01 0.02 2 C144 C145 C147 C146 C114 C1D C1E
SIMU 0.01 0.02 2 Br4 Br3 Br1 Br2
SADI C95 C97 C95 C97A
SADI C97 C98 C97A C98A
SADI C97 C100 C97A C137
SADI C97 C99 C97A C99A
SADI 0.04 C95 C98 C95 C98A
SADI 0.04 C95 C100 C95 C137
SADI 0.04 C95 C99 C95 C99A
SADI 0.04 C98 C100 C98A C137
SADI 0.04 C98 C99 C98A C99A
SADI 0.04 C100 C99 C137 C99A
SIMU 0.01 0.02 2 C97 C98 C100 C99 C97A C137 C98A C99A

L.S. 10 0 0
PLAN  30
SIZE 0.109 0.127 0.133
TEMP -167.15
CONF
list 4
MORE -1
fmap 2 53
acta
ABIN
BOND $H
REM <olex2.extras>
REM <HklSrc "%.\\cu_ZQF20250322_0m.hkl">
REM </olex2.extras>

WGHT    0.066900    7.805700
FVAR       0.28883   0.74281   0.75749   0.70446   0.52338   0.55092
PART 1
BR2   3    0.663388    0.688153    0.596200    10.90000    0.03050    0.02702 =
         0.02293    0.00446    0.00266    0.00565

BR4   3    1.255698    0.647085    1.003778    10.87500    0.02703    0.04195 =
         0.06178   -0.01327   -0.01158    0.00913
PART 0
C33   1    0.613186    0.286314    0.413582    11.00000    0.02800    0.02819 =
         0.03125    0.00749    0.00765    0.01442
C7    1    0.423269    0.210226    0.611258    11.00000    0.02948    0.02247 =
         0.02339    0.00121    0.00030    0.01174
C22   1    0.347316    0.339996    0.645046    11.00000    0.02108    0.02786 =
         0.02263    0.00478    0.00167    0.01061
AFIX  43
H22   2    0.302181    0.297888    0.657637    11.00000   -1.20000
AFIX   0
C31   1    0.608688    0.399158    0.473594    11.00000    0.02259    0.03521 =
         0.02131    0.00523    0.00068    0.01551
C32   1    0.575774    0.319283    0.458914    11.00000    0.02384    0.03433 =
         0.02329    0.00384    0.00204    0.01594
C28   1    0.553676    0.526224    0.585051    11.00000    0.02209    0.03082 =
         0.02195    0.00540   -0.00157    0.01220
C48   1    0.470241    0.296606    0.528062    11.00000    0.02057    0.03031 =
         0.02156    0.00535    0.00140    0.01233
C29   1    0.597381    0.505621    0.536497    11.00000    0.02205    0.03002 =
         0.02288    0.00479   -0.00002    0.01161
C25   1    0.461254    0.550986    0.678718    11.00000    0.02954    0.03330 =
         0.02173    0.00049    0.00231    0.01520
AFIX  43
H25   2    0.432498    0.561036    0.709685    11.00000   -1.20000
AFIX   0
C24   1    0.434389    0.476938    0.652319    11.00000    0.02354    0.03062 =
         0.02125    0.00362    0.00057    0.01380
C57   1    0.315465    0.420615    0.718024    11.00000    0.02225    0.03110 =
         0.02289    0.00059    0.00293    0.00817
C27   1    0.573730    0.596666    0.613239    11.00000    0.02374    0.02722 =
         0.02176    0.00505   -0.00157    0.00723
PART 2
AFIX  43
H27   2    0.619255    0.638825    0.601104    10.10000   -1.20000
AFIX   0
PART 0
C49   1    0.502892    0.372940    0.541168    11.00000    0.02188    0.02963 =
         0.01981    0.00410    0.00024    0.01305
C47   1    0.507673    0.269168    0.485243    11.00000    0.02434    0.02899 =
         0.02802    0.00135    0.00229    0.01354
AFIX  43
H47   2    0.486542    0.216519    0.474286    11.00000   -1.20000
AFIX   0

C120  1    0.810875    0.424519    0.804014    11.00000    0.02358    0.03469 =
         0.02509    0.00197   -0.00237    0.01030
C23   1    0.365773    0.412259    0.669848    11.00000    0.02274    0.03149 =
         0.02000    0.00445    0.00114    0.01327
C30   1    0.570834    0.427082    0.516969    11.00000    0.02052    0.02998 =
         0.02065    0.00373   -0.00050    0.01132
C50   1    0.459386    0.393060    0.584787    11.00000    0.02012    0.03054 =
         0.01990    0.00556    0.00050    0.01293
C51   1    0.482422    0.466731    0.607315    11.00000    0.02242    0.02982 =
         0.02117    0.00390   -0.00020    0.01230
C21   1    0.395484    0.329550    0.601472    11.00000    0.02208    0.02863 =
         0.01879    0.00265   -0.00076    0.01238
C117  1    0.912523    0.322009    0.899023    11.00000    0.01905    0.04003 =
         0.02148    0.00375    0.00225    0.00847
C26   1    0.528902    0.607835    0.659246    11.00000    0.03124    0.02709 =
         0.02542    0.00024   -0.00246    0.01153
AFIX  43
H26   2    0.546466    0.657069    0.677555    11.00000   -1.20000
AFIX   0
C8    1    0.362613    0.167518    0.646445    11.00000    0.02822    0.02925 =
         0.03127    0.00506   -0.00091    0.01002
AFIX  43
H8    2    0.306978    0.167346    0.641998    11.00000   -1.20000
AFIX   0
C5    1    0.317555    0.210791    0.532876    11.00000    0.02457    0.02962 =
         0.01923    0.00475    0.00407    0.00907
C59   1    0.262963    0.380966    0.810795    11.00000    0.02067    0.04084 =
         0.02690    0.00093    0.00338    0.00529

C107  1    1.125463    0.492747    0.980853    11.00000    0.02161    0.05000 =
         0.02339   -0.00791    0.00081    0.00921
C116  1    0.856522    0.336975    0.860092    11.00000    0.01857    0.03901 =
         0.02402    0.00407   -0.00041    0.00526
AFIX  43
H116  2    0.809817    0.296198    0.842230    11.00000   -1.20000
AFIX   0

C53   1    0.699910    0.528694    0.463598    11.00000    0.02464    0.03741 =
         0.03022    0.01015    0.00745    0.00894
AFIX  43
H53   2    0.744056    0.564771    0.444811    11.00000   -1.20000
AFIX   0
C52   1    0.675726    0.453617    0.446965    11.00000    0.02504    0.03698 =
         0.02483    0.00640    0.00482    0.01474
AFIX  43
H52   2    0.703549    0.438095    0.417866    11.00000   -1.20000
AFIX   0
C58   1    0.307403    0.374355    0.763959    11.00000    0.01988    0.03566 =
         0.02778    0.00279    0.00317    0.00960
AFIX  43
H58   2    0.332763    0.337435    0.763379    11.00000   -1.20000
AFIX   0

C110  1    0.937616    0.475172    0.875374    11.00000    0.01961    0.04214 =
         0.02094    0.00086    0.00453    0.01034
C6    1    0.398365    0.258801    0.568106    11.00000    0.02130    0.02587 =
         0.02430    0.00455    0.00383    0.01038
C12   1    0.504353    0.210241    0.617406    11.00000    0.03096    0.03263 =
         0.02679    0.00124    0.00136    0.01720
AFIX  43
H12   2    0.546100    0.240056    0.593603    11.00000   -1.20000
AFIX   0

C118  1    0.978387    0.383597    0.923426    11.00000    0.01892    0.04381 =
         0.01775    0.00312    0.00261    0.01097
C11   1    0.525735    0.167012    0.658143    11.00000    0.03844    0.03214 =
         0.03367   -0.00102   -0.00353    0.02155
C111  1    0.950121    0.551561    0.867864    11.00000    0.02630    0.04494 =
         0.02839    0.00424    0.00459    0.01451
AFIX  43
H111  2    0.913391    0.564544    0.842311    11.00000   -1.20000
AFIX   0

C54   1    0.662449    0.555096    0.507295    11.00000    0.02613    0.02996 =
         0.03147    0.00224    0.00388    0.00782
PART 1
AFIX  43
H54   2    0.682134    0.608028    0.517057    10.90000   -1.20000
AFIX   0
PART 0
C4    1    0.247847    0.231411    0.527019    11.00000    0.02694    0.04014 =
         0.02316    0.00241    0.00284    0.01367
AFIX  43
H4    2    0.247645    0.275115    0.547802    11.00000   -1.20000
AFIX   0

C115  1    0.869214    0.411187    0.847632    11.00000    0.01812    0.04152 =
         0.02171    0.00266    0.00189    0.00941
C62   1    0.276897    0.473622    0.718397    11.00000    0.02774    0.03337 =
         0.03240    0.00242    0.00764    0.01252
AFIX  43
H62   2    0.281306    0.504586    0.686814    11.00000   -1.20000
AFIX   0
C34   1    0.564170    0.250216    0.364842    11.00000    0.02770    0.03325 =
         0.03343    0.00212    0.00667    0.01500
AFIX  43
H34   2    0.508046    0.248734    0.359994    11.00000   -1.20000
AFIX   0

C108  1    1.067192    0.517628    0.943817    11.00000    0.02162    0.04721 =
         0.02015   -0.00419    0.00294    0.01043
C121  1    0.726257    0.405237    0.814176    11.00000    0.02352    0.03774 =
         0.02641   -0.00277   -0.00246    0.01043
AFIX  43
H121  2    0.706302    0.384344    0.849279    11.00000   -1.20000
AFIX   0
C119  1    1.029863    0.360521    0.961152    11.00000    0.01728    0.04780 =
         0.01952    0.00264    0.00158    0.01043
C109  1    0.995019    0.459578    0.914033    11.00000    0.01863    0.03874 =
         0.01964   -0.00111    0.00383    0.00706
C106  1    1.103290    0.413115    0.989832    11.00000    0.01991    0.05593 =
         0.01702   -0.00259    0.00002    0.01283
C86   1    0.839942    0.201909    0.950057    11.00000    0.02557    0.03745 =
         0.03040    0.00829    0.00436    0.01161

C36   1    0.677062    0.218085    0.331795    11.00000    0.03771    0.03973 =
         0.03845    0.00181    0.01196    0.02102
AFIX  43
H36   2    0.699239    0.195047    0.303581    11.00000   -1.20000
AFIX   0

C138  1    0.939559    0.200708    0.873696    11.00000    0.02160    0.03811 =
         0.03586    0.00258    0.00129    0.00635
C125  1    0.839846    0.454213    0.752210    11.00000    0.02434    0.04476 =
         0.03198    0.00761    0.00153    0.01226
AFIX  43
H125  2    0.897819    0.467810    0.745389    11.00000   -1.20000
AFIX   0

C71   1    0.317250    0.145799    0.503661    11.00000    0.02820    0.02964 =
         0.03208    0.00354    0.00452    0.00823
AFIX  43
H71   2    0.364250    0.130858    0.509225    11.00000   -1.20000
AFIX   0
C38   1    0.694895    0.287763    0.421434    11.00000    0.03057    0.03808 =
         0.03518    0.00784    0.00482    0.01710
AFIX  43
H38   2    0.728851    0.312739    0.454708    11.00000   -1.20000
AFIX   0

C122  1    0.670241    0.416160    0.773511    11.00000    0.02490    0.03602 =
         0.03307   -0.00482   -0.00638    0.01310
C61   1    0.231876    0.482083    0.764334    11.00000    0.03035    0.03217 =
         0.04143   -0.00047    0.01121    0.01014
C87   1    0.920222    0.248616    0.921283    11.00000    0.01980    0.04225 =
         0.02515    0.00629    0.00039    0.00914
C85   1    0.839035    0.192640    1.008626    11.00000    0.02776    0.04342 =
         0.03271    0.00629    0.00218    0.01160
AFIX  43
H85   2    0.890220    0.214217    1.031713    11.00000   -1.20000
AFIX   0
C134  1    1.202935    0.538570    1.008483    11.00000    0.02343    0.05350 =
         0.03466   -0.01446   -0.00425    0.01240
PART 2
AFIX  43
H134  2    1.223437    0.591828    1.004143    10.12500   -1.20000
AFIX   0

PART 0
C60   1    0.226569    0.435740    0.809782    11.00000    0.02885    0.04016 =
         0.03319   -0.00354    0.01151    0.00881
AFIX  43
H60   2    0.196821    0.441658    0.841562    11.00000   -1.20000
AFIX   0
C37   1    0.727616    0.252527    0.380479    11.00000    0.03202    0.04005 =
         0.04531    0.01325    0.01284    0.02245

C88   1    1.000359    0.283037    0.963235    11.00000    0.01951    0.05255 =
         0.02397    0.00757    0.00354    0.01406
C72   1    0.249982    0.102404    0.466655    11.00000    0.03387    0.03523 =
         0.03323   -0.00056    0.00489    0.00593
C113  1    1.073980    0.591473    0.934723    11.00000    0.02836    0.04100 =
         0.03284   -0.00589    0.00130    0.00496
PART 1
AFIX  43
H113  2    1.119003    0.632474    0.953916    10.87500   -1.20000
AFIX   0
PART 0
C124  1    0.784753    0.464286    0.710094    11.00000    0.03478    0.04424 =
         0.02985    0.00753   -0.00190    0.01558

C35   1    0.595065    0.215948    0.322645    11.00000    0.03428    0.03492 =
         0.03891    0.00160    0.00954    0.01592
C9    1    0.381716    0.124709    0.688334    11.00000    0.04020    0.02949 =
         0.03633    0.00963   -0.00137    0.00946
C82   1    0.688271    0.134375    0.941175    11.00000    0.02611    0.04054 =
         0.04143    0.01023    0.00147    0.01028
C123  1    0.701017    0.445614    0.722444    11.00000    0.03268    0.04210 =
         0.03150    0.00120   -0.00755    0.01659
AFIX  43
H123  2    0.663200    0.453393    0.694632    11.00000   -1.20000
AFIX   0
C84   1    0.764805    0.152486    1.033953    11.00000    0.03347    0.04567 =
         0.03274    0.00945    0.00821    0.01484
C83   1    0.690246    0.124509    0.999834    11.00000    0.02606    0.04380 =
         0.04767    0.01521    0.01078    0.01002
AFIX  43
H83   2    0.638964    0.097837    1.016829    11.00000   -1.20000
AFIX   0

C10   1    0.464003    0.125534    0.692773    11.00000    0.04505    0.03220 =
         0.03865    0.00898   -0.00539    0.01757
AFIX  43
H10   2    0.477968    0.096347    0.720775    11.00000   -1.20000
AFIX   0

C89   1    1.046716    0.251552    0.997657    11.00000    0.02685    0.05504 =
         0.02850    0.01269    0.00578    0.01640
AFIX  43
H89   2    1.028332    0.198083    1.000402    11.00000   -1.20000
AFIX   0
C130  1    0.576720    0.396862    0.784337    11.00000    0.02435    0.05052 =
         0.03665   -0.00893   -0.00674    0.01725
C140  1    0.974041    0.180965    0.776982    11.00000    0.02963    0.06188 =
         0.03517   -0.00721    0.00081    0.00971
C152  1    0.764414    0.172027    0.917156    11.00000    0.02605    0.04133 =
         0.03161    0.00964    0.00245    0.01035
AFIX  43
H152  2    0.764688    0.177419    0.877121    11.00000   -1.20000
AFIX   0
C112  1    1.016035    0.607209    0.897884    11.00000    0.03482    0.04075 =
         0.03580    0.00076    0.00430    0.01234
AFIX  43
H112  2    1.022817    0.658723    0.893574    11.00000   -1.20000
AFIX   0

C13   1    0.616801    0.168776    0.664866    11.00000    0.04314    0.05161 =
         0.04674   -0.00074   -0.00489    0.03410
C67   1    0.256057    0.332670    0.862536    11.00000    0.02638    0.06069 =
         0.02843    0.01024    0.00579    0.01263
C139  1    0.951452    0.223713    0.818610    11.00000    0.02589    0.04683 =
         0.03187   -0.00007    0.00063    0.00956
AFIX  43
H139  2    0.944270    0.269180    0.808616    11.00000   -1.20000
AFIX   0
PART 2
BR3   3    1.180723    0.665716    0.962618    10.12500    0.05160    0.03555 =
         0.05875   -0.01756    0.00795    0.00403
PART 0
C135  1    1.251431    0.507796    1.042622    11.00000    0.02662    0.05983 =
         0.03763   -0.01752   -0.01007    0.01443
AFIX  43
H135  2    1.303488    0.541435    1.060498    11.00000   -1.20000
AFIX   0
C90   1    1.120395    0.299828    1.027924    11.00000    0.02692    0.06808 =
         0.02087    0.01027    0.00225    0.02227
C92   1    1.173137    0.274313    1.122720    11.00000    0.03763    0.05277 =
         0.03345    0.00575   -0.00747    0.01506
AFIX  43
H92   2    1.144337    0.303124    1.139634    11.00000   -1.20000
AFIX   0

C3    1    0.177765    0.188498    0.490799    11.00000    0.02797    0.04848 =
         0.02799    0.00421    0.00193    0.01036
C91   1    1.169904    0.264618    1.064332    11.00000    0.03152    0.06743 =
         0.03395    0.01227    0.00075    0.02320
C131  1    0.521140    0.342366    0.736450    11.00000    0.02835    0.04917 =
         0.04502   -0.01043   -0.00758    0.01859
AFIX 137
H13A  2    0.461599    0.330205    0.743456    11.00000   -1.50000
H13B  2    0.532979    0.295595    0.735280    11.00000   -1.50000
H13C  2    0.533201    0.366351    0.699903    11.00000   -1.50000
AFIX   0
C105  1    1.150605    0.380647    1.024014    11.00000    0.02310    0.05884 =
         0.02166   -0.00246   -0.00054    0.01481

C73   1    0.180959    0.124653    0.460997    11.00000    0.03178    0.04736 =
         0.03013   -0.00483   -0.00169    0.00427
AFIX  43
H73   2    0.134166    0.095285    0.435886    11.00000   -1.20000
AFIX   0
C68   1    0.163142    0.293813    0.874902    11.00000    0.03191    0.05947 =
         0.03615    0.01458    0.01207    0.01340
AFIX 137
H68A  2    0.132308    0.260346    0.842023    11.00000   -1.50000
H68B  2    0.138838    0.332425    0.882012    11.00000   -1.50000
H68C  2    0.158778    0.263782    0.908590    11.00000   -1.50000
AFIX   0

C126  1    0.813497    0.492951    0.651384    11.00000    0.04675    0.05968 =
         0.03458    0.01429    0.00156    0.02002
C136  1    1.227386    0.432870    1.051085    11.00000    0.02817    0.07935 =
         0.02549   -0.00385   -0.00607    0.02474
AFIX  43
H136  2    1.261669    0.415026    1.075077    11.00000   -1.20000
AFIX   0
C81   1    0.605268    0.108290    0.904361    11.00000    0.02479    0.05566 =
         0.05674    0.01422   -0.00460    0.00495

C70   1    0.290076    0.269419    0.852182    11.00000    0.04438    0.07952 =
         0.05099    0.03502    0.02010    0.03291
AFIX 137
H70A  2    0.280252    0.237403    0.885028    11.00000   -1.50000
H70B  2    0.350770    0.291973    0.847067    11.00000   -1.50000
H70C  2    0.260968    0.238417    0.817827    11.00000   -1.50000
AFIX   0

C153  1    0.766440    0.142340    1.098822    11.00000    0.04434    0.06140 =
         0.03495    0.00975    0.01049    0.01398
C141  1    0.986917    0.116954    0.792900    11.00000    0.04525    0.04516 =
         0.05576   -0.00808    0.01388    0.01199
AFIX  43
H141  2    1.003424    0.088357    0.765316    11.00000   -1.20000
AFIX   0
C93   1    1.218666    0.241993    1.157661    11.00000    0.05082    0.06327 =
         0.03863    0.00717   -0.01138    0.01822
C143  1    0.950714    0.134314    0.887528    11.00000    0.04059    0.04372 =
         0.05126    0.01097    0.01736    0.01323
AFIX  43
H143  2    0.940374    0.116980    0.924918    11.00000   -1.20000
AFIX   0

C2    1    0.099367    0.208931    0.483063    11.00000    0.03013    0.05503 =
         0.04028    0.00303   -0.00324    0.01302
C74   1    0.250896    0.032270    0.432632    11.00000    0.04714    0.04616 =
         0.04872   -0.01522    0.00044    0.01119
C63   1    0.189975    0.540684    0.766168    11.00000    0.04723    0.04015 =
         0.06717    0.00640    0.03022    0.02277
C43   1    0.540229    0.179439    0.268345    11.00000    0.04705    0.05695 =
         0.04056   -0.01751    0.00272    0.02259
C17   1    0.315302    0.078017    0.727888    11.00000    0.04554    0.04948 =
         0.05300    0.02839    0.00080    0.00671
C133  1    0.558273    0.469843    0.785439    11.00000    0.03491    0.05666 =
         0.08956   -0.02438   -0.00618    0.02251
AFIX 137
H13D  2    0.575029    0.495631    0.750014    11.00000   -1.50000
H13E  2    0.590201    0.503341    0.818013    11.00000   -1.50000
H13F  2    0.497766    0.457337    0.788998    11.00000   -1.50000
AFIX   0

C39   1    0.815377    0.249498    0.392454    11.00000    0.03406    0.06132 =
         0.06040    0.00992    0.00782    0.02949
C132  1    0.553475    0.359563    0.840507    11.00000    0.02211    0.11637 =
         0.04600    0.00746    0.00187    0.01897
AFIX 137
H13G  2    0.493538    0.348306    0.845592    11.00000   -1.50000
H13H  2    0.587648    0.394039    0.871947    11.00000   -1.50000
H13I  2    0.564235    0.312266    0.840243    11.00000   -1.50000
AFIX   0

C14   1    0.616193    0.092196    0.683948    11.00000    0.08429    0.08751 =
         0.06868    0.02406    0.01344    0.06943
AFIX 137
H14M  2    0.580718    0.051667    0.656532    11.00000   -1.50000
H14N  2    0.593566    0.082996    0.721693    11.00000   -1.50000
H14O  2    0.673904    0.092893    0.685836    11.00000   -1.50000
AFIX   0

C101  1    1.222796    0.255553    1.222316    11.00000    0.07692    0.05538 =
         0.03590    0.00643   -0.01697    0.02014
C142  1    0.976514    0.092589    0.848328    11.00000    0.05458    0.04377 =
         0.07260    0.00467    0.02384    0.01511
C96   1    1.211593    0.222774    1.039085    11.00000    0.07541    0.13282 =
         0.03395    0.01469    0.00482    0.07597
AFIX  43
H96   2    1.208003    0.215774    0.998713    11.00000   -1.20000
AFIX   0

C18   1    0.348382    0.099207    0.790384    11.00000    0.06081    0.07482 =
         0.04903    0.02336    0.01271    0.01973
AFIX 137
H18A  2    0.365863    0.154197    0.797681    11.00000   -1.50000
H18B  2    0.396803    0.084205    0.798026    11.00000   -1.50000
H18C  2    0.303610    0.072753    0.815363    11.00000   -1.50000
AFIX   0

C148  1    0.987320    0.208600    0.716265    11.00000    0.06092    0.07893 =
         0.03112   -0.00834    0.00107    0.02914
C69   1    0.304922    0.384104    0.913712    11.00000    0.04681    0.09633 =
         0.03179    0.00902   -0.00465    0.00262
AFIX 137
H69A  2    0.282595    0.424171    0.920426    11.00000   -1.50000
H69B  2    0.364743    0.407144    0.906091    11.00000   -1.50000
H69C  2    0.298848    0.354069    0.947523    11.00000   -1.50000
AFIX   0
C78   1    0.107749    0.281237    0.516930    11.00000    0.04183    0.08312 =
         0.07893   -0.00696   -0.00956    0.03539
AFIX 137
H78A  2    0.115826    0.274621    0.557684    11.00000   -1.50000
H78B  2    0.056397    0.292081    0.509968    11.00000   -1.50000
H78C  2    0.156428    0.323629    0.504974    11.00000   -1.50000
AFIX   0

C127  1    0.906095    0.509945    0.645547    11.00000    0.05125    0.13356 =
         0.04196    0.03798    0.01107    0.03037
AFIX 137
H12A  2    0.939459    0.549951    0.674027    11.00000   -1.50000
H12B  2    0.921002    0.527012    0.607242    11.00000   -1.50000
H12C  2    0.918022    0.463921    0.651578    11.00000   -1.50000
AFIX   0

C64   1    0.094833    0.499947    0.770160    11.00000    0.05355    0.07387 =
         0.09415    0.02387    0.03003    0.03974
AFIX 137
H64A  2    0.068093    0.537531    0.772444    11.00000   -1.50000
H64B  2    0.084252    0.470393    0.804336    11.00000   -1.50000
H64C  2    0.071198    0.465817    0.736258    11.00000   -1.50000
AFIX   0

C154  1    0.688583    0.081328    1.116266    11.00000    0.07684    0.06434 =
         0.03934    0.01276    0.00800    0.00822
AFIX 137
H15A  2    0.639518    0.094790    1.106880    11.00000   -1.50000
H15B  2    0.693558    0.075853    1.157451    11.00000   -1.50000
H15C  2    0.681497    0.033238    1.095933    11.00000   -1.50000
AFIX   0

C16   1    0.659791    0.183653    0.609109    11.00000    0.04782    0.09543 =
         0.08018    0.03370    0.01664    0.05028
AFIX 137
H16A  2    0.714645    0.178378    0.613790    11.00000   -1.50000
H16B  2    0.668091    0.235260    0.598266    11.00000   -1.50000
H16C  2    0.624411    0.146931    0.579244    11.00000   -1.50000
AFIX   0
C40   1    0.849645    0.226636    0.338377    11.00000    0.03937    0.08205 =
         0.08303   -0.00214    0.01393    0.03729
AFIX 137
H40A  2    0.810425    0.176867    0.322879    11.00000   -1.50000
H40B  2    0.904908    0.223958    0.347965    11.00000   -1.50000
H40C  2    0.855412    0.264533    0.309872    11.00000   -1.50000
AFIX   0

C129  1    0.762320    0.430324    0.604665    11.00000    0.06303    0.07686 =
         0.03888    0.00867   -0.00042    0.02451
AFIX 137
H12D  2    0.775915    0.384916    0.609513    11.00000   -1.50000
H12E  2    0.777152    0.449303    0.566815    11.00000   -1.50000
H12F  2    0.701780    0.417455    0.608352    11.00000   -1.50000
AFIX   0

C79   1    0.023564    0.143092    0.502079    11.00000    0.03611    0.08016 =
         0.06779    0.01227    0.00294    0.01473
AFIX 137
H79A  2    0.013589    0.097782    0.477187    11.00000   -1.50000
H79B  2   -0.026504    0.156683    0.499734    11.00000   -1.50000
H79C  2    0.034979    0.132577    0.541515    11.00000   -1.50000
AFIX   0
C1    1    0.084194    0.221159    0.419763    11.00000    0.05458    0.09600 =
         0.05451    0.01219   -0.00929    0.03604
AFIX 137
H1A   2    0.134220    0.261218    0.406837    11.00000   -1.50000
H1B   2    0.035330    0.236221    0.414968    11.00000   -1.50000
H1C   2    0.073363    0.173833    0.397142    11.00000   -1.50000
AFIX   0

C128  1    0.793652    0.563445    0.640192    11.00000    0.07074    0.06701 =
         0.05695    0.02355   -0.00134    0.02299
AFIX 137
H12G  2    0.733291    0.551827    0.643708    11.00000   -1.50000
H12H  2    0.808450    0.579306    0.601612    11.00000   -1.50000
H12I  2    0.826450    0.604547    0.668058    11.00000   -1.50000
AFIX   0
C102  1    1.282803    0.337112    1.237611    11.00000    0.07917    0.06150 =
         0.05740   -0.00363   -0.02471    0.01923
AFIX 137
H10A  2    1.260240    0.372407    1.220041    11.00000   -1.50000
H10B  2    1.338278    0.344935    1.223472    11.00000   -1.50000
H10C  2    1.288405    0.346337    1.279134    11.00000   -1.50000
AFIX   0

C42   1    0.878881    0.326403    0.415231    11.00000    0.03817    0.09682 =
         0.08249   -0.01669   -0.00509    0.03673
AFIX 137
H42A  2    0.880665    0.364930    0.387993    11.00000   -1.50000
H42B  2    0.934915    0.323641    0.420459    11.00000   -1.50000
H42C  2    0.861945    0.340146    0.451904    11.00000   -1.50000
AFIX   0
C15   1    0.666073    0.230328    0.710315    11.00000    0.04840    0.10699 =
         0.12680   -0.05796   -0.03792    0.05237
AFIX 137
H15V  2    0.634315    0.223439    0.744670    11.00000   -1.50000
H15W  2    0.674614    0.280371    0.695898    11.00000   -1.50000
H15X  2    0.720984    0.226763    0.719610    11.00000   -1.50000
AFIX   0

C104  1    1.136374    0.245154    1.243337    11.00000    0.10037    0.09022 =
         0.02653    0.00392   -0.00019    0.01319
AFIX 137
H10D  2    1.140972    0.253260    1.284939    11.00000   -1.50000
H10E  2    1.096670    0.193531    1.232552    11.00000   -1.50000
H10F  2    1.115931    0.281987    1.226029    11.00000   -1.50000
AFIX   0
C94   1    1.260766    0.201484    1.130723    11.00000    0.07902    0.12052 =
         0.04823    0.01552   -0.01110    0.06841
AFIX  43
H94   2    1.292539    0.180073    1.153802    11.00000   -1.20000
AFIX   0

C75   1    0.240064    0.041289    0.369283    11.00000    0.10431    0.07221 =
         0.05362   -0.00777    0.01399    0.03454
AFIX 137
H75A  2    0.185371    0.045544    0.360498    11.00000   -1.50000
H75B  2    0.242415   -0.003079    0.347999    11.00000   -1.50000
H75C  2    0.285399    0.087239    0.358366    11.00000   -1.50000
AFIX   0
C20   1    0.232751    0.092152    0.720256    11.00000    0.04183    0.12814 =
         0.08761    0.07474    0.02063    0.01550
AFIX 137
H20A  2    0.193968    0.064698    0.748489    11.00000   -1.50000
H20B  2    0.206846    0.074126    0.681791    11.00000   -1.50000
H20C  2    0.244677    0.146666    0.725611    11.00000   -1.50000
AFIX   0
C66   1    0.207658    0.589598    0.716236    11.00000    0.11218    0.07705 =
         0.12420    0.05047    0.07243    0.07479
AFIX 137
H66A  2    0.182402    0.558289    0.681259    11.00000   -1.50000
H66B  2    0.268805    0.613964    0.713581    11.00000   -1.50000
H66C  2    0.183380    0.628664    0.721076    11.00000   -1.50000
AFIX   0
PART 2
BR1   3    0.726874    0.656465    0.544211    10.10000    0.05638    0.04560 =
         0.08917    0.00995    0.01990    0.00299

PART 0
C156  1    0.776909    0.216963    1.130345    11.00000    0.10423    0.06812 =
         0.04672   -0.00075    0.02197    0.00222
AFIX 137
H15D  2    0.828076    0.257205    1.119020    11.00000   -1.50000
H15E  2    0.781628    0.211490    1.171544    11.00000   -1.50000
H15F  2    0.727762    0.230222    1.120759    11.00000   -1.50000
AFIX   0
C95   1    1.258952    0.190597    1.072026    11.00000    0.10915    0.17691 =
         0.04703    0.01914    0.00240    0.11442

C77   1    0.180408   -0.038822    0.449925    11.00000    0.10624    0.05138 =
         0.07486   -0.00176    0.00574    0.01802
AFIX 137
H77A  2    0.187709   -0.044495    0.490909    11.00000   -1.50000
H77B  2    0.182358   -0.083377    0.428679    11.00000   -1.50000
H77C  2    0.125776   -0.034364    0.441319    11.00000   -1.50000
AFIX   0
C41   1    0.807426    0.190462    0.436398    11.00000    0.06614    0.13559 =
         0.11686    0.06916    0.02642    0.07319
AFIX 137
H41A  2    0.792439    0.207643    0.472584    11.00000   -1.50000
H41B  2    0.861357    0.183678    0.442141    11.00000   -1.50000
H41C  2    0.763360    0.142038    0.422775    11.00000   -1.50000
AFIX   0

C103  1    1.255562    0.200476    1.253551    11.00000    0.17633    0.07439 =
         0.04180   -0.00064   -0.03831    0.06141
AFIX 137
H10G  2    1.313456    0.209695    1.243628    11.00000   -1.50000
H10H  2    1.219278    0.147976    1.242005    11.00000   -1.50000
H10I  2    1.254743    0.208810    1.294837    11.00000   -1.50000
AFIX   0

C76   1    0.333586    0.018264    0.444746    11.00000    0.09057    0.08928 =
         0.12630   -0.05560   -0.02643    0.05476
AFIX 137
H76A  2    0.381111    0.060665    0.431547    11.00000   -1.50000
H76B  2    0.329558   -0.029063    0.424541    11.00000   -1.50000
H76C  2    0.342500    0.014313    0.485828    11.00000   -1.50000
AFIX   0
C19   1    0.296604   -0.006265    0.714960    11.00000    0.11814    0.04697 =
         0.08319    0.02570    0.01405   -0.00618
AFIX 137
H19A  2    0.347977   -0.016754    0.722917    11.00000   -1.50000
H19B  2    0.277376   -0.019452    0.674701    11.00000   -1.50000
H19C  2    0.252464   -0.036665    0.738966    11.00000   -1.50000
AFIX   0

C155  1    0.842531    0.122592    1.117224    11.00000    0.07939    0.20204 =
         0.04509    0.04623    0.01577    0.08099
AFIX 137
H15G  2    0.837786    0.074662    1.097644    11.00000   -1.50000
H15H  2    0.844204    0.117280    1.158547    11.00000   -1.50000
H15I  2    0.894421    0.163163    1.107286    11.00000   -1.50000
AFIX   0

C65   1    0.223889    0.592646    0.820895    11.00000    0.09297    0.06011 =
         0.09900   -0.01681    0.03231    0.03186
AFIX 137
H65A  2    0.197206    0.630303    0.822722    11.00000   -1.50000
H65B  2    0.285169    0.618728    0.820295    11.00000   -1.50000
H65C  2    0.210800    0.561860    0.854375    11.00000   -1.50000
AFIX   0

PART 1
C157  1    0.610199    0.058355    0.852083    21.00000    0.04624    0.06409 =
         0.06135    0.00387   -0.01905    0.00389
AFIX 137
H15J  2    0.657651    0.087436    0.829972    21.00000   -1.50000
H15K  2    0.557560    0.043150    0.828041    21.00000   -1.50000
H15L  2    0.618501    0.012954    0.865231    21.00000   -1.50000
AFIX   0
PART 0
C144  1    0.997237    0.024818    0.866713    11.00000    0.14918    0.06374 =
         0.10246    0.02070    0.05569    0.05755
PART 1
C80   1    0.594317    0.179646    0.880444    21.00000    0.03223    0.06421 =
         0.09266    0.02344   -0.01837    0.01126
AFIX 137
H80A  2    0.594887    0.214696    0.912142    21.00000   -1.50000
H80B  2    0.540450    0.164357    0.857791    21.00000   -1.50000
H80C  2    0.640700    0.204940    0.856296    21.00000   -1.50000
AFIX   0
C158  1    0.528350    0.065528    0.935044    21.00000    0.02625    0.09644 =
         0.08067    0.03196   -0.00279   -0.00553
AFIX 137
H15M  2    0.533712    0.019707    0.949866    21.00000   -1.50000
H15N  2    0.478222    0.051100    0.908566    21.00000   -1.50000
H15O  2    0.522826    0.097818    0.966760    21.00000   -1.50000
AFIX   0
C149  1    1.052508    0.283259    0.716473    41.00000    0.06818    0.08243 =
         0.03297    0.01366    0.00639   -0.00887
AFIX 137
H14A  2    1.055624    0.301855    0.677908    41.00000   -1.50000
H14B  2    1.106874    0.280659    0.729014    41.00000   -1.50000
H14C  2    1.039317    0.317990    0.742638    41.00000   -1.50000
AFIX   0

C44   1    0.451238    0.129444    0.280887    31.00000    0.05923    0.08063 =
         0.06338   -0.01707   -0.01110    0.00697
AFIX 137
H44A  2    0.426019    0.159209    0.303128    31.00000   -1.50000
H44B  2    0.452753    0.086754    0.302711    31.00000   -1.50000
H44C  2    0.417363    0.110020    0.244937    31.00000   -1.50000
AFIX   0
C46   1    0.525403    0.244107    0.233986    31.00000    0.09403    0.09316 =
         0.05262   -0.00447   -0.02557    0.01919
AFIX 137
H46A  2    0.489033    0.221551    0.199471    31.00000   -1.50000
H46B  2    0.579760    0.280383    0.223317    31.00000   -1.50000
H46C  2    0.498218    0.270512    0.257850    31.00000   -1.50000
AFIX   0
C45   1    0.577008    0.139120    0.229879    31.00000    0.08261    0.19253 =
         0.10105   -0.11292   -0.04308    0.09016
AFIX 137
H45A  2    0.572351    0.090573    0.245541    31.00000   -1.50000
H45B  2    0.636610    0.170190    0.226180    31.00000   -1.50000
H45C  2    0.546570    0.129734    0.192286    31.00000   -1.50000
AFIX   0

C151  1    0.899172    0.206762    0.692571    41.00000    0.06675    0.09798 =
         0.04183   -0.00331   -0.00463    0.03345
AFIX 137
H15P  2    0.884053    0.244163    0.714487    41.00000   -1.50000
H15Q  2    0.856402    0.155953    0.696063    41.00000   -1.50000
H15R  2    0.901969    0.219023    0.652355    41.00000   -1.50000
AFIX   0
C97   1    1.289592    0.126698    1.045859    61.00000    0.07832    0.11459 =
         0.07189    0.00893    0.00397    0.07085
C150  1    1.004862    0.149411    0.677728    41.00000    0.09287    0.09829 =
         0.04474   -0.01409    0.00910    0.04454
AFIX 137
H15S  2    1.007704    0.164877    0.638263    41.00000   -1.50000
H15T  2    0.959339    0.099728    0.679734    41.00000   -1.50000
H15U  2    1.058683    0.146036    0.690713    41.00000   -1.50000
AFIX   0
C98   1    1.388240    0.159961    1.074694    61.00000    0.08281    0.13783 =
         0.13752    0.02234    0.03281    0.06709
AFIX 137
H98A  2    1.413071    0.215093    1.071407    61.00000   -1.50000
H98B  2    1.421657    0.135966    1.054606    61.00000   -1.50000
H98C  2    1.388023    0.148394    1.115031    61.00000   -1.50000
AFIX   0
C145  1    1.009200    0.018609    0.931982    51.00000    0.08947    0.06745 =
         0.11717    0.03079    0.02235    0.04919
AFIX 137
H14D  2    1.042691    0.068896    0.949756    51.00000   -1.50000
H14E  2    1.038575   -0.016198    0.939214    51.00000   -1.50000
H14F  2    0.953887   -0.000792    0.948186    51.00000   -1.50000
AFIX   0
C100  1    1.300884    0.135093    0.983994    61.00000    0.12685    0.15415 =
         0.09521   -0.00125    0.01476    0.09937
AFIX 137
H10J  2    1.245531    0.115979    0.962965    61.00000   -1.50000
H10K  2    1.334334    0.106004    0.971204    61.00000   -1.50000
H10L  2    1.330254    0.188849    0.976910    61.00000   -1.50000
AFIX   0
C147  1    0.966392   -0.043415    0.834162    51.00000    0.13217    0.04926 =
         0.11882    0.00545    0.01468    0.02714
AFIX 137
H14G  2    0.904578   -0.064088    0.832965    51.00000   -1.50000
H14H  2    0.987957   -0.079657    0.851259    51.00000   -1.50000
H14I  2    0.984896   -0.034596    0.795317    51.00000   -1.50000
AFIX   0
C146  1    1.107538    0.056006    0.858532    51.00000    0.07950    0.08057 =
         0.15045    0.03701    0.03783    0.05172
AFIX 137
H14J  2    1.118402    0.064713    0.818303    51.00000   -1.50000
H14K  2    1.128448    0.017101    0.871265    51.00000   -1.50000
H14L  2    1.136603    0.103406    0.881516    51.00000   -1.50000
AFIX   0
C99   1    1.248881    0.046052    1.064186    61.00000    0.09621    0.10141 =
         0.16050   -0.00973    0.02320    0.05876
AFIX 137
H99A  2    1.256572    0.045495    1.105728    61.00000   -1.50000
H99B  2    1.275282    0.013997    1.046008    61.00000   -1.50000
H99C  2    1.188454    0.026493    1.052678    61.00000   -1.50000
AFIX   0
PART 2
C55   1    0.544675    0.140775    0.936153   -21.00000    0.03074    0.09543 =
         0.06895    0.01495   -0.00349    0.02938
AFIX 137
H55A  2    0.539117    0.123618    0.975159   -21.00000   -1.50000
H55B  2    0.488969    0.122319    0.915606   -21.00000   -1.50000
H55C  2    0.568579    0.196416    0.937295   -21.00000   -1.50000
AFIX   0
C1A   1    0.562311    0.020371    0.909403   -21.00000    0.04105    0.07506 =
         0.07249   -0.00140   -0.01617    0.00267
AFIX 137
H1AA  2    0.600600   -0.004154    0.897242   -21.00000   -1.50000
H1AB  2    0.509871    0.000825    0.885015   -21.00000   -1.50000
H1AC  2    0.549574    0.009412    0.949108   -21.00000   -1.50000
AFIX   0
C80A  1    0.613023    0.130946    0.845956   -21.00000    0.03018    0.09665 =
         0.06385    0.01215   -0.01334    0.00531
AFIX 137
H80D  2    0.639349    0.186405    0.845691   -21.00000   -1.50000
H80E  2    0.556884    0.113708    0.826087   -21.00000   -1.50000
H80F  2    0.648080    0.108044    0.826598   -21.00000   -1.50000
AFIX   0

C44A  1    0.496982    0.097673    0.286818   -31.00000    0.08580    0.09399 =
         0.08081   -0.03134   -0.03524    0.02855
AFIX 137
H44D  2    0.483033    0.098850    0.326698   -31.00000   -1.50000
H44E  2    0.535216    0.070222    0.282885   -31.00000   -1.50000
H44F  2    0.445154    0.071875    0.262635   -31.00000   -1.50000
AFIX   0
C45A  1    0.588046    0.220917    0.220228   -31.00000    0.09122    0.14641 =
         0.05706   -0.03611   -0.02050    0.01853
AFIX 137
H45D  2    0.549961    0.210850    0.185856   -31.00000   -1.50000
H45E  2    0.634156    0.203491    0.212996   -31.00000   -1.50000
H45F  2    0.611349    0.275584    0.230305   -31.00000   -1.50000
AFIX   0
C46A  1    0.463782    0.199801    0.261596   -31.00000    0.07112    0.08933 =
         0.04971   -0.01615   -0.01485    0.03316
AFIX 137
H46D  2    0.437814    0.184763    0.222812   -31.00000   -1.50000
H46E  2    0.480235    0.254766    0.268406   -31.00000   -1.50000
H46F  2    0.423202    0.173216    0.289146   -31.00000   -1.50000
AFIX   0

C56   1    0.930008    0.163767    0.670390   -41.00000    0.06129    0.09205 =
         0.02507   -0.01331   -0.00261    0.01904
AFIX 137
H56A  2    0.872553    0.160079    0.677322   -41.00000   -1.50000
H56B  2    0.931921    0.112756    0.668264   -41.00000   -1.50000
H56C  2    0.946508    0.187926    0.634334   -41.00000   -1.50000
AFIX   0
C1B   1    1.082378    0.224042    0.701911   -41.00000    0.06314    0.12022 =
         0.03978    0.01075    0.01062    0.00822
AFIX 137
H1BA  2    1.093292    0.247579    0.665132   -41.00000   -1.50000
H1BB  2    1.091203    0.175851    0.699957   -41.00000   -1.50000
H1BC  2    1.121032    0.258183    0.731825   -41.00000   -1.50000
AFIX   0
C1C   1    0.987712    0.294558    0.710295   -41.00000    0.12106    0.09927 =
         0.03005    0.01600    0.00701    0.00905
AFIX 137
H1CA  2    1.019480    0.326997    0.743384   -41.00000   -1.50000
H1CB  2    0.929550    0.292699    0.708543   -41.00000   -1.50000
H1CC  2    1.014340    0.315384    0.675389   -41.00000   -1.50000
AFIX   0
C114  1    1.058262    0.042126    0.909684   -51.00000    0.10383    0.07368 =
         0.10512    0.01574    0.01299    0.05291
AFIX 137
H11A  2    1.112983    0.071770    0.895224   -51.00000   -1.50000
H11B  2    1.060230   -0.004849    0.924672   -51.00000   -1.50000
H11C  2    1.045664    0.071962    0.940204   -51.00000   -1.50000
AFIX   0
C1D   1    1.002875   -0.024990    0.810881   -51.00000    0.09039    0.05295 =
         0.10902    0.00853    0.02793    0.03533
AFIX 137
H1DA  2    0.951639   -0.037062    0.785780   -51.00000   -1.50000
H1DB  2    1.008162   -0.072199    0.822688   -51.00000   -1.50000
H1DC  2    1.052235    0.004164    0.790406   -51.00000   -1.50000
AFIX   0
C1E   1    0.903493   -0.034870    0.885374   -51.00000    0.11001    0.04144 =
         0.14166    0.02586    0.04486    0.03111
AFIX 137
H1EA  2    0.887417   -0.013487    0.919342   -51.00000   -1.50000
H1EB  2    0.907257   -0.083843    0.893737   -51.00000   -1.50000
H1EC  2    0.860902   -0.042240    0.853974   -51.00000   -1.50000
AFIX   0
C97A  1    1.327437    0.166963    1.041916   -61.00000    0.08234    0.13465 =
         0.07141    0.03836    0.02094    0.08013
C137  1    1.357563    0.121814    1.080451   -61.00000    0.10992    0.12799 =
         0.11692    0.01815    0.00824    0.08533
AFIX 137
H13J  2    1.388586    0.153828    1.113921   -61.00000   -1.50000
H13K  2    1.394981    0.102166    1.060539   -61.00000   -1.50000
H13L  2    1.309261    0.079268    1.092652   -61.00000   -1.50000
AFIX   0
C98A  1    1.262025    0.102331    0.992284   -61.00000    0.10665    0.10657 =
         0.07998    0.00882    0.02640    0.07860
AFIX 137
H98D  2    1.211704    0.069490    1.010185   -61.00000   -1.50000
H98E  2    1.291392    0.071357    0.976277   -61.00000   -1.50000
H98F  2    1.245234    0.128851    0.961750   -61.00000   -1.50000
AFIX   0
C99A  1    1.395987    0.231003    1.014630   -61.00000    0.07154    0.16941 =
         0.11646    0.03791    0.04191    0.07550
AFIX 137
H99D  2    1.369689    0.255373    0.987720   -61.00000   -1.50000
H99E  2    1.432024    0.210153    0.994286   -61.00000   -1.50000
H99F  2    1.430255    0.268596    1.044367   -61.00000   -1.50000
AFIX   0
HKLF 4


REM  cu_zqf20250322_0m_a.res in P-1
REM wR2 = 0.1454, GooF = S = 1.026, Restrained GooF = 1.041 for all data
REM R1 = 0.0544 for 20739 Fo > 4sig(Fo) and 0.0639 for all 24751 data
REM 1635 parameters refined using 406 restraints

END

WGHT      0.0669      7.8046

REM Highest difference peak  0.743,  deepest hole -0.771,  1-sigma level  0.055
Q1    1   1.2488  0.6795  0.9773  11.00000  0.05    0.71
Q2    1   0.3211  0.0622  0.3937  11.00000  0.05    0.63
Q3    1   0.2549 -0.0197  0.4746  11.00000  0.05    0.59
Q4    1   0.0717  0.2210  0.5395  11.00000  0.05    0.58
Q5    1   0.1590  0.0053  0.3870  11.00000  0.05    0.55
Q6    1   0.2628  0.6209  0.7606  11.00000  0.05    0.53
Q7    1   0.1265  0.5206  0.6972  11.00000  0.05    0.53
Q8    1   0.9075  0.5821  0.6727  11.00000  0.05    0.47
Q9    1   0.7280  0.0344  1.0987  11.00000  0.05    0.40
Q10   1   0.1436  0.5426  0.8163  11.00000  0.05    0.38
Q11   1   0.8610  0.4429  0.6327  11.00000  0.05    0.36
Q12   1   0.7623  0.5031  0.6143  11.00000  0.05    0.36
Q13   1   0.0374  0.1580  0.4375  11.00000  0.05    0.35
Q14   1   0.7000  0.1625  1.1219  11.00000  0.05    0.35
Q15   1   0.1557  0.1419  0.5072  11.00000  0.05    0.32
Q16   1   0.1176  0.2806  0.4530  11.00000  0.05    0.30
Q17   1   0.8361  0.1854  1.1284  11.00000  0.05    0.28
Q18   1   0.7648  0.0945  1.0810  11.00000  0.05    0.27
Q19   1   0.0786  0.1605  0.5026  11.00000  0.05    0.27
Q20   1   1.2619  0.3145  1.0777  11.00000  0.05    0.24
Q21   1   1.1979  0.2799  1.1808  11.00000  0.05    0.24
Q22   1   0.2193  0.1853  0.5416  11.00000  0.05    0.24
Q23   1   0.0042  0.0798  0.5141  11.00000  0.05    0.24
Q24   1   0.6210  0.6998  0.5965  11.00000  0.05    0.24
Q25   1   0.9640 -0.0026  0.8624  11.00000  0.05    0.23
Q26   1   1.3466  0.2009  1.0605  11.00000  0.05    0.23
Q27   1   0.6744  0.6175  0.5803  11.00000  0.05    0.23
Q28   1   1.2874  0.2411  1.0926  11.00000  0.05    0.22
Q29   1   1.2188  0.4773  1.0629  11.00000  0.05    0.22
Q30   1   1.1255  0.3420  1.0460  11.00000  0.05    0.21
;
_shelx_res_checksum              91961
_shelx_fab_file                  
;
-20 5 1 0.4781 -0.1972
-20 5 2 0.1755 -0.0804
-20 5 3 -0.1269 -0.0546
-20 5 4 -0.4503 0.1386
-20 6 1 0.3610 0.0973
-20 6 2 -0.9639 0.1941
-20 6 3 -0.2144 0.1922
-20 6 4 -0.0841 0.0920
-20 6 5 0.6015 -0.0159
-20 7 1 0.7346 0.0183
-20 7 2 -0.3546 -0.1322
-20 7 3 0.1448 -0.1168
-20 7 4 -0.1094 -0.1275
-20 7 5 -0.4657 0.1066
-20 7 6 -0.3100 0.0026
-20 8 1 -0.3915 -0.1833
-20 8 2 -0.2880 -0.0645
-20 8 3 -0.4323 -0.1256
-20 8 4 -0.5284 -0.0337
-20 8 5 0.6385 -0.0962
-20 8 6 0.5041 -0.1796
-20 9 1 0.8352 0.0803
-20 9 2 -0.1402 0.2295
-20 9 3 0.8532 0.2580
-20 9 4 0.1051 0.2367
-20 9 5 0.6901 0.1198
-20 9 6 0.4047 0.2324
-20 10 1 -0.2509 0.1213
-20 10 2 -0.0447 -0.1025
-20 10 3 -0.5210 -0.1070
-20 10 4 -0.6196 -0.3972
-20 10 5 -0.3246 -0.0122
-20 11 1 -0.0963 -0.3045
-20 11 2 0.1327 -0.0420
-20 11 3 0.8579 -0.1546
-20 11 4 -0.5405 0.1502
-20 12 1 -0.2180 0.2617
-20 12 2 -0.1097 0.1725
-19 1 1 -0.3351 -0.0632
-19 1 2 -0.0101 0.1777
-19 1 3 -0.1036 0.0932
-19 1 4 0.0538 0.1882
-19 1 5 0.8419 -0.1267
-19 1 6 -0.2986 -0.0163
-19 2 1 -0.7482 0.3159
-19 2 2 -0.0191 -0.0216
-19 2 3 0.3579 0.1328
-19 2 4 0.2517 -0.1031
-19 2 5 0.6112 0.0246
-19 2 6 -0.5538 0.1475
-19 2 7 0.0951 0.0877
-19 2 8 0.2748 0.1908
-19 3 1 -0.0709 -0.2293
-19 3 2 0.3427 -0.3518
-19 3 3 0.0836 -0.2056
-19 3 4 -0.1143 -0.1346
-19 3 5 0.0457 -0.1142
-19 3 6 -0.1245 -0.1289
-19 3 7 -0.2735 -0.1453
-19 3 8 0.6595 -0.2228
-19 3 9 -1.1729 -0.1899
-19 4 1 -0.0207 -0.0120
-19 4 2 -0.2320 0.1631
-19 4 3 -0.4547 0.3783
-19 4 4 -0.3232 0.2580
-19 4 5 -0.5222 0.1672
-19 4 6 0.4657 0.0199
-19 4 7 0.2708 0.0890
-19 4 8 0.1113 0.0551
-19 4 9 0.1388 0.2258
-19 4 10 0.2442 0.1527
-19 5 1 -0.4406 0.2287
-19 5 2 0.2561 0.0967
-19 5 3 0.0293 -0.0629
-19 5 4 0.0866 -0.1975
-19 5 5 0.5622 -0.0298
-19 5 6 0.0580 -0.0862
-19 5 7 -0.5307 0.0778
-19 5 8 0.6642 0.1471
-19 5 9 -1.0058 -0.0220
-19 5 10 0.3903 0.0042
-19 6 1 0.7791 -0.2749
-19 6 2 -0.0347 -0.3154
-19 6 3 0.3615 -0.2012
-19 6 4 -0.0109 0.0144
-19 6 5 -0.5219 -0.0630
-19 6 6 -0.1367 -0.0073
-19 6 7 -0.6842 -0.1394
-19 6 8 -0.0767 -0.1122
-19 6 9 -0.1806 -0.2336
-19 6 10 -0.5987 -0.0076
-19 6 11 0.2984 -0.1158
-19 7 1 -0.7859 -0.0079
-19 7 2 -0.8686 0.1274
-19 7 3 -0.0343 0.2472
-19 7 4 1.0572 0.0890
-19 7 5 0.2119 0.0931
-19 7 6 0.9345 -0.0628
-19 7 7 -0.0229 0.0612
-19 7 8 0.5599 0.0682
-19 7 9 0.5669 0.2071
-19 7 10 0.9300 0.1782
-19 7 11 0.2951 0.1472
-19 8 1 -0.2393 0.2142
-19 8 2 0.9272 0.1490
-19 8 3 0.2365 0.0602
-19 8 4 0.3934 0.0313
-19 8 5 -0.3220 0.0211
-19 8 6 -0.4254 0.0381
-19 8 7 -0.9097 0.0646
-19 8 8 -0.3005 0.0454
-19 8 9 -0.1343 0.0285
-19 8 10 -0.3794 -0.1721
-19 8 11 -0.4804 -0.1231
-19 9 1 -0.7329 -0.2027
-19 9 2 -1.2639 -0.2460
-19 9 3 -1.1574 -0.2922
-19 9 4 0.0383 -0.1269
-19 9 5 -1.1608 -0.2525
-19 9 6 1.2181 -0.0810
-19 9 7 -0.8169 -0.1399
-19 9 8 0.1368 -0.1114
-19 9 9 0.4201 -0.2564
-19 9 10 0.6475 0.0120
-19 9 11 -0.1538 -0.1552
-19 10 1 -0.5797 -0.0771
-19 10 2 0.7004 0.0704
-19 10 3 0.1528 0.2972
-19 10 4 1.6414 0.1070
-19 10 5 0.6254 0.3215
-19 10 6 0.9760 0.1273
-19 10 7 0.0511 0.1753
-19 10 8 -0.8071 0.1003
-19 10 9 0.4116 0.2727
-19 10 10 -0.3101 0.2067
-19 11 1 -0.3632 0.2081
-19 11 2 -0.3460 0.1819
-19 11 3 0.3119 -0.0743
-19 11 4 -1.0270 -0.0560
-19 11 5 -0.9592 -0.1449
-19 11 6 -0.7306 -0.0489
-19 11 7 -1.1986 -0.2010
-19 11 8 -0.5393 0.0406
-19 11 9 0.6236 -0.0863
-19 11 10 0.0637 -0.1441
-19 12 1 0.1217 -0.0833
-19 12 2 0.1290 -0.2884
-19 12 3 0.1809 -0.1202
-19 12 4 0.2722 -0.1191
-19 12 5 -0.2409 0.0040
-19 12 6 1.8568 -0.0835
-19 12 7 0.6699 -0.0471
-19 12 8 1.0177 0.0207
-19 12 9 0.9459 -0.0963
-19 13 1 0.4806 -0.0510
-19 13 2 -0.5399 0.2703
-19 13 3 0.2107 0.1157
-19 13 4 -0.1688 0.2867
-19 13 5 0.1682 0.2116
-19 13 6 -0.2278 0.0828
-19 13 7 -0.9114 0.1674
-19 13 8 -1.3080 0.0497
-19 14 1 -0.0138 0.2020
-19 14 2 -0.4786 -0.1974
-19 14 3 0.2421 -0.1767
-19 14 4 0.3081 -0.0997
-19 14 5 -0.7525 -0.2935
-19 14 6 1.1920 -0.1312
-19 15 1 0.2171 0.0249
-19 15 2 -0.0600 -0.0636
-19 15 3 -0.3906 0.0861
-18 -2 1 0.7796 0.0841
-18 -2 2 -0.6392 -0.2556
-18 -2 3 0.7750 -0.1209
-18 -2 4 0.5232 -0.2049
-18 -2 5 0.1575 -0.0134
-18 -1 1 -0.2153 -0.3056
-18 -1 2 0.3581 0.1316
-18 -1 3 -0.3095 0.0979
-18 -1 4 -0.7554 0.2445
-18 -1 5 -0.5656 0.2501
-18 -1 6 -0.2676 -0.0901
-18 -1 7 -0.1212 0.1160
-18 -1 8 0.7740 -0.1575
-18 0 1 0.0551 0.3281
-18 0 2 -0.3213 0.0612
-18 0 3 0.3464 0.1563
-18 0 4 0.3531 -0.0618
-18 0 5 0.3058 -0.0582
-18 0 6 0.7320 -0.0882
-18 0 7 -0.5820 0.0987
-18 0 8 0.2881 -0.0102
-18 0 9 -0.2059 0.2216
-18 0 10 -0.2865 -0.0378
-18 1 1 -0.7270 0.0158
-18 1 2 -0.1161 -0.0706
-18 1 3 0.3153 -0.2757
-18 1 4 0.0965 -0.0381
-18 1 5 0.3045 -0.0709
-18 1 6 0.1263 -0.0301
-18 1 7 -0.7281 0.0670
-18 1 8 0.4852 -0.1997
-18 1 9 0.4631 -0.1389
-18 1 10 0.1555 -0.1733
-18 1 11 -0.2170 -0.1635
-18 2 1 -0.8447 -0.2302
-18 2 2 0.1441 -0.1307
-18 2 3 -0.3285 -0.0109
-18 2 4 -0.2115 0.1016
-18 2 5 0.1512 0.0101
-18 2 6 -1.0011 0.0340
-18 2 7 -0.4526 -0.0348
-18 2 8 0.2791 -0.0307
-18 2 9 0.0049 0.0323
-18 2 10 -0.4533 0.0870
-18 2 11 -0.0108 0.1309
-18 2 12 0.0634 0.2697
-18 3 1 -0.0360 0.1129
-18 3 2 -0.4336 0.2708
-18 3 3 0.5910 0.2454
-18 3 4 -0.1254 0.1370
-18 3 5 0.2027 -0.0202
-18 3 6 0.1064 0.0722
-18 3 7 -0.0625 0.1227
-18 3 8 0.8812 0.1549
-18 3 9 -0.1601 0.0706
-18 3 10 0.1345 0.0929
-18 3 11 1.1751 -0.0074
-18 3 12 -0.5307 -0.0581
-18 3 13 -0.5338 -0.2030
-18 4 1 -0.0996 0.1141
-18 4 2 0.9189 -0.0544
-18 4 3 0.3042 -0.2549
-18 4 4 0.6761 -0.2546
-18 4 5 -0.4424 -0.2245
-18 4 6 -0.0783 -0.0593
-18 4 7 -0.1276 0.0060
-18 4 8 -1.0414 -0.1281
-18 4 9 0.4309 -0.0782
-18 4 10 -0.7754 -0.2074
-18 4 11 0.3664 -0.0906
-18 4 12 -1.1794 -0.1430
-18 4 13 0.1598 -0.0111
-18 5 1 0.4955 -0.2356
-18 5 2 0.4522 -0.1200
-18 5 3 -0.5394 0.0356
-18 5 4 -0.5689 0.0610
-18 5 5 -0.3100 0.1934
-18 5 6 0.1846 0.0062
-18 5 7 0.0235 0.0036
-18 5 8 0.6895 -0.0342
-18 5 9 0.0165 -0.0209
-18 5 10 -0.2976 0.0603
-18 5 11 1.0816 0.0992
-18 5 12 -0.2637 0.1531
-18 5 13 0.5001 0.1232
-18 5 14 0.1465 0.1218
-18 6 1 -0.3963 0.0684
-18 6 2 -0.5132 0.2026
-18 6 3 -0.0980 0.1577
-18 6 4 0.7264 0.1593
-18 6 5 0.1620 -0.0010
-18 6 6 0.8543 0.0348
-18 6 7 0.4494 0.0329
-18 6 8 -0.1749 0.1389
-18 6 9 0.5721 0.0343
-18 6 10 -0.4901 0.1821
-18 6 11 0.7247 -0.0422
-18 6 12 -0.7675 0.0740
-18 6 13 -0.6843 -0.1595
-18 6 14 0.3101 -0.0868
-18 7 1 1.1493 0.1142
-18 7 2 0.5117 -0.0378
-18 7 3 0.2928 -0.0904
-18 7 4 0.1302 -0.1809
-18 7 5 -1.2262 -0.0886
-18 7 6 -1.0740 -0.0837
-18 7 7 -0.7912 -0.0752
-18 7 8 -0.8582 -0.0555
-18 7 9 0.0541 -0.1074
-18 7 10 -0.7873 -0.1356
-18 7 11 -0.3576 -0.1087
-18 7 12 -0.3876 -0.2608
-18 7 13 1.1940 0.1248
-18 7 14 0.0002 -0.1171
-18 8 1 -0.8245 -0.0929
-18 8 2 -0.9537 -0.1755
-18 8 3 0.2402 -0.1004
-18 8 4 -0.7395 -0.0099
-18 8 5 0.8851 0.0239
-18 8 6 -0.8425 0.0376
-18 8 7 1.8174 0.0462
-18 8 8 0.3832 0.0310
-18 8 9 1.4008 0.0550
-18 8 10 -0.2064 -0.0592
-18 8 11 0.9360 0.1471
-18 8 12 0.1098 0.1480
-18 8 13 0.8548 0.1874
-18 8 14 -0.7957 0.1225
-18 9 1 1.2106 -0.0146
-18 9 2 0.5905 0.1354
-18 9 3 1.2376 0.1938
-18 9 4 1.0408 0.2041
-18 9 5 0.2974 0.0729
-18 9 6 0.0356 0.0768
-18 9 7 -0.0387 0.0570
-18 9 8 -0.9599 0.0982
-18 9 9 -0.2318 -0.0148
-18 9 10 -0.2844 0.1837
-18 9 11 -1.3031 -0.0530
-18 9 12 -0.0789 0.0320
-18 9 13 -0.3550 -0.2026
-18 10 1 -0.5467 0.0789
-18 10 2 -0.9844 0.0486
-18 10 3 -0.8103 -0.0214
-18 10 4 -0.7205 -0.2156
-18 10 5 -0.5329 -0.1390
-18 10 6 -1.8686 -0.1618
-18 10 7 0.0848 -0.0926
-18 10 8 -0.0807 -0.1293
-18 10 9 1.5854 -0.0858
-18 10 10 1.0683 -0.1811
-18 10 11 -0.3901 -0.0624
-18 10 12 0.4973 -0.1933
-18 10 13 1.0254 0.1943
-18 11 1 -0.5862 -0.1059
-18 11 2 -0.3940 -0.0324
-18 11 3 1.3828 -0.0819
-18 11 4 0.7204 -0.0103
-18 11 5 1.1862 0.0764
-18 11 6 0.7566 0.0910
-18 11 7 1.3651 0.0074
-18 11 8 0.1031 0.0860
-18 11 9 0.1776 0.1081
-18 11 10 -1.1268 0.1135
-18 11 11 -1.7704 0.1377
-18 11 12 0.2331 0.1646
-18 11 13 -0.7167 0.1361
-18 12 1 0.1634 -0.0183
-18 12 2 0.2646 -0.0429
-18 12 3 0.1861 0.0646
-18 12 4 -0.2551 0.0757
-18 12 5 -0.9356 0.1461
-18 12 6 -1.0630 0.0083
-18 12 7 -1.5054 0.0065
-18 12 8 -1.5326 0.0579
-18 12 9 -0.6274 -0.0754
-18 12 10 0.4031 -0.1066
-18 12 11 0.0477 -0.1607
-18 12 12 1.7401 -0.1742
-18 13 1 0.8203 -0.0006
-18 13 2 -0.8342 0.1167
-18 13 3 0.2488 -0.0600
-18 13 4 -0.8141 -0.0581
-18 13 5 0.7590 -0.1138
-18 13 6 0.4961 -0.2000
-18 13 7 1.6517 -0.0152
-18 13 8 0.9972 -0.0591
-18 13 9 1.5845 0.0198
-18 13 10 0.3683 0.0210
-18 13 11 -0.1862 0.1648
-18 14 1 0.0607 0.1931
-18 14 2 -0.5142 0.0312
-18 14 3 0.1250 0.0110
-18 14 4 0.4837 0.1076
-18 14 5 -0.4712 0.0092
-18 14 6 0.1347 0.1851
-18 14 7 -1.1564 0.1001
-18 14 8 -1.0906 0.1956
-18 14 9 -0.4674 -0.0689
-18 14 10 -0.8855 0.1805
-18 15 1 -0.3326 -0.1162
-18 15 2 0.4796 -0.2624
-18 15 3 0.2613 -0.1175
-18 15 4 -0.2711 -0.0983
-18 15 5 -0.1720 -0.0329
-18 15 6 -0.2645 -0.2739
-18 15 7 0.4403 0.0103
-18 15 8 0.6191 -0.3004
-18 16 1 0.4583 -0.0690
-18 16 2 -0.0078 0.1789
-18 16 3 -0.3902 0.1846
-18 16 4 0.2223 0.3923
-18 16 5 0.3094 -0.0133
-18 16 6 0.3499 0.2807
-18 17 1 -0.9750 0.1673
-18 17 2 -0.2728 -0.1627
-18 17 3 0.2741 -0.0029
-17 -4 1 -0.4438 0.0085
-17 -4 2 -0.8272 -0.0018
-17 -4 3 -0.6499 -0.0730
-17 -4 4 -0.1055 -0.1292
-17 -4 5 -0.0176 -0.2776
-17 -4 6 -0.3288 0.0106
-17 -3 1 -0.8192 -0.1010
-17 -3 2 0.8129 0.0706
-17 -3 3 1.0465 0.1520
-17 -3 4 0.3396 0.0039
-17 -3 5 -0.0691 0.2262
-17 -3 6 -0.0201 0.2295
-17 -3 7 0.1858 0.0653
-17 -3 8 0.2576 0.1134
-17 -3 9 0.1009 -0.1086
-17 -2 1 0.4463 -0.1366
-17 -2 2 -0.5556 -0.0204
-17 -2 3 -0.6530 0.1696
-17 -2 4 -0.6210 0.0656
-17 -2 5 -0.2565 -0.0795
-17 -2 6 0.1051 0.0500
-17 -2 7 0.4838 -0.1201
-17 -2 8 -0.7570 -0.0504
-17 -2 9 -0.0188 -0.0866
-17 -2 10 -0.4451 0.1273
-17 -2 11 -0.7291 0.0373
-17 -1 1 -1.2853 -0.0129
-17 -1 2 -0.0727 0.2289
-17 -1 3 0.8701 -0.0863
-17 -1 4 0.3543 -0.1185
-17 -1 5 1.2980 -0.1429
-17 -1 6 -0.5000 -0.0546
-17 -1 7 0.2079 -0.0942
-17 -1 8 -0.3952 0.0096
-17 -1 9 0.3490 -0.1015
-17 -1 10 0.0051 -0.0077
-17 -1 11 0.2350 -0.1204
-17 -1 12 1.1752 -0.1647
-17 0 1 0.7064 0.0817
-17 0 2 0.3448 -0.1262
-17 0 3 0.1402 -0.0478
-17 0 4 -0.7897 -0.0597
-17 0 5 -0.7521 0.0287
-17 0 6 -0.5498 0.1119
-17 0 7 0.3523 0.0317
-17 0 8 0.1179 -0.0104
-17 0 9 0.6653 0.0519
-17 0 10 -0.8047 0.0472
-17 0 11 -0.0366 0.1070
-17 0 12 -0.2717 0.1147
-17 0 13 -0.3109 0.1500
-17 1 1 0.1075 -0.0770
-17 1 2 -0.7634 -0.0974
-17 1 3 -0.3013 0.0870
-17 1 4 -0.9370 0.0821
-17 1 5 0.2979 0.1509
-17 1 6 -0.0883 0.0416
-17 1 7 0.3562 0.0420
-17 1 8 0.0689 0.0175
-17 1 9 0.3493 0.0932
-17 1 10 -0.4324 0.0556
-17 1 11 -0.4576 -0.0159
-17 1 12 0.5355 -0.0661
-17 1 13 0.2559 -0.0447
-17 1 14 0.4703 -0.0682
-17 2 1 -0.3046 0.0657
-17 2 2 1.0973 0.1176
-17 2 3 0.1480 0.0605
-17 2 4 1.0261 -0.0402
-17 2 5 1.1972 -0.0743
-17 2 6 -0.4437 -0.1056
-17 2 7 0.1955 -0.0627
-17 2 8 0.1929 -0.0572
-17 2 9 0.3361 -0.0276
-17 2 10 -0.3967 -0.0662
-17 2 11 -0.3640 -0.1364
-17 2 12 -0.0689 -0.0071
-17 2 13 -0.0347 -0.1089
-17 2 14 -0.1291 -0.0627
-17 2 15 -0.4783 -0.0081
-17 3 1 0.5867 0.1170
-17 3 2 -0.7621 -0.0493
-17 3 3 0.7321 -0.0742
-17 3 4 -0.3422 -0.1807
-17 3 5 -0.2968 -0.0156
-17 3 6 -1.3255 0.0031
-17 3 7 -0.5515 0.0043
-17 3 8 0.6012 0.0158
-17 3 9 -0.6222 -0.1264
-17 3 10 0.1753 0.0213
-17 3 11 -0.4226 0.0524
-17 3 12 0.5801 0.1042
-17 3 13 -0.1105 0.1457
-17 3 14 1.0706 0.0663
-17 3 15 -0.2066 0.1999
-17 4 1 -0.8896 -0.1741
-17 4 2 0.1211 -0.0718
-17 4 3 -0.5512 0.0233
-17 4 4 -0.2935 0.1100
-17 4 5 -0.0544 0.1511
-17 4 6 0.3257 0.1476
-17 4 7 0.9510 0.0606
-17 4 8 0.3823 -0.0020
-17 4 9 0.5678 0.0503
-17 4 10 0.4026 0.0748
-17 4 11 -0.1349 0.1220
-17 4 12 -0.3430 -0.0057
-17 4 13 -0.3494 0.0006
-17 4 14 -0.3239 -0.1040
-17 4 15 -0.3860 -0.1006
-17 4 16 -0.2662 -0.2035
-17 5 1 0.4119 0.0795
-17 5 2 0.1186 0.1325
-17 5 3 0.2568 0.0744
-17 5 4 -0.1553 -0.0219
-17 5 5 0.7524 -0.0566
-17 5 6 -0.6404 -0.0815
-17 5 7 -0.1081 -0.0522
-17 5 8 -0.5440 -0.0266
-17 5 9 -0.1514 -0.0273
-17 5 10 -0.6676 -0.0534
-17 5 11 -0.2275 -0.0527
-17 5 12 -0.3342 -0.1224
-17 5 13 0.2466 -0.0451
-17 5 14 0.8973 -0.0406
-17 5 15 0.3153 -0.0447
-17 5 16 0.3218 0.1056
-17 6 1 0.6210 0.1062
-17 6 2 0.6454 0.0448
-17 6 3 -0.2448 -0.1258
-17 6 4 -0.7221 -0.1005
-17 6 5 -0.3993 -0.0886
-17 6 6 -0.7989 -0.0306
-17 6 7 0.4086 0.0078
-17 6 8 -0.3749 -0.0018
-17 6 9 0.0064 -0.0547
-17 6 10 0.3058 0.0533
-17 6 11 0.2797 -0.1220
-17 6 12 1.2879 0.1404
-17 6 13 -0.4887 -0.0675
-17 6 14 1.2970 0.2185
-17 6 15 -1.3682 0.0992
-17 6 16 -0.0881 0.0684
-17 7 1 -1.3621 -0.1333
-17 7 2 0.2008 -0.1348
-17 7 3 -0.7903 -0.0234
-17 7 4 0.4239 0.0710
-17 7 5 0.4479 0.1211
-17 7 6 1.2638 0.1347
-17 7 7 0.9441 0.0543
-17 7 8 0.9237 0.0422
-17 7 9 -0.0863 0.0565
-17 7 10 0.6287 0.0450
-17 7 11 -0.9368 0.0741
-17 7 12 0.2766 -0.0257
-17 7 13 -1.0948 0.1142
-17 7 14 -0.4050 -0.1459
-17 7 15 -0.8267 -0.0319
-17 7 16 0.3008 -0.2235
-17 8 1 0.5737 -0.0216
-17 8 2 1.3967 0.0662
-17 8 3 0.9671 0.0637
-17 8 4 -0.5611 0.0905
-17 8 5 0.3875 -0.0414
-17 8 6 -1.4017 -0.0931
-17 8 7 -0.1324 -0.1088
-17 8 8 -0.5552 -0.0635
-17 8 9 -1.2480 0.0224
-17 8 10 -0.8447 -0.0913
-17 8 11 -0.4290 0.0118
-17 8 12 0.5270 -0.0989
-17 8 13 -0.1719 -0.0858
-17 8 14 0.3897 -0.0474
-17 8 15 0.2830 -0.0732
-17 8 16 1.6887 0.1674
-17 9 1 -0.7810 0.1311
-17 9 2 -0.0828 0.0737
-17 9 3 -1.3591 0.0009
-17 9 4 -0.8539 -0.0834
-17 9 5 -1.0711 -0.0854
-17 9 6 -0.1620 -0.0149
-17 9 7 0.6866 0.0398
-17 9 8 1.1077 0.0314
-17 9 9 -0.1345 -0.0502
-17 9 10 1.4928 0.0091
-17 9 11 0.0518 0.0078
-17 9 12 1.3528 0.1416
-17 9 13 -0.7843 0.0678
-17 9 14 0.2228 0.1449
-17 9 15 -0.6070 0.0619
-17 9 16 -0.1714 0.1556
-17 10 1 0.0811 -0.0927
-17 10 2 0.5725 -0.1170
-17 10 3 0.8990 -0.0772
-17 10 4 0.9229 -0.0263
-17 10 5 1.5178 0.0329
-17 10 6 0.3375 0.1210
-17 10 7 0.0998 0.0364
-17 10 8 -0.0968 0.0211
-17 10 9 -1.4494 0.0304
-17 10 10 -0.7537 0.0140
-17 10 11 -1.0327 0.0872
-17 10 12 -0.5059 -0.0349
-17 10 13 0.3129 -0.0326
-17 10 14 -0.3743 -0.1817
-17 10 15 0.0358 -0.0841
-17 11 1 -0.1729 -0.1077
-17 11 2 0.0296 -0.0134
-17 11 3 -0.2409 0.0701
-17 11 4 -0.1284 0.0450
-17 11 5 -1.9575 0.0577
-17 11 6 -1.5918 0.0180
-17 11 7 -0.4536 -0.0515
-17 11 8 0.1019 -0.0143
-17 11 9 0.9471 -0.0604
-17 11 10 0.6649 -0.0847
-17 11 11 0.9945 -0.1177
-17 11 12 1.6757 -0.0249
-17 11 13 0.8164 -0.0946
-17 11 14 0.1088 0.0833
-17 11 15 0.5321 0.0022
-17 12 1 -0.1360 0.1911
-17 12 2 0.5390 0.1824
-17 12 3 -0.7131 0.0874
-17 12 4 0.3378 -0.0469
-17 12 5 0.2182 -0.0282
-17 12 6 1.6953 -0.0928
-17 12 7 2.0312 -0.0350
-17 12 8 1.3645 0.0611
-17 12 9 -0.1042 0.1037
-17 12 10 -0.4478 0.0802
-17 12 11 -1.2701 0.1495
-17 12 12 -1.0716 0.0713
-17 12 13 -1.4143 0.0803
-17 12 14 -1.4072 -0.0277
-17 13 1 0.9325 -0.0532
-17 13 2 -0.7956 -0.1013
-17 13 3 0.3939 -0.1587
-17 13 4 0.3928 -0.0451
-17 13 5 -0.2916 0.0182
-17 13 6 -0.9676 -0.0016
-17 13 7 -1.6783 0.0516
-17 13 8 -1.8081 -0.0368
-17 13 9 -0.9023 -0.0280
-17 13 10 -0.2816 -0.1739
-17 13 11 0.1086 -0.1518
-17 13 12 0.8575 -0.0962
-17 13 13 0.4589 -0.1190
-17 14 1 0.2156 -0.0897
-17 14 2 0.1069 -0.0409
-17 14 3 0.1100 -0.0286
-17 14 4 0.7659 0.0864
-17 14 5 -0.9264 -0.0386
-17 14 6 0.9615 0.0465
-17 14 7 1.0249 -0.1191
-17 14 8 1.1548 0.0258
-17 14 9 1.6582 -0.1176
-17 14 10 0.8531 0.1690
-17 14 11 0.0610 0.1007
-17 14 12 0.8679 0.2317
-17 15 1 1.0872 0.2576
-17 15 2 -0.7140 0.1916
-17 15 3 0.1362 0.1566
-17 15 4 -0.4812 0.0405
-17 15 5 0.3282 0.1483
-17 15 6 -0.2102 0.0172
-17 15 7 -0.5494 0.1515
-17 15 8 -1.2430 -0.0079
-17 15 9 -1.2184 0.2163
-17 15 10 -1.2838 -0.1045
-17 15 11 -1.3188 0.0497
-17 16 1 -0.7176 -0.0897
-17 16 2 -0.8566 -0.2022
-17 16 3 0.0626 -0.2618
-17 16 4 0.2875 -0.1493
-17 16 5 -0.5343 -0.2821
-17 16 6 0.0632 -0.1246
-17 16 7 0.4849 -0.2047
-17 16 8 0.1094 0.0008
-17 16 9 1.4198 -0.1965
-17 16 10 0.0713 0.0098
-17 17 1 0.6276 -0.1013
-17 17 2 0.4063 0.0870
-17 17 3 0.9871 0.2089
-17 17 4 -0.4632 0.1530
-17 17 5 0.0756 0.3165
-17 17 6 -0.4365 0.0965
-17 17 7 0.5673 0.3273
-17 17 8 -0.3300 0.0837
-17 18 1 0.0332 -0.0340
-17 18 2 -0.5151 0.0370
-17 18 3 0.1428 -0.0992
-17 18 4 -0.8929 -0.0786
-17 18 5 -0.2309 -0.2244
-16 -6 1 0.3210 -0.4947
-16 -6 2 0.2572 -0.1449
-16 -6 3 0.1312 -0.1718
-16 -6 4 0.0171 0.0897
-16 -6 5 -0.1674 -0.0990
-16 -6 6 -0.1806 -0.1003
-16 -5 1 -0.0122 0.3517
-16 -5 2 -1.2014 0.1908
-16 -5 3 -0.1827 0.3252
-16 -5 4 -0.2864 0.1744
-16 -5 5 -0.4829 0.0163
-16 -5 6 -0.5715 0.2157
-16 -5 7 0.1982 0.1158
-16 -5 8 -0.4263 0.1316
-16 -5 9 0.1021 0.1181
-16 -4 1 0.8245 -0.0118
-16 -4 2 0.7556 -0.0868
-16 -4 3 1.5194 -0.0780
-16 -4 4 0.6922 0.0877
-16 -4 5 -0.0596 -0.0739
-16 -4 6 -0.1857 0.0137
-16 -4 7 0.5569 -0.0396
-16 -4 8 0.3269 -0.0894
-16 -4 9 0.2482 -0.1135
-16 -4 10 0.7990 -0.1131
-16 -4 11 -0.0634 -0.0707
-16 -3 1 -0.0481 -0.3658
-16 -3 2 -0.9339 -0.1307
-16 -3 3 -0.4075 -0.0205
-16 -3 4 -1.1459 -0.1396
-16 -3 5 -0.5259 -0.0509
-16 -3 6 0.3447 -0.0444
-16 -3 7 -0.1152 -0.0930
-16 -3 8 -0.3454 -0.0920
-16 -3 9 -0.7101 -0.0971
-16 -3 10 -0.0704 -0.0172
-16 -3 11 -0.1002 0.0718
-16 -3 12 -0.0695 0.0083
-16 -3 13 -0.0460 -0.1186
-16 -2 1 -0.2786 0.1727
-16 -2 2 0.1612 0.1566
-16 -2 3 0.7587 0.1061
-16 -2 4 1.0807 0.0007
-16 -2 5 0.3007 0.0217
-16 -2 6 0.7805 -0.0195
-16 -2 7 -0.1639 0.1234
-16 -2 8 -0.1689 0.0006
-16 -2 9 -0.0569 0.0920
-16 -2 10 0.9426 0.1209
-16 -2 11 -0.1473 0.0834
-16 -2 12 0.5261 0.0256
-16 -2 13 -0.5171 0.0714
-16 -2 14 0.1823 0.0959
-16 -1 1 0.3546 0.0080
-16 -1 2 0.5410 0.0307
-16 -1 3 -0.4399 -0.0626
-16 -1 4 -1.2666 -0.0688
-16 -1 5 -0.6081 0.0148
-16 -1 6 -0.3781 0.0946
-16 -1 7 -0.4870 0.1364
-16 -1 8 0.4639 0.0318
-16 -1 9 -0.4294 0.0426
-16 -1 10 0.0753 0.0383
-16 -1 11 -0.8649 -0.0277
-16 -1 12 0.6427 -0.0579
-16 -1 13 -0.0264 -0.0336
-16 -1 14 -0.5074 -0.0081
-16 -1 15 0.8452 -0.0233
-16 0 1 -1.1587 -0.1278
-16 0 2 -0.2001 -0.0778
-16 0 3 -0.4054 -0.0509
-16 0 4 0.5044 0.0323
-16 0 5 0.5618 -0.0051
-16 0 6 0.8673 -0.0121
-16 0 7 0.6463 -0.0634
-16 0 8 0.6859 -0.2069
-16 0 9 -0.9392 -0.0424
-16 0 10 0.2020 -0.0799
-16 0 11 0.0707 -0.1104
-16 0 12 0.9771 -0.0399
-16 0 13 -0.8698 -0.0760
-16 0 14 -0.8888 -0.0458
-16 0 15 -0.2685 -0.0952
-16 0 16 -0.0194 -0.0618
-16 1 1 0.5513 0.1496
-16 1 2 1.0069 0.0579
-16 1 3 0.9439 0.1454
-16 1 4 -0.0624 0.0171
-16 1 5 0.3876 -0.0365
-16 1 6 -0.0917 -0.1102
-16 1 7 -1.1501 -0.0902
-16 1 8 -0.1656 -0.0304
-16 1 9 -1.4925 0.1354
-16 1 10 0.3605 0.0666
-16 1 11 -0.3259 0.0686
-16 1 12 0.2779 0.0582
-16 1 13 0.2456 0.0200
-16 1 14 0.0481 0.1186
-16 1 15 0.8730 0.0733
-16 1 16 0.1636 0.1524
-16 1 17 0.3357 0.0682
-16 2 1 -0.9189 0.0696
-16 2 2 -0.3207 0.0205
-16 2 3 -1.9938 -0.0515
-16 2 4 -0.8137 0.0032
-16 2 5 -0.4176 -0.0113
-16 2 6 -0.9382 0.0992
-16 2 7 0.7543 0.1184
-16 2 8 0.7986 0.1017
-16 2 9 0.9981 0.0707
-16 2 10 -0.3501 0.0196
-16 2 11 0.6665 -0.1181
-16 2 12 0.5146 0.1243
-16 2 13 1.2349 -0.0258
-16 2 14 -0.9708 0.0641
-16 2 15 -0.5888 -0.0810
-16 2 16 -0.5048 -0.0938
-16 2 17 -0.0477 -0.1244
-16 3 1 0.5592 -0.1937
-16 3 2 -1.0774 -0.2129
-16 3 3 0.9068 -0.0893
-16 3 4 0.4459 -0.0196
-16 3 5 1.1799 0.0866
-16 3 6 0.0595 0.0300
-16 3 7 1.0906 -0.0690
-16 3 8 0.4423 -0.0313
-16 3 9 -1.1270 -0.1276
-16 3 10 -0.5239 -0.0376
-16 3 11 -0.4765 -0.0218
-16 3 12 -0.1534 0.0101
-16 3 13 -0.9845 -0.1008
-16 3 14 -0.7376 -0.1510
-16 3 15 -0.6059 -0.0466
-16 3 16 0.7870 -0.0067
-16 3 17 0.3576 0.1220
-16 4 1 -0.4029 0.1121
-16 4 2 0.2442 0.1347
-16 4 3 0.7415 0.1467
-16 4 4 0.2574 0.0451
-16 4 5 -0.8741 -0.0258
-16 4 6 -0.5557 -0.0938
-16 4 7 -1.1559 -0.0854
-16 4 8 -0.2039 -0.0567
-16 4 9 -0.1993 0.0231
-16 4 10 0.2171 0.0325
-16 4 11 0.1189 0.0825
-16 4 12 0.5794 -0.0470
-16 4 13 1.1552 0.0232
-16 4 14 1.1332 0.0179
-16 4 15 0.7885 0.1862
-16 4 16 0.3705 0.0814
-16 4 17 0.2311 0.0492
-16 4 18 -0.6652 -0.0179
-16 5 1 1.1630 0.1492
-16 5 2 -0.8682 0.0584
-16 5 3 0.2507 -0.0608
-16 5 4 -0.0872 -0.0473
-16 5 5 -0.1757 -0.0587
-16 5 6 0.3041 0.0618
-16 5 7 0.8345 0.0903
-16 5 8 1.0029 0.0906
-16 5 9 0.6434 0.0733
-16 5 10 -0.4807 -0.0029
-16 5 11 0.0601 0.0195
-16 5 12 -0.2936 -0.0636
-16 5 13 -0.0382 0.1103
-16 5 14 -1.2150 0.0380
-16 5 15 -0.7833 -0.0673
-16 5 16 -0.9287 -0.0355
-16 5 17 -0.5864 -0.1419
-16 5 18 0.2486 0.0074
-16 6 1 0.0462 -0.2135
-16 6 2 -1.7184 -0.1462
-16 6 3 0.4586 -0.1326
-16 6 4 -0.2964 -0.0031
-16 6 5 0.5248 0.0696
-16 6 6 0.4546 0.0551
-16 6 7 0.3566 0.0281
-16 6 8 -0.9183 -0.0854
-16 6 9 -0.6969 -0.1006
-16 6 10 -0.7760 -0.0243
-16 6 11 0.0107 -0.0505
-16 6 12 -0.5170 0.1002
-16 6 13 -0.5017 -0.1098
-16 6 14 0.5592 -0.0744
-16 6 15 0.0742 -0.1386
-16 6 16 0.8723 -0.0355
-16 6 17 0.5256 0.0585
-16 6 18 0.9942 0.0454
-16 7 1 1.0961 0.0157
-16 7 2 0.0110 0.0910
-16 7 3 0.5631 0.1335
-16 7 4 -0.3089 0.0858
-16 7 5 -0.1446 -0.0208
-16 7 6 -0.4667 -0.0851
-16 7 7 -1.2214 -0.0976
-16 7 8 -0.4422 -0.0591
-16 7 9 0.0922 0.0509
-16 7 10 1.0761 0.0970
-16 7 11 0.7174 0.0406
-16 7 12 0.5181 -0.0412
-16 7 13 0.8936 0.0450
-16 7 14 0.2473 0.0316
-16 7 15 0.3259 0.1882
-16 7 16 -0.6389 0.0368
-16 7 17 0.2769 0.0468
-16 7 18 -0.9635 -0.0326
-16 8 1 0.5366 0.2046
-16 8 2 -1.6045 0.1096
-16 8 3 0.2955 0.0281
-16 8 4 -1.5541 -0.0494
-16 8 5 0.3085 -0.0144
-16 8 6 0.3664 0.0145
-16 8 7 0.9306 0.0921
-16 8 8 0.9431 0.1209
-16 8 9 0.2140 0.0452
-16 8 10 -0.3272 -0.0335
-16 8 11 0.6738 -0.0614
-16 8 12 -0.7378 -0.0284
-16 8 13 -0.2213 0.0730
-16 8 14 -1.5836 0.0503
-16 8 15 -0.1307 -0.0412
-16 8 16 -0.7722 -0.0268
-16 8 17 -0.1565 -0.1110
-16 8 18 -0.0990 -0.0172
-16 9 1 1.2577 -0.1991
-16 9 2 0.2608 -0.2132
-16 9 3 0.2686 -0.1490
-16 9 4 0.1757 -0.0743
-16 9 5 1.1168 0.0214
-16 9 6 0.9544 -0.0055
-16 9 7 0.1604 0.0079
-16 9 8 -0.9381 -0.0954
-16 9 9 -1.9905 -0.1066
-16 9 10 0.1719 -0.0615
-16 9 11 -0.0036 -0.0040
-16 9 12 -0.2359 -0.0309
-16 9 13 -0.0034 -0.0740
-16 9 14 0.4591 -0.0913
-16 9 15 1.7192 -0.0909
-16 9 16 0.6389 0.0063
-16 9 17 0.5162 0.0631
-16 10 1 1.4421 -0.0138
-16 10 2 -1.7754 0.0888
-16 10 3 0.2452 0.1324
-16 10 4 -1.4997 0.1520
-16 10 5 -0.0445 0.0277
-16 10 6 -0.6038 0.0311
-16 10 7 -0.5594 -0.0196
-16 10 8 0.8765 -0.0112
-16 10 9 0.2079 0.0688
-16 10 10 1.4995 0.0833
-16 10 11 0.7478 0.0977
-16 10 12 -0.4300 -0.0044
-16 10 13 0.2922 0.0305
-16 10 14 0.1365 -0.0117
-16 10 15 -0.4490 0.2127
-16 10 16 -0.8666 0.0929
-16 10 17 -0.7004 0.0227
-16 11 1 1.0289 0.2199
-16 11 2 -0.6771 0.1225
-16 11 3 0.4261 0.0200
-16 11 4 0.7162 -0.0763
-16 11 5 0.3874 -0.1132
-16 11 6 0.6189 -0.0535
-16 11 7 0.9610 0.0012
-16 11 8 -0.1702 0.0265
-16 11 9 -0.7831 0.0052
-16 11 10 -0.8530 0.0574
-16 11 11 -1.4643 -0.0296
-16 11 12 -0.7375 0.0101
-16 11 13 -0.7954 -0.0641
-16 11 14 -0.8777 0.0187
-16 11 15 -0.3647 -0.0833
-16 11 16 0.0743 -0.0384
-16 11 17 0.5100 -0.2274
-16 12 1 0.5550 -0.1787
-16 12 2 -0.0035 -0.1929
-16 12 3 0.5072 -0.1833
-16 12 4 -0.3319 -0.0867
-16 12 5 -0.2862 0.0397
-16 12 6 -1.8444 0.0376
-16 12 7 -0.5012 0.0276
-16 12 8 -0.9593 -0.0514
-16 12 9 -0.4153 -0.1067
-16 12 10 0.9781 -0.1059
-16 12 11 1.3646 -0.0380
-16 12 12 1.3909 -0.0497
-16 12 13 1.4236 0.1116
-16 12 14 0.7466 -0.0259
-16 12 15 1.1118 0.1945
-16 12 16 0.4077 -0.0800
-16 13 1 1.7255 0.0131
-16 13 2 -0.8675 0.0264
-16 13 3 0.1960 0.1310
-16 13 4 -0.4730 0.1633
-16 13 5 0.6771 0.1220
-16 13 6 0.5935 0.0083
-16 13 7 1.7912 0.0554
-16 13 8 0.6856 0.0001
-16 13 9 0.6329 0.1200
-16 13 10 0.2950 0.1426
-16 13 11 -0.4971 0.0759
-16 13 12 -0.7543 0.1565
-16 13 13 -0.4549 -0.0276
-16 13 14 -0.8395 -0.0478
-16 13 15 -0.6313 -0.1457
-16 14 1 0.0028 0.1657
-16 14 2 -0.8025 0.0773
-16 14 3 -0.8625 0.0367
-16 14 4 0.5770 -0.0448
-16 14 5 -0.3680 -0.0943
-16 14 6 -0.7176 -0.0777
-16 14 7 -0.6962 -0.0515
-16 14 8 -1.4109 0.0537
-16 14 9 -1.0343 -0.0802
-16 14 10 -0.6112 -0.0401
-16 14 11 -1.0137 -0.2489
-16 14 12 0.3672 -0.1681
-16 14 13 0.1995 -0.0954
-16 14 14 -0.1305 -0.1092
-16 15 1 0.0970 -0.1114
-16 15 2 -0.3609 -0.0785
-16 15 3 0.5792 -0.1724
-16 15 4 0.0776 -0.0961
-16 15 5 0.2911 -0.0476
-16 15 6 0.4425 0.0178
-16 15 7 0.9996 -0.0090
-16 15 8 1.7897 -0.0467
-16 15 9 0.6667 0.0654
-16 15 10 1.8580 -0.0292
-16 15 11 0.1027 0.1139
-16 15 12 1.1970 0.1782
-16 15 13 -0.0385 0.1729
-16 16 1 1.4052 0.0675
-16 16 2 0.5013 -0.0391
-16 16 3 -0.3592 0.0836
-16 16 4 0.8422 0.1915
-16 16 5 -0.9253 0.1606
-16 16 6 0.2091 0.1517
-16 16 7 -0.4822 -0.0134
-16 16 8 -0.5517 0.0481
-16 16 9 -1.4683 -0.0069
-16 16 10 -0.4016 0.0213
-16 16 11 -1.2722 -0.1234
-16 16 12 -0.1430 0.0042
-16 17 1 -1.0562 0.0046
-16 17 2 -0.8992 0.0053
-16 17 3 -0.3793 0.0230
-16 17 4 -0.2172 -0.0936
-16 17 5 -0.2342 -0.1037
-16 17 6 0.2577 -0.2344
-16 17 7 0.1965 -0.1375
-16 17 8 -0.2628 -0.0142
-16 17 9 -0.6907 0.0225
-16 17 10 0.6395 -0.0662
-16 18 1 0.4542 0.2499
-16 18 2 0.8621 -0.0106
-16 18 3 0.9442 0.1612
-16 18 4 0.4837 -0.0440
-16 18 5 -0.1036 0.0296
-16 18 6 0.4840 0.1387
-16 18 7 -0.1404 0.1479
-16 18 8 -0.0270 0.2023
-16 19 1 -0.0340 -0.1569
-16 19 2 0.4024 -0.2121
-16 19 3 -0.8175 -0.2063
-16 19 4 -1.2577 -0.1426
-16 19 5 -0.8595 -0.0620
-15 -8 1 0.3576 -0.2814
-15 -8 2 -0.2551 -0.1570
-15 -8 3 0.5703 -0.3008
-15 -7 1 0.9604 0.0552
-15 -7 2 -0.4409 0.2181
-15 -7 3 -0.5352 0.2757
-15 -7 4 -0.6511 0.3408
-15 -7 5 -0.3384 0.0223
-15 -7 6 0.0063 -0.0816
-15 -7 7 -0.1757 0.0913
-15 -7 8 -0.0623 -0.1544
-15 -7 9 -0.0366 0.2482
-15 -6 1 -0.5420 0.3448
-15 -6 2 -0.7362 0.2678
-15 -6 3 0.2799 0.0451
-15 -6 4 0.2046 -0.0185
-15 -6 5 0.2552 -0.1247
-15 -6 6 0.0002 -0.0431
-15 -6 7 -0.0769 -0.0208
-15 -6 8 0.3270 0.0039
-15 -6 9 -0.0310 0.0103
-15 -6 10 0.1316 -0.1269
-15 -6 11 0.0013 -0.0075
-15 -5 1 0.8221 -0.2301
-15 -5 2 0.6311 -0.4648
-15 -5 3 1.4670 -0.2172
-15 -5 4 -0.1310 -0.1799
-15 -5 5 -0.0207 -0.1570
-15 -5 6 -0.1131 -0.0156
-15 -5 7 0.2198 0.0173
-15 -5 8 0.3273 -0.1586
-15 -5 9 -0.3042 -0.0338
-15 -5 10 0.3073 -0.1431
-15 -5 11 -0.4738 0.0248
-15 -5 12 0.2033 -0.0570
-15 -5 13 0.3330 0.0518
-15 -4 1 -0.7046 -0.1790
-15 -4 2 -1.0069 -0.0520
-15 -4 3 -1.1610 0.1421
-15 -4 4 -1.0144 0.1295
-15 -4 5 -0.1478 0.1308
-15 -4 6 0.1371 0.0921
-15 -4 7 0.1847 0.0041
-15 -4 8 0.0745 0.0249
-15 -4 9 -0.4673 0.1553
-15 -4 10 -0.1413 0.0446
-15 -4 11 -0.4717 0.1782
-15 -4 12 0.2245 -0.0419
-15 -4 13 -0.1661 0.1287
-15 -4 14 -0.4176 0.0140
-15 -3 1 -0.4204 0.2237
-15 -3 2 1.0923 0.2180
-15 -3 3 1.4835 0.1999
-15 -3 4 0.3096 0.0316
-15 -3 5 0.5176 -0.0640
-15 -3 6 -0.0250 0.0019
-15 -3 7 -0.1167 0.0073
-15 -3 8 -0.1600 0.1565
-15 -3 9 -0.0878 0.0608
-15 -3 10 0.2538 -0.0358
-15 -3 11 -0.0785 0.0198
-15 -3 12 -0.5203 -0.0325
-15 -3 13 0.2140 -0.0614
-15 -3 14 0.5094 0.0064
-15 -3 15 1.6862 -0.0048
-15 -3 16 -0.0644 0.0781
-15 -2 1 0.7248 -0.0567
-15 -2 2 0.1612 -0.1262
-15 -2 3 -0.9609 -0.2207
-15 -2 4 -1.4285 -0.1562
-15 -2 5 -0.4312 -0.0307
-15 -2 6 -0.5830 -0.0249
-15 -2 7 0.1272 0.0240
-15 -2 8 -0.2075 -0.0861
-15 -2 9 0.5798 -0.1780
-15 -2 10 0.6114 -0.0779
-15 -2 11 0.1414 -0.0275
-15 -2 12 0.0608 -0.1568
-15 -2 13 0.1342 -0.0351
-15 -2 14 -0.0697 -0.0129
-15 -2 15 -0.8517 -0.0310
-15 -2 16 -1.2299 -0.0499
-15 -2 17 -0.4782 -0.0673
-15 -1 1 -0.6828 -0.1659
-15 -1 2 -0.2243 -0.1252
-15 -1 3 0.4839 0.0367
-15 -1 4 0.8662 0.0980
-15 -1 5 1.7379 0.0601
-15 -1 6 0.4819 0.0214
-15 -1 7 0.4859 -0.0969
-15 -1 8 -0.8050 -0.0682
-15 -1 9 0.7305 -0.0341
-15 -1 10 -0.6364 0.0890
-15 -1 11 0.4095 0.0700
-15 -1 12 -0.7259 0.0573
-15 -1 13 -0.5319 0.0489
-15 -1 14 -1.6386 0.0195
-15 -1 15 1.0777 0.0027
-15 -1 16 0.1538 0.0790
-15 -1 17 0.6756 0.1433
-15 0 1 1.0961 0.2254
-15 0 2 0.1644 0.2263
-15 0 3 0.4874 0.1622
-15 0 4 -0.7172 0.0847
-15 0 5 0.0332 -0.0284
-15 0 6 -2.4587 0.0013
-15 0 7 -0.2491 0.0753
-15 0 8 -1.1412 0.0855
-15 0 9 -0.0859 0.1209
-15 0 10 0.0703 0.1300
-15 0 11 0.7336 0.0140
-15 0 12 0.2735 -0.0161
-15 0 13 0.2193 -0.0001
-15 0 14 0.9573 0.0590
-15 0 15 1.6095 0.0875
-15 0 16 0.6419 -0.0149
-15 0 17 -0.5897 -0.0709
-15 0 18 -0.6457 -0.1830
-15 1 1 -0.6047 0.0425
-15 1 2 -1.5442 -0.1236
-15 1 3 -0.5142 -0.1364
-15 1 4 -1.2055 -0.1752
-15 1 5 0.1873 -0.0400
-15 1 6 1.7853 0.0202
-15 1 7 0.9391 0.0561
-15 1 8 2.3892 -0.0120
-15 1 9 -0.3322 -0.0357
-15 1 10 0.7908 -0.1588
-15 1 11 0.6665 -0.0973
-15 1 12 -0.4582 -0.1141
-15 1 13 -0.9678 0.0327
-15 1 14 -0.7664 -0.0077
-15 1 15 -1.1334 -0.0917
-15 1 16 -0.3186 -0.1132
-15 1 17 -1.4162 0.0076
-15 1 18 -0.2481 0.0422
-15 2 1 1.1306 -0.3000
-15 2 2 0.8511 -0.1445
-15 2 3 0.6498 -0.0504
-15 2 4 1.6159 0.0631
-15 2 5 1.0686 -0.0044
-15 2 6 0.1104 -0.0217
-15 2 7 -1.0778 -0.0802
-15 2 8 -1.9372 -0.0609
-15 2 9 -1.7814 -0.0483
-15 2 10 -1.3475 0.0365
-15 2 11 0.1952 -0.0030
-15 2 12 -0.5919 0.0853
-15 2 13 -0.0519 -0.0068
-15 2 14 0.0625 -0.0093
-15 2 15 0.7656 -0.0156
-15 2 16 1.3671 0.1116
-15 2 17 0.4001 0.0836
-15 2 18 0.6648 0.0241
-15 2 19 0.4783 0.0120
-15 3 1 -0.1699 0.1864
-15 3 2 -1.1466 0.2880
-15 3 3 0.1263 0.2087
-15 3 4 -0.7907 0.1425
-15 3 5 -0.9518 0.0134
-15 3 6 -1.3811 -0.0070
-15 3 7 0.1539 -0.0158
-15 3 8 0.8618 0.1077
-15 3 9 0.3032 0.0587
-15 3 10 1.2732 0.1019
-15 3 11 1.8004 0.0379
-15 3 12 1.2301 0.0272
-15 3 13 0.4104 -0.0336
-15 3 14 0.5982 0.0351
-15 3 15 -0.7479 0.0919
-15 3 16 1.1517 0.0041
-15 3 17 -1.2666 -0.0345
-15 3 18 -0.3500 -0.1604
-15 3 19 -0.5598 -0.0148
-15 4 1 -0.1786 0.0710
-15 4 2 -0.0154 -0.0769
-15 4 3 0.3720 -0.1409
-15 4 4 -0.0315 -0.1285
-15 4 5 0.3467 -0.0646
-15 4 6 1.0879 -0.0069
-15 4 7 1.0901 0.0603
-15 4 8 0.3079 0.0167
-15 4 9 -0.5047 -0.0118
-15 4 10 -0.4490 -0.0718
-15 4 11 -0.9759 -0.0450
-15 4 12 -1.0749 -0.1119
-15 4 13 -2.2114 0.0142
-15 4 14 -1.0067 -0.0682
-15 4 15 -1.0872 0.0048
-15 4 16 0.1847 -0.1193
-15 4 17 -0.2103 -0.0145
-15 4 18 -0.3045 0.0307
-15 4 19 1.1737 0.0992
-15 5 1 -0.9483 -0.2183
-15 5 2 -0.6773 -0.2076
-15 5 3 -0.5762 -0.0920
-15 5 4 0.2623 0.0051
-15 5 5 -0.6749 0.0196
-15 5 6 -0.7642 0.0319
-15 5 7 -0.7387 -0.0315
-15 5 8 -0.1788 -0.0930
-15 5 9 -0.6704 -0.0787
-15 5 10 0.2374 0.0116
-15 5 11 0.0591 0.0496
-15 5 12 1.1157 0.0500
-15 5 13 1.0427 0.0362
-15 5 14 1.3108 -0.0167
-15 5 15 1.5059 -0.0517
-15 5 16 0.8453 0.1014
-15 5 17 0.2381 0.0240
-15 5 18 0.1947 0.0704
-15 5 19 -0.1103 -0.0078
-15 6 1 0.2484 0.1404
-15 6 2 0.6968 0.2332
-15 6 3 0.8482 0.2031
-15 6 4 1.1188 0.1140
-15 6 5 -0.3892 0.0413
-15 6 6 0.5354 -0.0025
-15 6 7 0.5596 0.0017
-15 6 8 0.4969 -0.0020
-15 6 9 0.5276 0.0934
-15 6 10 0.5649 0.0892
-15 6 11 0.5497 0.0167
-15 6 12 0.3525 0.0336
-15 6 13 -0.6973 -0.0243
-15 6 14 0.0074 0.0388
-15 6 15 -1.4081 0.0644
-15 6 16 -0.9350 0.0369
-15 6 17 -1.5094 0.0269
-15 6 18 0.0041 -0.1330
-15 6 19 -0.1301 -0.0189
-15 7 1 -0.8939 0.1195
-15 7 2 -0.3488 0.0661
-15 7 3 -1.0988 -0.1091
-15 7 4 -0.0215 -0.1142
-15 7 5 0.1301 -0.0929
-15 7 6 0.1872 0.0031
-15 7 7 -0.5314 0.0304
-15 7 8 -0.3338 0.0131
-15 7 9 -0.9047 -0.0199
-15 7 10 -0.1128 -0.0827
-15 7 11 -1.3664 -0.1031
-15 7 12 -0.6335 -0.0927
-15 7 13 -0.8085 -0.0301
-15 7 14 0.8579 -0.0267
-15 7 15 -0.6527 -0.0129
-15 7 16 0.8287 -0.0850
-15 7 17 0.9350 -0.0088
-15 7 18 1.1645 0.0475
-15 7 19 0.3588 0.0332
-15 8 1 -0.6327 -0.2424
-15 8 2 0.0193 -0.2364
-15 8 3 0.2788 -0.0985
-15 8 4 1.3017 -0.0754
-15 8 5 0.2456 0.0520
-15 8 6 0.2831 0.0157
-15 8 7 -0.7368 -0.0320
-15 8 8 0.2782 -0.0135
-15 8 9 0.4800 -0.0351
-15 8 10 0.2207 0.0206
-15 8 11 0.5676 0.0234
-15 8 12 0.5811 0.0548
-15 8 13 0.4181 0.0697
-15 8 14 1.2833 0.0434
-15 8 15 0.0701 -0.0817
-15 8 16 0.5833 0.0525
-15 8 17 -0.0399 -0.0622
-15 8 18 -0.5276 0.0634
-15 8 19 -1.0946 0.0074
-15 9 1 0.1248 0.0631
-15 9 2 1.3026 0.1671
-15 9 3 -1.5099 0.1631
-15 9 4 -0.0665 0.1378
-15 9 5 -0.9625 0.0841
-15 9 6 -0.4810 -0.0016
-15 9 7 -0.0302 0.0285
-15 9 8 -0.1334 0.0459
-15 9 9 -0.1990 0.0622
-15 9 10 0.6884 0.0807
-15 9 11 0.0948 0.0568
-15 9 12 -0.8919 0.0152
-15 9 13 -0.9599 0.0146
-15 9 14 -0.7227 0.0480
-15 9 15 -1.1207 -0.0252
-15 9 16 -0.8869 -0.0070
-15 9 17 -0.4552 0.0526
-15 9 18 0.1341 -0.1531
-15 9 19 0.6386 0.0722
-15 10 1 0.3150 0.1718
-15 10 2 -0.7283 0.0435
-15 10 3 -1.2003 -0.0322
-15 10 4 0.8990 -0.0639
-15 10 5 0.7922 -0.0998
-15 10 6 0.7188 -0.0531
-15 10 7 -0.4711 -0.0640
-15 10 8 -0.3990 -0.0482
-15 10 9 -0.0411 -0.0558
-15 10 10 0.4216 -0.0613
-15 10 11 0.2871 -0.0741
-15 10 12 -0.8658 -0.0698
-15 10 13 0.3957 -0.0032
-15 10 14 1.3347 -0.0730
-15 10 15 0.1978 -0.0064
-15 10 16 0.8452 -0.0253
-15 10 17 0.9537 -0.0402
-15 10 18 0.2234 0.1361
-15 11 1 -0.7908 -0.1300
-15 11 2 0.6170 -0.1758
-15 11 3 -0.9638 -0.0982
-15 11 4 2.1162 -0.0384
-15 11 5 -1.0731 0.0287
-15 11 6 -0.1600 0.0424
-15 11 7 -0.4255 0.0824
-15 11 8 0.2596 0.0064
-15 11 9 0.1112 0.0013
-15 11 10 1.0102 0.0185
-15 11 11 -0.1727 0.0128
-15 11 12 0.7712 0.0209
-15 11 13 0.8993 -0.0135
-15 11 14 0.5817 0.1150
-15 11 15 -0.5612 -0.0063
-15 11 16 -0.3453 0.1405
-15 11 17 -0.4098 -0.0426
-15 11 18 -1.0447 -0.0919
-15 12 1 0.6845 -0.0693
-15 12 2 0.4552 0.0805
-15 12 3 -1.3219 0.0827
-15 12 4 0.5586 0.1038
-15 12 5 -0.3884 0.0650
-15 12 6 0.7465 0.0380
-15 12 7 0.6416 -0.0017
-15 12 8 0.5547 0.0128
-15 12 9 -0.8978 -0.0085
-15 12 10 -0.1888 0.0521
-15 12 11 -1.1605 0.0368
-15 12 12 -0.7296 -0.0887
-15 12 13 -1.1029 0.0089
-15 12 14 -0.7340 -0.1168
-15 12 15 -0.7748 -0.0048
-15 12 16 -0.0317 -0.1233
-15 12 17 0.6288 -0.0210
-15 13 1 0.3419 0.1374
-15 13 2 -0.8980 0.1043
-15 13 3 -0.1818 0.0026
-15 13 4 1.0224 -0.0333
-15 13 5 -0.5379 -0.1273
-15 13 6 -0.3264 -0.0884
-15 13 7 -0.5416 -0.0594
-15 13 8 -0.3584 -0.0422
-15 13 9 -0.3209 -0.0253
-15 13 10 0.6623 -0.0313
-15 13 11 -0.0318 -0.0590
-15 13 12 0.4255 0.0281
-15 13 13 0.4886 0.0285
-15 13 14 0.2584 0.1879
-15 13 15 0.4813 -0.0153
-15 13 16 0.7469 0.2632
-15 13 17 0.1145 -0.0532
-15 14 1 0.7288 0.0265
-15 14 2 0.7244 -0.1486
-15 14 3 0.3336 -0.0079
-15 14 4 0.5765 -0.0533
-15 14 5 -0.2112 0.0545
-15 14 6 -0.0776 0.0315
-15 14 7 0.6123 0.0707
-15 14 8 0.6826 0.0693
-15 14 9 0.6355 0.0100
-15 14 10 0.3370 0.0437
-15 14 11 0.1656 0.1212
-15 14 12 -0.0179 0.0119
-15 14 13 0.1018 0.0757
-15 14 14 -0.2864 -0.2000
-15 14 15 -0.1773 -0.0673
-15 14 16 0.1460 -0.2653
-15 15 1 1.1832 -0.1750
-15 15 2 -0.8059 -0.0188
-15 15 3 -0.2267 -0.0372
-15 15 4 -0.4149 0.0428
-15 15 5 -0.2037 0.0039
-15 15 6 -1.1350 0.0422
-15 15 7 -0.7333 -0.0585
-15 15 8 -1.0578 -0.0080
-15 15 9 -1.1795 -0.0736
-15 15 10 -0.8705 -0.0354
-15 15 11 -0.1912 -0.0962
-15 15 12 0.1469 -0.0600
-15 15 13 0.0595 -0.0544
-15 15 14 -0.2522 0.0929
-15 15 15 0.2584 0.0236
-15 16 1 -1.3459 0.1734
-15 16 2 -0.8587 0.1186
-15 16 3 -0.4983 0.0532
-15 16 4 0.8060 0.0330
-15 16 5 0.3626 0.0093
-15 16 6 0.4112 -0.0337
-15 16 7 0.8376 -0.0049
-15 16 8 0.7905 0.0375
-15 16 9 0.4228 0.0988
-15 16 10 1.0455 0.0333
-15 16 11 1.1659 0.1330
-15 16 12 -0.2058 0.0094
-15 16 13 0.6955 0.1651
-15 17 1 0.4002 -0.0529
-15 17 2 1.0107 -0.0032
-15 17 3 1.0021 -0.1759
-15 17 4 0.1346 -0.0350
-15 17 5 0.0974 0.0309
-15 17 6 -0.0413 -0.0352
-15 17 7 0.3469 0.0076
-15 17 8 -0.2258 0.0273
-15 17 9 -0.0743 -0.1172
-15 17 10 -0.3245 -0.1242
-15 17 11 0.2759 -0.1323
-15 17 12 -0.9282 -0.0882
-15 18 1 -0.0803 -0.1721
-15 18 2 -0.3843 -0.1131
-15 18 3 -0.9425 0.0148
-15 18 4 -1.3430 0.0570
-15 18 5 -0.0601 0.0277
-15 18 6 0.3890 -0.0821
-15 18 7 -0.0999 0.0192
-15 18 8 -0.4364 -0.0110
-15 18 9 -0.7223 0.0291
-15 18 10 0.6139 0.0966
-15 19 1 -0.5316 0.1317
-15 19 2 0.4751 0.3581
-15 19 3 1.0729 0.0796
-15 19 4 0.4421 0.1531
-15 19 5 0.8045 -0.0335
-15 19 6 0.6742 0.0773
-15 19 7 -0.8125 0.0465
-15 19 8 -0.4695 0.0544
-15 20 1 0.2424 0.0638
-15 20 2 0.9519 -0.2836
-15 20 3 0.2574 -0.1740
-15 20 4 -1.3888 -0.2284
-14 -9 1 0.3932 0.0775
-14 -9 2 0.5496 0.1208
-14 -9 3 -0.2329 0.0215
-14 -9 4 -0.2887 0.1361
-14 -9 5 -0.0602 0.3414
-14 -9 6 -0.8579 -0.1109
-14 -9 7 -0.0128 0.1920
-14 -8 1 -0.0140 0.0254
-14 -8 2 -0.8149 0.1450
-14 -8 3 -0.2655 -0.0346
-14 -8 4 -0.1454 0.0073
-14 -8 5 0.0513 -0.1813
-14 -8 6 0.2508 -0.1572
-14 -8 7 0.6695 -0.0704
-14 -8 8 -0.1220 -0.1429
-14 -8 9 0.1949 -0.0207
-14 -8 10 0.1951 0.0073
-14 -7 1 0.5751 0.0401
-14 -7 2 -0.0003 -0.0558
-14 -7 3 0.3203 -0.2358
-14 -7 4 1.3312 -0.1302
-14 -7 5 0.0661 -0.0235
-14 -7 6 0.6449 -0.1298
-14 -7 7 -1.1359 0.1053
-14 -7 8 -0.9168 -0.1379
-14 -7 9 -0.6481 0.1016
-14 -7 10 0.5093 -0.0319
-14 -7 11 -0.3880 -0.0510
-14 -7 12 0.9996 -0.0095
-14 -7 13 0.3674 0.1091
-14 -6 1 0.6629 -0.1655
-14 -6 2 -0.1958 -0.1787
-14 -6 3 -0.8997 -0.0711
-14 -6 4 0.2407 0.0328
-14 -6 5 -0.8958 0.0551
-14 -6 6 0.0784 0.1465
-14 -6 7 -0.0499 0.1434
-14 -6 8 0.2902 0.0638
-14 -6 9 0.8530 0.0472
-14 -6 10 0.0313 -0.0054
-14 -6 11 0.3120 0.0389
-14 -6 12 0.0949 0.0946
-14 -6 13 0.2827 0.0229
-14 -6 14 -0.2935 0.0755
-14 -5 1 0.2354 0.0601
-14 -5 2 -2.0080 0.1668
-14 -5 3 -0.2824 0.1887
-14 -5 4 0.1051 0.1955
-14 -5 5 0.0463 0.0901
-14 -5 6 1.0626 0.0338
-14 -5 7 0.2190 0.0104
-14 -5 8 0.3248 -0.0775
-14 -5 9 -0.7308 0.0414
-14 -5 10 -0.3817 0.0903
-14 -5 11 -0.7552 -0.0224
-14 -5 12 -0.1941 -0.0116
-14 -5 13 -0.2074 0.0085
-14 -5 14 -0.5280 -0.0838
-14 -5 15 -0.0780 -0.0396
-14 -5 16 0.1483 -0.1492
-14 -4 1 0.8358 0.1315
-14 -4 2 0.5580 0.1475
-14 -4 3 1.2516 0.0638
-14 -4 4 0.4911 -0.1479
-14 -4 5 -0.4134 -0.1549
-14 -4 6 -0.3652 -0.1464
-14 -4 7 -0.7074 -0.1043
-14 -4 8 -0.3387 -0.0217
-14 -4 9 0.3287 0.0166
-14 -4 10 -0.2235 -0.1436
-14 -4 11 0.3974 -0.0456
-14 -4 12 0.5777 -0.0896
-14 -4 13 0.4216 0.0152
-14 -4 14 0.3390 -0.0236
-14 -4 15 0.7093 0.0439
-14 -4 16 -0.1231 0.0415
-14 -4 17 -0.1587 0.0122
-14 -3 1 0.0060 -0.1186
-14 -3 2 -0.6881 -0.2064
-14 -3 3 -0.4404 -0.1517
-14 -3 4 -0.7921 -0.1055
-14 -3 5 -0.4829 -0.0065
-14 -3 6 0.2414 0.0584
-14 -3 7 0.5523 0.0238
-14 -3 8 1.3781 -0.0030
-14 -3 9 0.1265 -0.0114
-14 -3 10 0.7637 -0.0446
-14 -3 11 -0.1938 0.0156
-14 -3 12 0.0020 0.0569
-14 -3 13 -0.2137 0.0243
-14 -3 14 -0.8516 0.0328
-14 -3 15 -0.9865 -0.0161
-14 -3 16 -1.4836 -0.0176
-14 -3 17 -0.4821 -0.0063
-14 -3 18 0.4602 0.1025
-14 -2 1 -0.5821 -0.1830
-14 -2 2 0.6753 -0.0032
-14 -2 3 0.6120 0.0737
-14 -2 4 0.5053 0.1705
-14 -2 5 0.7210 0.1732
-14 -2 6 0.6271 0.0230
-14 -2 7 -0.7317 0.0787
-14 -2 8 0.0957 0.0171
-14 -2 9 -1.9709 0.0468
-14 -2 10 0.3308 0.0500
-14 -2 11 -1.8605 0.1180
-14 -2 12 -0.1884 0.0550
-14 -2 13 -0.1552 0.0261
-14 -2 14 1.5729 0.0001
-14 -2 15 0.4230 0.0291
-14 -2 16 1.5496 0.0550
-14 -2 17 0.4774 -0.0373
-14 -2 18 1.1033 -0.1519
-14 -1 1 -0.2419 0.2362
-14 -1 2 0.9262 0.1720
-14 -1 3 -1.6693 0.1047
-14 -1 4 0.2526 0.0088
-14 -1 5 -1.5997 -0.1021
-14 -1 6 -0.5281 -0.0522
-14 -1 7 -1.1753 -0.0271
-14 -1 8 0.4451 -0.0315
-14 -1 9 0.7516 0.0075
-14 -1 10 1.1130 -0.0064
-14 -1 11 -0.3468 -0.0798
-14 -1 12 1.1617 -0.0675
-14 -1 13 1.0437 -0.0806
-14 -1 14 0.4128 0.0111
-14 -1 15 0.2327 0.0353
-14 -1 16 -1.2607 -0.1025
-14 -1 17 -1.2418 -0.0812
-14 -1 18 -0.2889 -0.0439
-14 -1 19 -0.6324 0.1179
-14 0 1 -1.3730 0.0313
-14 0 2 -0.1872 -0.2103
-14 0 3 0.0781 -0.1963
-14 0 4 0.2418 -0.1747
-14 0 5 1.6747 -0.0783
-14 0 6 -0.2002 0.0038
-14 0 7 2.2526 0.0144
-14 0 8 0.7564 -0.0314
-14 0 9 -0.1359 -0.0269
-14 0 10 0.3907 -0.0522
-14 0 11 -0.9183 -0.0644
-14 0 12 -0.5450 0.0321
-14 0 13 -1.6715 0.0042
-14 0 14 -1.2475 -0.0084
-14 0 15 -0.4369 -0.0193
-14 0 16 -0.6255 -0.0281
-14 0 17 -0.0314 0.1472
-14 0 18 0.8474 0.1002
-14 0 19 0.5755 -0.0190
-14 0 20 0.1454 0.1071
-14 1 1 0.0685 -0.1779
-14 1 2 1.2695 -0.0850
-14 1 3 0.9727 0.0985
-14 1 4 0.4475 0.1038
-14 1 5 -0.8145 0.1536
-14 1 6 -0.9709 0.0517
-14 1 7 -2.5055 0.0316
-14 1 8 -1.4084 -0.0227
-14 1 9 -1.4548 0.0427
-14 1 10 0.3868 0.0288
-14 1 11 0.1599 0.1009
-14 1 12 -0.1102 0.0279
-14 1 13 0.1702 0.0220
-14 1 14 2.1584 -0.0075
-14 1 15 1.7900 0.0735
-14 1 16 0.9051 0.0251
-14 1 17 0.4054 0.0100
-14 1 18 0.4396 -0.1307
-14 1 19 0.2538 -0.0839
-14 1 20 -0.4535 0.0046
-14 2 1 -0.6007 0.1672
-14 2 2 -1.3075 0.2280
-14 2 3 -1.5080 0.1911
-14 2 4 -0.6287 0.0424
-14 2 5 -0.6916 -0.0114
-14 2 6 0.7220 -0.0249
-14 2 7 1.9072 -0.0207
-14 2 8 1.8635 0.0115
-14 2 9 1.6704 0.0227
-14 2 10 1.3885 0.0170
-14 2 11 0.5643 -0.0465
-14 2 12 0.1320 -0.0457
-14 2 13 -0.4092 -0.0095
-14 2 14 -0.4331 0.0554
-14 2 15 -0.6977 -0.0303
-14 2 16 -2.1869 -0.0389
-14 2 17 -0.6501 -0.0787
-14 2 18 -0.8412 0.0302
-14 2 19 0.1679 -0.0083
-14 2 20 0.0537 0.0770
-14 3 1 0.7814 0.0633
-14 3 2 0.1893 -0.0804
-14 3 3 0.7258 -0.2161
-14 3 4 1.5282 -0.1937
-14 3 5 0.3500 -0.1342
-14 3 6 1.3445 -0.0418
-14 3 7 -0.6357 0.0041
-14 3 8 -1.7515 0.0390
-14 3 9 -1.8713 -0.0301
-14 3 10 -1.2651 -0.0739
-14 3 11 -0.2768 -0.0748
-14 3 12 -1.2917 0.0265
-14 3 13 -1.4881 -0.0052
-14 3 14 -0.1436 -0.0045
-14 3 15 0.1421 -0.0393
-14 3 16 0.7241 -0.0216
-14 3 17 1.2116 0.0531
-14 3 18 0.4644 0.0275
-14 3 19 0.9866 0.0973
-14 3 20 -0.2657 0.0489
-14 3 21 0.0265 0.0094
-14 4 1 -0.8762 -0.2487
-14 4 2 -1.0257 -0.1133
-14 4 3 -0.1153 -0.0614
-14 4 4 -0.5358 0.1060
-14 4 5 -0.6770 0.0844
-14 4 6 -0.9964 0.0733
-14 4 7 -0.1406 0.0573
-14 4 8 -0.8652 -0.0564
-14 4 9 1.4258 -0.0043
-14 4 10 1.5497 0.0214
-14 4 11 1.3422 0.1362
-14 4 12 1.4489 -0.0064
-14 4 13 0.6738 0.0566
-14 4 14 1.8864 -0.0096
-14 4 15 1.1918 0.0889
-14 4 16 0.2149 -0.0020
-14 4 17 -0.3194 -0.0123
-14 4 18 -1.6343 -0.0343
-14 4 19 -0.5323 -0.1131
-14 4 20 -0.7758 -0.0712
-14 4 21 -0.2275 -0.2497
-14 5 1 1.5242 0.1023
-14 5 2 1.2235 0.2073
-14 5 3 1.6846 0.2134
-14 5 4 0.7240 0.1342
-14 5 5 0.7323 0.0552
-14 5 6 0.3660 -0.0298
-14 5 7 0.8922 -0.0432
-14 5 8 0.4709 -0.0178
-14 5 9 -0.5584 0.0409
-14 5 10 -0.7249 0.0492
-14 5 11 -1.0643 -0.0869
-14 5 12 -0.8467 -0.0732
-14 5 13 -1.4197 -0.0292
-14 5 14 -1.2051 0.0147
-14 5 15 -0.9989 -0.0294
-14 5 16 -1.8943 0.0323
-14 5 17 -0.2367 -0.0555
-14 5 18 -0.1658 0.0611
-14 5 19 1.6585 0.0024
-14 5 20 0.4724 0.0287
-14 5 21 0.7689 0.2257
-14 6 1 -0.8276 0.1370
-14 6 2 -1.7805 -0.0512
-14 6 3 -1.2845 -0.1315
-14 6 4 -1.3609 -0.1721
-14 6 5 -1.8447 -0.1292
-14 6 6 -0.4898 -0.0432
-14 6 7 -0.2483 0.0130
-14 6 8 -1.1330 0.0091
-14 6 9 0.0550 0.0105
-14 6 10 -0.5636 -0.0441
-14 6 11 0.7855 -0.0407
-14 6 12 0.3229 0.0138
-14 6 13 0.4024 0.0039
-14 6 14 0.7641 -0.0554
-14 6 15 1.6312 -0.0014
-14 6 16 0.6321 -0.0189
-14 6 17 1.6460 0.0591
-14 6 18 0.8263 -0.0626
-14 6 19 -0.4385 0.1085
-14 6 20 -0.8032 0.0394
-14 6 21 -0.9159 -0.0620
-14 7 1 -0.7975 -0.2517
-14 7 2 0.1501 -0.1586
-14 7 3 1.8074 -0.1107
-14 7 4 0.9510 0.0204
-14 7 5 1.4923 0.0823
-14 7 6 0.2009 0.1115
-14 7 7 1.3165 0.0054
-14 7 8 0.9297 0.0023
-14 7 9 1.6062 -0.0118
-14 7 10 0.2095 0.0386
-14 7 11 0.4944 0.0968
-14 7 12 -0.7587 0.0646
-14 7 13 0.0694 0.0485
-14 7 14 0.0122 0.0025
-14 7 15 -0.6950 0.0342
-14 7 16 -1.3344 -0.0462
-14 7 17 -0.7925 0.0075
-14 7 18 -0.7664 -0.0075
-14 7 19 -0.2028 -0.1024
-14 7 20 0.1728 -0.0071
-14 7 21 0.9830 -0.1448
-14 8 1 1.1179 0.0572
-14 8 2 0.2020 0.1370
-14 8 3 0.5327 0.2097
-14 8 4 -0.8333 0.0789
-14 8 5 -1.3400 0.0550
-14 8 6 -1.4101 -0.0350
-14 8 7 -0.8291 -0.0668
-14 8 8 -0.8987 -0.0245
-14 8 9 -0.3673 0.0156
-14 8 10 -1.6787 -0.0112
-14 8 11 -0.3121 -0.0301
-14 8 12 -0.0659 -0.0557
-14 8 13 -0.1715 -0.0253
-14 8 14 0.1863 -0.0093
-14 8 15 -0.7606 -0.0592
-14 8 16 -0.1664 0.0728
-14 8 17 1.5695 -0.0195
-14 8 18 1.0049 0.0464
-14 8 19 0.2378 0.1099
-14 8 20 -0.3241 -0.0016
-14 9 1 -1.3492 0.1695
-14 9 2 -1.4311 0.1083
-14 9 3 0.3635 -0.0412
-14 9 4 0.0426 -0.0656
-14 9 5 1.4624 -0.0931
-14 9 6 0.2074 -0.0707
-14 9 7 1.1532 0.0270
-14 9 8 0.8311 0.0181
-14 9 9 0.6107 -0.0109
-14 9 10 0.8236 -0.0575
-14 9 11 0.9183 -0.0568
-14 9 12 0.4984 0.0078
-14 9 13 0.8177 0.0087
-14 9 14 0.7230 0.0234
-14 9 15 0.7343 -0.0081
-14 9 16 0.4069 -0.0208
-14 9 17 0.2662 0.1295
-14 9 18 -1.2821 -0.0767
-14 9 19 -1.5500 0.0039
-14 9 20 -0.1932 -0.0934
-14 10 1 1.4257 -0.1489
-14 10 2 -0.1220 -0.2051
-14 10 3 1.9376 -0.1533
-14 10 4 -0.5779 -0.0473
-14 10 5 0.9231 -0.0208
-14 10 6 -1.2951 0.0986
-14 10 7 0.2217 0.0376
-14 10 8 -1.1516 0.0621
-14 10 9 -0.3241 -0.0186
-14 10 10 -1.0571 0.0472
-14 10 11 -0.4997 -0.0017
-14 10 12 -1.5442 0.0532
-14 10 13 -0.2186 0.0469
-14 10 14 -0.3015 -0.0434
-14 10 15 -0.7767 0.0145
-14 10 16 -1.0137 0.0197
-14 10 17 -0.4160 -0.1363
-14 10 18 0.2088 -0.0422
-14 10 19 0.5925 -0.0727
-14 10 20 1.3716 0.0778
-14 11 1 0.3973 -0.0883
-14 11 2 -1.1853 0.0091
-14 11 3 -0.6126 0.1463
-14 11 4 -1.4392 0.1216
-14 11 5 0.6924 0.0726
-14 11 6 -1.2258 -0.0289
-14 11 7 0.6608 -0.0327
-14 11 8 -0.1211 -0.0841
-14 11 9 0.5505 0.0169
-14 11 10 0.6918 -0.0002
-14 11 11 -0.0444 0.0395
-14 11 12 -0.5997 0.0016
-14 11 13 0.9349 -0.0412
-14 11 14 -0.2693 -0.0123
-14 11 15 0.1186 -0.0167
-14 11 16 0.5845 -0.0028
-14 11 17 0.8238 0.1447
-14 11 18 0.6155 -0.0282
-14 11 19 -0.0676 0.2285
-14 12 1 -0.5190 0.2494
-14 12 2 -0.4191 0.1709
-14 12 3 1.5888 0.0924
-14 12 4 0.2055 -0.0551
-14 12 5 0.7488 -0.0783
-14 12 6 -0.9515 -0.0517
-14 12 7 0.5568 0.0204
-14 12 8 0.2636 0.0373
-14 12 9 0.3231 0.0254
-14 12 10 0.3316 0.0377
-14 12 11 0.3231 -0.0028
-14 12 12 0.0160 -0.0193
-14 12 13 0.6011 0.0586
-14 12 14 -0.1345 -0.0298
-14 12 15 0.2159 0.1081
-14 12 16 -0.0356 -0.0382
-14 12 17 -0.1502 -0.1053
-14 12 18 -0.5376 -0.0800
-14 12 19 -0.5398 -0.2405
-14 13 1 0.7777 -0.1534
-14 13 2 0.5811 -0.1747
-14 13 3 -0.0020 -0.1839
-14 13 4 -0.7362 -0.0822
-14 13 5 -0.8087 -0.0112
-14 13 6 -0.2924 0.1109
-14 13 7 0.4752 0.0391
-14 13 8 -0.5235 -0.0569
-14 13 9 -0.6176 -0.0618
-14 13 10 0.1055 -0.0457
-14 13 11 -0.4635 -0.0542
-14 13 12 -0.0545 -0.0149
-14 13 13 0.5617 -0.1222
-14 13 14 -0.4112 -0.0160
-14 13 15 0.4047 -0.1538
-14 13 16 -0.3986 -0.0085
-14 13 17 -0.3385 0.0524
-14 13 18 0.2382 0.0359
-14 14 1 -0.5154 -0.0771
-14 14 2 -0.5197 -0.0766
-14 14 3 -0.2214 0.0749
-14 14 4 0.1312 0.0534
-14 14 5 0.4818 0.0649
-14 14 6 0.4007 -0.0131
-14 14 7 -0.1449 -0.0109
-14 14 8 0.2668 -0.0686
-14 14 9 -0.3163 0.0783
-14 14 10 0.3031 -0.0035
-14 14 11 0.1738 0.1028
-14 14 12 -0.0408 0.0143
-14 14 13 0.1033 0.1228
-14 14 14 -0.5273 0.1043
-14 14 15 -0.2951 0.1979
-14 14 16 0.0089 0.0346
-14 14 17 -0.3495 0.1165
-14 15 1 0.3825 0.1982
-14 15 2 0.2036 0.2467
-14 15 3 0.4265 0.1941
-14 15 4 0.6895 0.0414
-14 15 5 0.0874 -0.0295
-14 15 6 0.0546 0.0026
-14 15 7 0.9015 0.0077
-14 15 8 0.9332 0.0577
-14 15 9 0.4084 0.0126
-14 15 10 0.2899 0.0721
-14 15 11 -0.8172 -0.0966
-14 15 12 -0.0477 0.0157
-14 15 13 -0.9355 -0.1872
-14 15 14 0.7459 -0.0109
-14 15 15 0.0870 -0.2540
-14 15 16 0.2784 -0.0498
-14 16 1 0.5603 -0.0290
-14 16 2 0.7051 -0.1779
-14 16 3 -0.0787 -0.2211
-14 16 4 -0.1957 -0.1957
-14 16 5 -0.9206 -0.0849
-14 16 6 -0.6552 0.0335
-14 16 7 -0.7755 -0.0831
-14 16 8 0.0281 -0.0753
-14 16 9 -1.8606 -0.0419
-14 16 10 -0.1642 -0.1327
-14 16 11 -0.4315 0.0035
-14 16 12 0.4450 -0.0635
-14 16 13 0.4328 0.1419
-14 16 14 0.1844 0.0823
-14 16 15 -0.0348 0.2113
-14 17 1 -0.5284 -0.0683
-14 17 2 -0.5265 -0.0587
-14 17 3 -0.4305 0.0853
-14 17 4 0.1354 0.1507
-14 17 5 -0.4477 0.1916
-14 17 6 0.1785 0.0424
-14 17 7 -0.2417 -0.0435
-14 17 8 -0.2388 0.0932
-14 17 9 0.4158 0.0847
-14 17 10 0.8664 0.1906
-14 17 11 0.9679 0.0942
-14 17 12 -0.0552 0.1206
-14 17 13 -1.0594 -0.1137
-14 18 1 0.3556 0.1299
-14 18 2 1.0400 0.0269
-14 18 3 0.6607 0.1244
-14 18 4 0.4258 -0.0905
-14 18 5 0.0514 -0.0079
-14 18 6 0.1826 -0.1203
-14 18 7 -0.0299 0.0106
-14 18 8 0.5654 -0.0199
-14 18 9 0.1203 -0.0299
-14 18 10 0.7326 -0.1737
-14 18 11 -0.6413 -0.0900
-14 18 12 -0.6341 -0.2912
-14 19 1 0.2246 -0.0358
-14 19 2 -0.4755 -0.0272
-14 19 3 -1.0431 -0.1175
-14 19 4 -0.7413 -0.0543
-14 19 5 -0.5961 -0.0914
-14 19 6 1.2946 0.1007
-14 19 7 -0.4150 -0.0401
-14 19 8 -0.4282 0.0894
-14 19 9 0.7205 -0.0118
-14 19 10 -0.9720 0.1605
-14 20 1 -0.7609 -0.0441
-14 20 2 0.3786 -0.0660
-14 20 3 -0.2045 0.0661
-14 20 4 0.4546 -0.0438
-14 20 5 1.2072 0.1572
-14 20 6 -0.1409 -0.1498
-14 20 7 -0.1734 0.1012
-13 -10 1 0.5616 -0.4447
-13 -10 2 0.6242 -0.1158
-13 -10 3 -0.7030 -0.3436
-13 -10 4 -0.4617 -0.0472
-13 -10 5 -1.3455 0.1096
-13 -10 6 -0.5015 -0.0645
-13 -10 7 -0.5771 0.0596
-13 -10 8 -0.2780 -0.1142
-13 -9 1 -0.9619 -0.1847
-13 -9 2 0.0206 0.1096
-13 -9 3 -0.1326 -0.0536
-13 -9 4 0.8932 -0.0095
-13 -9 5 0.7314 0.0772
-13 -9 6 0.4351 -0.2167
-13 -9 7 0.9811 0.0271
-13 -9 8 0.5546 -0.0971
-13 -9 9 -0.3022 0.0054
-13 -9 10 -0.0774 0.0170
-13 -9 11 -0.9033 -0.0053
-13 -8 1 0.4908 0.2728
-13 -8 2 0.4739 0.1715
-13 -8 3 0.8003 0.0300
-13 -8 4 -0.0601 0.0851
-13 -8 5 -0.3083 0.0299
-13 -8 6 -1.2389 0.0480
-13 -8 7 -0.4291 0.1411
-13 -8 8 -1.9264 0.1066
-13 -8 9 -0.1370 0.1438
-13 -8 10 0.1390 0.0963
-13 -8 11 0.5629 0.0330
-13 -8 12 0.2678 0.0970
-13 -8 13 0.8781 0.0437
-13 -8 14 0.3699 0.0073
-13 -7 1 0.0137 -0.0782
-13 -7 2 -1.0110 -0.0476
-13 -7 3 -0.8567 -0.0803
-13 -7 4 -0.5002 -0.0446
-13 -7 5 0.0163 0.1018
-13 -7 6 1.0047 0.0360
-13 -7 7 0.6881 0.0972
-13 -7 8 1.5062 -0.0355
-13 -7 9 1.2742 0.0208
-13 -7 10 1.2311 -0.0771
-13 -7 11 -1.0969 -0.0408
-13 -7 12 -0.0009 -0.1084
-13 -7 13 -0.6920 -0.0120
-13 -7 14 -0.8336 -0.0736
-13 -7 15 0.0658 -0.0480
-13 -6 1 -0.5901 -0.0603
-13 -6 2 0.7257 -0.0454
-13 -6 3 0.0738 0.1297
-13 -6 4 1.6529 0.0482
-13 -6 5 0.3693 -0.0109
-13 -6 6 -0.1484 -0.1415
-13 -6 7 -0.7129 -0.1747
-13 -6 8 -1.3439 -0.1564
-13 -6 9 -0.5043 0.0041
-13 -6 10 -1.5107 -0.1052
-13 -6 11 -0.2040 0.0363
-13 -6 12 -0.7107 -0.0273
-13 -6 13 0.1109 -0.0107
-13 -6 14 -0.2750 -0.0362
-13 -6 15 0.5790 -0.0313
-13 -6 16 0.6368 0.0183
-13 -6 17 0.1976 0.0782
-13 -5 1 0.1662 0.1792
-13 -5 2 0.7907 0.1301
-13 -5 3 -0.4102 0.0414
-13 -5 4 0.1289 -0.1383
-13 -5 5 -1.5026 -0.0923
-13 -5 6 -0.3713 -0.0700
-13 -5 7 -0.9251 0.0554
-13 -5 8 0.7126 0.0283
-13 -5 9 0.2667 0.0498
-13 -5 10 1.3467 0.0161
-13 -5 11 0.8391 0.0581
-13 -5 12 1.1975 -0.0481
-13 -5 13 0.6537 0.0641
-13 -5 14 0.3854 0.0128
-13 -5 15 -0.5105 0.0705
-13 -5 16 -0.2667 0.0414
-13 -5 17 -0.4868 -0.0282
-13 -5 18 -0.5516 0.1208
-13 -4 1 -1.3214 -0.1579
-13 -4 2 -0.6257 -0.1572
-13 -4 3 -1.1072 -0.1504
-13 -4 4 0.7312 -0.0770
-13 -4 5 0.4235 0.1275
-13 -4 6 1.2111 0.1606
-13 -4 7 0.9879 0.0841
-13 -4 8 0.1453 0.0795
-13 -4 9 0.1688 0.0790
-13 -4 10 -1.3558 -0.0504
-13 -4 11 0.1778 0.0542
-13 -4 12 -0.3606 -0.0181
-13 -4 13 -0.7780 0.0923
-13 -4 14 -1.2242 -0.0123
-13 -4 15 -0.2472 -0.0744
-13 -4 16 -0.3621 -0.0332
-13 -4 17 0.4057 -0.0615
-13 -4 18 0.1561 0.0604
-13 -4 19 -0.3458 -0.1963
-13 -3 1 -0.8793 -0.1318
-13 -3 2 0.1708 -0.0027
-13 -3 3 0.4061 0.1165
-13 -3 4 0.3160 0.1011
-13 -3 5 -0.0703 0.0794
-13 -3 6 -1.0374 -0.0093
-13 -3 7 -0.1406 -0.0478
-13 -3 8 -1.1570 -0.0418
-13 -3 9 -1.1624 -0.0637
-13 -3 10 -0.6207 -0.0736
-13 -3 11 0.6241 0.0417
-13 -3 12 -0.5048 -0.0122
-13 -3 13 1.4002 0.0082
-13 -3 14 0.4929 -0.0355
-13 -3 15 1.7127 -0.0301
-13 -3 16 0.2936 0.0303
-13 -3 17 1.0151 -0.1155
-13 -3 18 -0.1242 0.0337
-13 -3 19 -0.0406 0.0369
-13 -2 1 1.0428 0.2757
-13 -2 2 -0.2330 0.2521
-13 -2 3 0.5974 0.0635
-13 -2 4 -1.4878 -0.0329
-13 -2 5 0.2461 -0.1134
-13 -2 6 -0.2345 -0.1424
-13 -2 7 1.1043 -0.0534
-13 -2 8 1.2934 -0.0332
-13 -2 9 0.4622 0.0259
-13 -2 10 0.9030 -0.0172
-13 -2 11 0.7840 -0.0185
-13 -2 12 -0.4447 -0.0520
-13 -2 13 0.8902 -0.0285
-13 -2 14 -1.1168 0.0131
-13 -2 15 -1.9761 -0.0226
-13 -2 16 -1.3098 0.0298
-13 -2 17 -0.6899 0.0192
-13 -2 18 -0.4291 0.1905
-13 -2 19 -0.2469 0.1418
-13 -2 20 -0.1663 -0.0649
-13 -1 1 0.4415 -0.0689
-13 -1 2 -0.1633 -0.1283
-13 -1 3 -0.3342 -0.2227
-13 -1 4 0.5437 -0.0510
-13 -1 5 0.1880 -0.0297
-13 -1 6 1.0260 0.0735
-13 -1 7 0.1355 0.0897
-13 -1 8 -0.5556 0.0553
-13 -1 9 -0.5267 0.0062
-13 -1 10 -0.8807 0.0297
-13 -1 11 -0.4014 0.0019
-13 -1 12 -1.1967 0.0759
-13 -1 13 0.6428 0.0199
-13 -1 14 -1.0876 -0.0031
-13 -1 15 0.6879 0.0458
-13 -1 16 0.8395 0.0303
-13 -1 17 1.6735 0.0056
-13 -1 18 1.0566 -0.0900
-13 -1 19 1.0639 -0.0776
-13 -1 20 -0.7493 -0.0664
-13 -1 21 0.2686 -0.0199
-13 0 1 0.0143 -0.1936
-13 0 2 -0.6885 -0.0880
-13 0 3 1.1941 0.0607
-13 0 4 -0.8582 0.1560
-13 0 5 0.2578 0.1255
-13 0 6 -1.9987 0.0710
-13 0 7 -0.6237 -0.0498
-13 0 8 -0.1273 -0.0572
-13 0 9 0.1965 -0.0081
-13 0 10 0.1744 0.0020
-13 0 11 0.3872 0.0226
-13 0 12 -0.1253 0.0100
-13 0 13 1.7333 -0.0184
-13 0 14 0.9682 0.0024
-13 0 15 0.8030 0.0298
-13 0 16 -0.1662 -0.0682
-13 0 17 -0.1450 -0.0892
-13 0 18 -0.8451 -0.0384
-13 0 19 -0.8358 0.0141
-13 0 20 -1.4085 0.1035
-13 0 21 0.8913 -0.0424
-13 1 1 -0.3998 0.1209
-13 1 2 -0.4436 0.2102
-13 1 3 0.3243 0.1020
-13 1 4 -0.7034 0.0091
-13 1 5 0.4457 -0.0486
-13 1 6 1.0524 -0.1096
-13 1 7 1.8852 -0.0551
-13 1 8 1.0931 -0.0106
-13 1 9 0.6862 0.0447
-13 1 10 -0.4292 -0.0202
-13 1 11 0.1134 -0.0032
-13 1 12 -1.0219 -0.0316
-13 1 13 -0.2430 0.0097
-13 1 14 -0.9610 -0.0373
-13 1 15 -1.5492 -0.0302
-13 1 16 -1.4213 0.0078
-13 1 17 -0.9463 0.0259
-13 1 18 0.0770 0.0439
-13 1 19 0.3634 0.0784
-13 1 20 0.4999 0.0336
-13 1 21 0.9480 -0.0103
-13 2 1 1.3423 0.0546
-13 2 2 0.0742 -0.0393
-13 2 3 1.6138 -0.1734
-13 2 4 0.0036 -0.1682
-13 2 5 0.5127 -0.0743
-13 2 6 -1.7050 0.0102
-13 2 7 -1.5881 0.0571
-13 2 8 -1.8181 0.0526
-13 2 9 -1.3753 -0.0059
-13 2 10 0.3231 -0.0258
-13 2 11 -0.0747 -0.0160
-13 2 12 -0.4171 0.0270
-13 2 13 0.6491 0.0013
-13 2 14 1.1343 0.0309
-13 2 15 0.7537 -0.0187
-13 2 16 1.2029 0.0474
-13 2 17 1.0547 -0.0331
-13 2 18 1.5551 0.0015
-13 2 19 -0.4699 -0.0101
-13 2 20 -0.7316 -0.0285
-13 2 21 -0.5923 -0.0429
-13 2 22 -0.6519 -0.1167
-13 3 1 -1.9571 -0.2072
-13 3 2 -1.3205 -0.1543
-13 3 3 -0.6931 0.0073
-13 3 4 -0.5567 0.0865
-13 3 5 -1.2311 0.1680
-13 3 6 1.0166 0.0869
-13 3 7 0.7284 -0.0144
-13 3 8 1.5163 -0.0440
-13 3 9 1.6377 -0.0397
-13 3 10 1.0074 0.0162
-13 3 11 0.9461 0.0054
-13 3 12 -0.3808 0.0416
-13 3 13 0.5330 0.0118
-13 3 14 0.0182 0.0085
-13 3 15 -0.5050 -0.0069
-13 3 16 -0.8194 -0.0070
-13 3 17 -0.7627 -0.0127
-13 3 18 -1.0833 -0.0333
-13 3 19 -1.0192 0.0250
-13 3 20 0.1050 -0.0669
-13 3 21 0.8406 0.0074
-13 3 22 0.3314 0.1332
-13 4 1 2.0563 0.1205
-13 4 2 1.9331 0.2090
-13 4 3 0.7302 0.1723
-13 4 4 1.1193 0.1177
-13 4 5 1.1351 -0.0276
-13 4 6 0.0258 -0.0923
-13 4 7 0.1418 -0.0258
-13 4 8 -1.9084 -0.0012
-13 4 9 -1.1389 0.0465
-13 4 10 -0.6619 -0.0211
-13 4 11 -1.3066 -0.0090
-13 4 12 -1.5454 -0.0725
-13 4 13 -0.7767 -0.0091
-13 4 14 -0.9512 -0.0186
-13 4 15 -0.1376 -0.0087
-13 4 16 0.5341 0.0082
-13 4 17 0.0491 0.0157
-13 4 18 1.9020 0.0563
-13 4 19 0.7111 0.0534
-13 4 20 1.2336 0.1261
-13 4 21 -0.0034 0.0524
-13 4 22 -0.6765 0.0392
-13 5 1 -2.1616 0.1328
-13 5 2 -2.6531 -0.0295
-13 5 3 -1.9418 -0.1178
-13 5 4 -1.8019 -0.2245
-13 5 5 -0.9265 -0.0923
-13 5 6 -1.1378 -0.0313
-13 5 7 0.0248 0.0548
-13 5 8 1.0204 0.0391
-13 5 9 0.7803 0.0211
-13 5 10 2.1720 0.0299
-13 5 11 0.7068 -0.0148
-13 5 12 0.8057 0.0412
-13 5 13 0.8368 0.0394
-13 5 14 1.2648 0.0287
-13 5 15 1.2838 -0.0167
-13 5 16 0.8642 -0.0076
-13 5 17 0.0160 -0.0730
-13 5 18 -0.7006 0.0127
-13 5 19 -1.2070 -0.0435
-13 5 20 -1.5709 -0.1380
-13 5 21 0.1357 -0.0803
-13 5 22 -0.3640 -0.1192
-13 6 1 0.6775 -0.2292
-13 6 2 2.2264 -0.2419
-13 6 3 2.7194 -0.0863
-13 6 4 2.6622 0.0558
-13 6 5 1.1726 0.1200
-13 6 6 2.0335 0.0600
-13 6 7 1.0101 -0.0222
-13 6 8 0.1632 -0.0515
-13 6 9 -1.4473 -0.0374
-13 6 10 -0.3128 -0.0316
-13 6 11 -1.8440 -0.0014
-13 6 12 0.0160 0.0221
-13 6 13 -1.2538 0.0177
-13 6 14 -0.4525 -0.0340
-13 6 15 -0.8463 0.0168
-13 6 16 -1.6395 0.0015
-13 6 17 -1.5176 0.0663
-13 6 18 0.2853 -0.0567
-13 6 19 -0.0404 -0.0469
-13 6 20 1.9036 0.0254
-13 6 21 0.8021 0.0042
-13 6 22 0.0660 0.1619
-13 7 1 0.9324 0.0428
-13 7 2 -0.5991 0.1800
-13 7 3 -1.1147 0.2182
-13 7 4 -2.3721 0.1516
-13 7 5 -2.1469 0.0018
-13 7 6 -2.2443 -0.0421
-13 7 7 -1.5898 -0.0775
-13 7 8 -1.8572 0.0393
-13 7 9 -1.1601 0.0286
-13 7 10 0.9047 0.0088
-13 7 11 1.0528 0.0132
-13 7 12 1.5520 -0.0616
-13 7 13 0.5465 -0.0630
-13 7 14 0.9894 -0.0227
-13 7 15 0.2658 0.0628
-13 7 16 0.6333 0.0257
-13 7 17 0.8636 -0.0077
-13 7 18 1.5257 0.0388
-13 7 19 -0.5795 0.0084
-13 7 20 -0.9777 0.0932
-13 7 21 -0.8902 -0.0384
-13 7 22 -0.9063 -0.0644
-13 8 1 -2.6532 0.1918
-13 8 2 -0.4951 0.0774
-13 8 3 0.3112 -0.0474
-13 8 4 1.4445 -0.1316
-13 8 5 1.0266 -0.0825
-13 8 6 1.8692 0.0089
-13 8 7 2.8600 0.0689
-13 8 8 2.1191 0.0566
-13 8 9 1.5753 0.0124
-13 8 10 0.8491 -0.0234
-13 8 11 -1.1598 0.0039
-13 8 12 -0.0398 -0.0057
-13 8 13 -1.6814 0.0453
-13 8 14 0.3703 0.0348
-13 8 15 -0.9997 -0.0143
-13 8 16 -0.4720 -0.0253
-13 8 17 -0.2940 -0.0263
-13 8 18 -0.7456 -0.0575
-13 8 19 -0.8989 -0.0076
-13 8 20 -0.0340 -0.0826
-13 8 21 1.7149 -0.0711
-13 9 1 1.8282 -0.2196
-13 9 2 2.4072 -0.2656
-13 9 3 0.4040 -0.2082
-13 9 4 -0.4792 -0.0550
-13 9 5 -1.8809 0.0323
-13 9 6 -0.7215 -0.0029
-13 9 7 -1.2152 0.0289
-13 9 8 -1.0373 -0.0988
-13 9 9 -3.0524 -0.0259
-13 9 10 -1.3035 -0.0346
-13 9 11 -1.7157 0.0356
-13 9 12 0.5947 0.0354
-13 9 13 -0.5053 -0.0060
-13 9 14 0.6998 -0.0308
-13 9 15 -0.5737 -0.0135
-13 9 16 0.4959 -0.0832
-13 9 17 1.2930 0.0364
-13 9 18 0.7783 0.0345
-13 9 19 0.6090 0.0574
-13 9 20 0.8462 0.1907
-13 9 21 0.0060 0.0046
-13 10 1 -1.2218 -0.0132
-13 10 2 -1.2817 0.1339
-13 10 3 -1.9519 0.2415
-13 10 4 -0.0558 0.1870
-13 10 5 -0.6806 0.0615
-13 10 6 1.2817 0.0161
-13 10 7 0.3909 -0.0243
-13 10 8 1.2838 0.0145
-13 10 9 1.1964 -0.0079
-13 10 10 2.6405 0.0940
-13 10 11 1.4005 0.0047
-13 10 12 1.6874 0.0295
-13 10 13 -0.2429 -0.0198
-13 10 14 0.7863 -0.0285
-13 10 15 -0.4354 -0.0048
-13 10 16 0.3861 0.1360
-13 10 17 -0.0996 -0.0021
-13 10 18 -1.0679 0.0874
-13 10 19 -0.9785 0.0103
-13 10 20 -1.1391 -0.2018
-13 10 21 0.1237 -0.1486
-13 11 1 0.3852 0.2316
-13 11 2 1.8552 0.1829
-13 11 3 1.1233 0.0151
-13 11 4 1.8173 -0.1101
-13 11 5 0.1098 -0.0962
-13 11 6 0.4395 -0.0286
-13 11 7 -0.9180 0.0200
-13 11 8 0.1444 0.0249
-13 11 9 -1.2229 0.0220
-13 11 10 -0.1487 -0.0502
-13 11 11 -1.8734 -0.0418
-13 11 12 -1.0208 -0.0699
-13 11 13 -0.4651 -0.0495
-13 11 14 0.1379 0.0281
-13 11 15 -0.6685 0.0392
-13 11 16 0.0384 -0.1048
-13 11 17 -0.2208 -0.0117
-13 11 18 -0.0973 -0.2021
-13 11 19 0.9372 0.0237
-13 11 20 0.0829 0.0856
-13 12 1 1.3845 -0.2216
-13 12 2 -1.1160 -0.2781
-13 12 3 -1.2852 -0.2146
-13 12 4 -0.8131 -0.1055
-13 12 5 -1.1374 0.0060
-13 12 6 0.6059 0.0024
-13 12 7 -0.6750 -0.0009
-13 12 8 0.0928 -0.0492
-13 12 9 -0.8565 -0.0604
-13 12 10 0.0012 -0.0245
-13 12 11 -0.1416 -0.0071
-13 12 12 0.9674 0.0286
-13 12 13 0.7487 0.0689
-13 12 14 0.9742 0.0161
-13 12 15 -0.8425 0.0256
-13 12 16 0.3733 0.1097
-13 12 17 -0.0714 -0.0352
-13 12 18 0.1896 0.2036
-13 12 19 -0.0305 -0.0010
-13 12 20 -0.6768 0.0757
-13 13 1 -0.6050 0.0032
-13 13 2 0.0374 0.1083
-13 13 3 0.3557 0.1581
-13 13 4 1.4487 0.1334
-13 13 5 0.3278 0.0857
-13 13 6 1.4047 0.0581
-13 13 7 0.2924 0.0167
-13 13 8 0.1344 0.0477
-13 13 9 0.3149 0.0462
-13 13 10 1.1229 0.1297
-13 13 11 -0.2651 0.0637
-13 13 12 -0.0895 0.0593
-13 13 13 -0.7685 -0.0077
-13 13 14 -1.0595 0.0286
-13 13 15 -0.4541 -0.0209
-13 13 16 0.2249 -0.0869
-13 13 17 0.4436 -0.0464
-13 13 18 0.0140 -0.2274
-13 13 19 0.3187 0.0046
-13 14 1 1.2988 0.2341
-13 14 2 0.6955 0.1498
-13 14 3 -0.3950 0.0193
-13 14 4 -1.4682 0.0106
-13 14 5 -1.5578 -0.0357
-13 14 6 0.0848 -0.0525
-13 14 7 -0.9191 -0.0545
-13 14 8 0.3354 -0.0749
-13 14 9 -0.2828 -0.0129
-13 14 10 -0.6107 -0.0692
-13 14 11 -0.4845 -0.0723
-13 14 12 -0.8852 -0.1543
-13 14 13 1.1212 -0.0554
-13 14 14 0.5813 -0.0931
-13 14 15 1.2503 -0.0346
-13 14 16 0.2559 -0.0001
-13 14 17 0.0399 0.0916
-13 14 18 -0.1650 0.1820
-13 15 1 0.6250 -0.1268
-13 15 2 -0.2745 -0.2424
-13 15 3 -0.9889 -0.1860
-13 15 4 -0.1463 -0.1639
-13 15 5 0.2022 -0.0029
-13 15 6 0.2840 -0.0645
-13 15 7 0.4943 0.0764
-13 15 8 -0.8154 0.0023
-13 15 9 -0.1131 0.0070
-13 15 10 0.0468 0.0480
-13 15 11 0.9224 -0.0120
-13 15 12 1.0167 0.1084
-13 15 13 0.8156 0.1560
-13 15 14 -0.6326 0.0986
-13 15 15 -1.1422 0.0207
-13 15 16 -1.0016 0.0002
-13 15 17 0.1619 0.0659
-13 16 1 -0.6641 -0.0934
-13 16 2 -0.3132 0.0353
-13 16 3 0.9643 0.1022
-13 16 4 0.1424 0.1348
-13 16 5 0.7399 0.1158
-13 16 6 0.3886 0.0992
-13 16 7 -0.0303 0.0023
-13 16 8 1.2469 0.0335
-13 16 9 0.3808 0.0138
-13 16 10 0.6248 0.0073
-13 16 11 0.0055 -0.0007
-13 16 12 -1.2269 -0.0555
-13 16 13 -0.4430 -0.0247
-13 16 14 -1.0568 -0.1783
-13 16 15 0.4333 -0.0889
-13 16 16 0.4239 -0.0467
-13 17 1 0.6640 0.1539
-13 17 2 0.0004 0.0917
-13 17 3 0.7474 0.0198
-13 17 4 -0.3488 0.0026
-13 17 5 -0.7121 -0.0284
-13 17 6 0.1920 -0.0882
-13 17 7 0.5379 -0.0591
-13 17 8 -0.2839 0.0013
-13 17 9 -0.7256 -0.0409
-13 17 10 -1.2091 -0.0197
-13 17 11 -0.4283 -0.0712
-13 17 12 0.2519 -0.0087
-13 17 13 0.6277 0.1135
-13 17 14 0.7136 0.0929
-13 18 1 0.4010 0.0373
-13 18 2 -0.7816 -0.0378
-13 18 3 0.2711 0.0178
-13 18 4 -0.7349 -0.0608
-13 18 5 0.5130 0.0243
-13 18 6 0.0984 -0.1215
-13 18 7 -0.4640 0.0440
-13 18 8 -0.7095 0.0142
-13 18 9 -0.5875 0.0819
-13 18 10 1.3553 0.0350
-13 18 11 0.2627 0.0483
-13 18 12 -0.2567 -0.1023
-13 18 13 0.0754 0.0813
-13 19 1 1.0414 -0.1831
-13 19 2 -0.4293 -0.1303
-13 19 3 0.9691 -0.0401
-13 19 4 0.1006 0.0104
-13 19 5 -0.7004 -0.0559
-13 19 6 0.1438 0.0697
-13 19 7 -0.8664 -0.0675
-13 19 8 0.2199 0.0584
-13 19 9 1.3953 -0.1104
-13 19 10 -0.2669 0.0346
-13 19 11 -0.7051 -0.1801
-13 20 1 0.0050 0.0828
-13 20 2 -0.4556 0.2496
-13 20 3 -0.4089 0.0982
-13 20 4 -1.0363 0.1253
-13 20 5 0.4327 0.0908
-13 20 6 -0.1576 0.0210
-13 20 7 0.6711 0.0941
-13 20 8 0.2710 0.0339
-13 21 1 0.4249 0.0089
-13 21 2 -0.9172 -0.2612
-13 21 3 0.1131 -0.0412
-13 21 4 0.1600 -0.2855
-13 21 5 0.6198 -0.0747
-12 -12 1 1.2877 0.0844
-12 -12 2 0.5586 -0.2260
-12 -12 3 0.0167 -0.1216
-12 -12 4 0.1454 -0.3838
-12 -11 1 -0.0427 -0.4108
-12 -11 2 -1.7767 -0.1936
-12 -11 3 0.2620 -0.0155
-12 -11 4 -1.0560 0.1230
-12 -11 5 0.1586 0.3145
-12 -11 6 -0.6270 0.0459
-12 -11 7 -0.5033 0.1208
-12 -11 8 0.6216 -0.0544
-12 -11 9 -0.5512 -0.0804
-12 -10 1 0.5756 0.1797
-12 -10 2 0.3184 0.3131
-12 -10 3 1.0025 0.3049
-12 -10 4 0.7528 0.0454
-12 -10 5 0.4262 0.1389
-12 -10 6 0.9404 -0.1982
-12 -10 7 0.6050 0.0803
-12 -10 8 -0.0439 -0.0320
-12 -10 9 -0.0031 0.1021
-12 -10 10 -1.0901 0.1118
-12 -10 11 -0.4059 0.1143
-12 -10 12 -0.3660 0.0823
-12 -9 1 1.7575 0.2633
-12 -9 2 -0.0136 0.0878
-12 -9 3 -0.5977 -0.0164
-12 -9 4 -0.9083 -0.1964
-12 -9 5 -1.4679 0.0070
-12 -9 6 -0.6890 -0.1594
-12 -9 7 -0.9383 0.1627
-12 -9 8 0.5170 0.0673
-12 -9 9 -0.9903 -0.0012
-12 -9 10 1.0239 -0.0932
-12 -9 11 0.1052 -0.1092
-12 -9 12 0.9930 -0.1361
-12 -9 13 0.6891 -0.1334
-12 -9 14 -0.0429 -0.1907
-12 -8 1 -0.6430 -0.2231
-12 -8 2 -0.6512 -0.3477
-12 -8 3 -0.4095 -0.1708
-12 -8 4 0.3399 -0.1713
-12 -8 5 0.3567 0.0176
-12 -8 6 1.4723 -0.0260
-12 -8 7 2.2148 0.0415
-12 -8 8 0.7257 -0.1274
-12 -8 9 0.8184 -0.1316
-12 -8 10 -0.0546 -0.1347
-12 -8 11 -0.4761 -0.0573
-12 -8 12 -1.1063 0.0190
-12 -8 13 -0.5185 0.0348
-12 -8 14 -1.2090 0.0259
-12 -8 15 -0.0972 0.1137
-12 -8 16 -0.0642 -0.0408
-12 -7 1 0.8506 -0.1166
-12 -7 2 0.4152 0.0764
-12 -7 3 1.1238 0.1882
-12 -7 4 0.0178 0.1531
-12 -7 5 -0.6678 0.0821
-12 -7 6 -1.0398 -0.0408
-12 -7 7 -2.6373 -0.0870
-12 -7 8 -1.5095 -0.0358
-12 -7 9 -1.5536 0.0097
-12 -7 10 0.5115 0.0588
-12 -7 11 -0.8615 0.1187
-12 -7 12 1.1612 0.1032
-12 -7 13 0.6023 0.0571
-12 -7 14 0.1267 -0.0155
-12 -7 15 1.5105 0.0479
-12 -7 16 -0.3639 0.0603
-12 -7 17 0.1186 0.0385
-12 -6 1 -0.2829 0.2203
-12 -6 2 -0.5849 0.1956
-12 -6 3 -0.4441 0.0475
-12 -6 4 -0.2625 -0.0366
-12 -6 5 -0.3137 -0.0532
-12 -6 6 0.1880 0.0469
-12 -6 7 1.4424 0.0967
-12 -6 8 1.0796 0.1099
-12 -6 9 2.6183 0.1204
-12 -6 10 0.4111 0.0234
-12 -6 11 0.9939 0.0618
-12 -6 12 -0.2081 -0.0651
-12 -6 13 0.6223 -0.0229
-12 -6 14 -1.2067 0.0135
-12 -6 15 0.1531 0.0381
-12 -6 16 -1.4375 -0.0832
-12 -6 17 -0.4701 -0.0728
-12 -6 18 -0.3422 -0.0219
-12 -5 1 -0.2895 -0.1770
-12 -5 2 -0.2673 -0.2313
-12 -5 3 0.5205 -0.1723
-12 -5 4 0.8609 -0.1003
-12 -5 5 0.8113 0.0245
-12 -5 6 0.7559 0.0422
-12 -5 7 -0.0106 0.0268
-12 -5 8 -1.1892 -0.0311
-12 -5 9 -1.1323 -0.0124
-12 -5 10 -1.2036 -0.1227
-12 -5 11 -1.1817 -0.0041
-12 -5 12 -0.5159 -0.0545
-12 -5 13 -0.9070 0.0363
-12 -5 14 -0.3481 -0.0162
-12 -5 15 0.5576 -0.0695
-12 -5 16 1.2604 -0.0178
-12 -5 17 1.0608 0.0274
-12 -5 18 0.4539 0.0344
-12 -5 19 0.1723 -0.0500
-12 -4 1 -0.8947 -0.1057
-12 -4 2 0.0970 0.1114
-12 -4 3 -0.1886 0.1002
-12 -4 4 -0.0526 0.1346
-12 -4 5 -0.8160 0.0332
-12 -4 6 -0.7199 -0.0390
-12 -4 7 -0.5852 -0.0831
-12 -4 8 -0.8052 -0.1175
-12 -4 9 1.4868 -0.0413
-12 -4 10 0.4288 -0.0201
-12 -4 11 1.0186 0.0591
-12 -4 12 0.8905 -0.0060
-12 -4 13 -0.2495 -0.0413
-12 -4 14 0.5487 -0.0200
-12 -4 15 1.0731 0.0143
-12 -4 16 -0.2553 0.0548
-12 -4 17 -0.4993 0.0301
-12 -4 18 -0.5964 0.1125
-12 -4 19 -0.0252 0.0926
-12 -4 20 -0.0145 -0.0135
-12 -3 1 -1.1090 0.2481
-12 -3 2 0.8873 0.2477
-12 -3 3 0.4701 0.1045
-12 -3 4 0.7836 -0.0621
-12 -3 5 0.2286 -0.0461
-12 -3 6 0.2049 -0.0915
-12 -3 7 1.3201 0.0035
-12 -3 8 0.0591 0.0741
-12 -3 9 -0.1856 0.0979
-12 -3 10 0.1192 0.0404
-12 -3 11 -0.0572 0.0315
-12 -3 12 -0.2927 -0.0582
-12 -3 13 -0.9885 0.0393
-12 -3 14 -0.7562 0.0522
-12 -3 15 -1.0432 -0.0193
-12 -3 16 -0.8283 0.0168
-12 -3 17 0.0023 0.0440
-12 -3 18 0.0865 0.0284
-12 -3 19 0.1390 -0.1464
-12 -3 20 0.0577 -0.2712
-12 -3 21 -0.1926 0.0246
-12 -2 1 -1.6386 -0.0907
-12 -2 2 0.0997 -0.2170
-12 -2 3 -0.3844 -0.2303
-12 -2 4 -1.1342 -0.1475
-12 -2 5 -0.2691 0.0016
-12 -2 6 -0.1251 0.0676
-12 -2 7 -0.6720 0.1166
-12 -2 8 -1.2098 0.0132
-12 -2 9 -0.9930 -0.0151
-12 -2 10 1.0283 -0.0636
-12 -2 11 0.0594 0.0046
-12 -2 12 0.5632 0.0656
-12 -2 13 0.0630 0.0047
-12 -2 14 1.0884 -0.0120
-12 -2 15 0.7369 -0.0599
-12 -2 16 1.8054 -0.0362
-12 -2 17 0.3948 -0.0845
-12 -2 18 0.7220 -0.0431
-12 -2 19 -0.6387 -0.0149
-12 -2 20 0.7468 0.0462
-12 -2 21 -0.5534 0.1734
-12 -1 1 -0.7295 -0.1711
-12 -1 2 0.5851 -0.0454
-12 -1 3 -0.1470 0.0501
-12 -1 4 0.9546 0.1379
-12 -1 5 -0.2377 0.1172
-12 -1 6 1.0428 0.0137
-12 -1 7 0.0832 -0.0362
-12 -1 8 0.4361 -0.0669
-12 -1 9 0.5104 -0.0786
-12 -1 10 0.4194 0.0612
-12 -1 11 -1.0427 -0.0295
-12 -1 12 -0.0087 0.0035
-12 -1 13 0.1085 -0.0630
-12 -1 14 -0.2406 -0.0147
-12 -1 15 -1.0543 0.0046
-12 -1 16 -0.7918 -0.0609
-12 -1 17 -1.8683 0.0634
-12 -1 18 -0.5744 0.1289
-12 -1 19 -0.9415 0.0904
-12 -1 20 0.2240 -0.0512
-12 -1 21 0.2838 -0.0854
-12 -1 22 0.7999 -0.0143
-12 0 1 -0.3118 0.2441
-12 0 2 0.6352 0.2266
-12 0 3 -0.5894 0.1947
-12 0 4 -0.0048 0.0134
-12 0 5 -0.6778 -0.0513
-12 0 6 1.3487 -0.0852
-12 0 7 -1.0839 -0.0832
-12 0 8 -0.0583 0.0624
-12 0 9 -0.5673 0.0605
-12 0 10 -0.2151 0.0296
-12 0 11 -0.0619 -0.0192
-12 0 12 0.9383 -0.0186
-12 0 13 -0.6374 0.0200
-12 0 14 -0.0995 -0.0117
-12 0 15 -0.7853 0.0588
-12 0 16 0.0255 -0.0022
-12 0 17 1.2054 0.0905
-12 0 18 1.1007 0.0274
-12 0 19 0.5774 -0.0976
-12 0 20 0.4897 -0.0216
-12 0 21 0.0981 -0.0166
-12 0 22 -0.3812 -0.0337
-12 1 1 -0.9979 0.0155
-12 1 2 0.5165 -0.1484
-12 1 3 -0.4430 -0.1394
-12 1 4 0.7716 -0.1859
-12 1 5 -0.9696 -0.0608
-12 1 6 -0.3626 -0.0104
-12 1 7 -0.7037 0.0520
-12 1 8 0.0284 0.0531
-12 1 9 1.6939 -0.0156
-12 1 10 0.2697 -0.0723
-12 1 11 -0.2200 0.0153
-12 1 12 0.1549 0.0118
-12 1 13 0.0356 0.0253
-12 1 14 0.8905 0.0101
-12 1 15 1.4487 0.0146
-12 1 16 0.4463 0.0104
-12 1 17 1.2066 -0.0718
-12 1 18 -0.3943 -0.0512
-12 1 19 -1.1687 0.0000
-12 1 20 -0.5452 0.0415
-12 1 21 -0.5224 -0.0273
-12 1 22 0.3155 0.0272
-12 1 23 -0.5180 0.1752
-12 2 1 -1.0165 -0.2861
-12 2 2 -0.3051 -0.1650
-12 2 3 0.0964 -0.0236
-12 2 4 -0.3020 0.1251
-12 2 5 -0.0142 0.1516
-12 2 6 1.3386 0.0768
-12 2 7 1.3072 -0.0148
-12 2 8 1.5676 -0.0567
-12 2 9 -0.8299 -0.0417
-12 2 10 -1.1178 0.0326
-12 2 11 -1.7722 0.0061
-12 2 12 -0.0659 0.0402
-12 2 13 -0.4483 -0.0632
-12 2 14 0.6008 0.0001
-12 2 15 -1.4912 -0.0385
-12 2 16 -1.3197 -0.0247
-12 2 17 -1.1204 0.0246
-12 2 18 -0.4689 0.0344
-12 2 19 -0.0411 0.0475
-12 2 20 1.2148 -0.0203
-12 2 21 0.9818 0.0611
-12 2 22 0.2701 -0.0115
-12 2 23 -0.2037 -0.0145
-12 3 1 2.0609 0.2020
-12 3 2 1.4572 0.2289
-12 3 3 1.5728 0.2152
-12 3 4 0.2850 0.0783
-12 3 5 -0.8126 -0.0301
-12 3 6 0.1380 -0.0712
-12 3 7 -2.3583 -0.0561
-12 3 8 -1.3624 0.0623
-12 3 9 -0.8648 0.0465
-12 3 10 0.2962 0.0362
-12 3 11 0.7109 -0.0097
-12 3 12 1.1536 -0.0070
-12 3 13 0.0329 0.0114
-12 3 14 0.9474 -0.0303
-12 3 15 -0.3192 0.0124
-12 3 16 0.5438 0.0193
-12 3 17 1.8793 0.0302
-12 3 18 0.5352 -0.0547
-12 3 19 0.5457 0.0003
-12 3 20 -0.3021 0.0067
-12 3 21 -1.0926 -0.0702
-12 3 22 -0.3964 -0.0776
-12 3 23 -0.6110 -0.1123
-12 4 1 -3.6241 0.1190
-12 4 2 -1.7744 -0.0143
-12 4 3 -1.6690 -0.1659
-12 4 4 -1.2086 -0.1808
-12 4 5 -0.4547 -0.1573
-12 4 6 0.0034 -0.0188
-12 4 7 0.8270 0.0272
-12 4 8 1.7656 0.0171
-12 4 9 2.2689 -0.0177
-12 4 10 1.5707 -0.0593
-12 4 11 0.3292 0.0028
-12 4 12 -0.5767 0.0109
-12 4 13 -0.3708 0.0157
-12 4 14 0.1047 0.0413
-12 4 15 -0.3708 -0.0304
-12 4 16 0.2451 -0.0074
-12 4 17 -1.4407 -0.0568
-12 4 18 -1.3724 0.0052
-12 4 19 -1.4749 -0.0246
-12 4 20 -0.2560 -0.0140
-12 4 21 0.4501 -0.0485
-12 4 22 0.4994 0.0519
-12 4 23 0.7726 0.1881
-12 5 1 2.8931 -0.2824
-12 5 2 3.2055 -0.2192
-12 5 3 3.3984 -0.0643
-12 5 4 1.5000 0.0362
-12 5 5 1.7987 0.1220
-12 5 6 -0.0246 0.1016
-12 5 7 -0.1220 0.0242
-12 5 8 -1.9100 -0.0560
-12 5 9 -1.7439 -0.0510
-12 5 10 -2.2209 -0.0287
-12 5 11 -1.1601 -0.0092
-12 5 12 -1.3575 0.0153
-12 5 13 0.4498 0.0006
-12 5 14 0.1503 -0.0078
-12 5 15 -0.3622 -0.0193
-12 5 16 -0.6927 0.0432
-12 5 17 0.0385 0.0433
-12 5 18 0.3953 0.0342
-12 5 19 2.7193 0.0289
-12 5 20 0.3959 0.0225
-12 5 21 1.1341 0.1096
-12 5 22 -0.8208 0.0539
-12 5 23 -0.5266 -0.1113
-12 6 1 -1.3901 0.1267
-12 6 2 -2.7456 0.2327
-12 6 3 -3.0553 0.2432
-12 6 4 -3.4910 0.1781
-12 6 5 -2.2567 0.0529
-12 6 6 -1.1200 -0.0246
-12 6 7 -0.9099 -0.0481
-12 6 8 0.1938 0.0420
-12 6 9 1.3692 0.0809
-12 6 10 2.4537 0.0671
-12 6 11 1.9663 0.0289
-12 6 12 1.0957 -0.0191
-12 6 13 0.8033 -0.0146
-12 6 14 0.0414 -0.0027
-12 6 15 0.5895 0.0156
-12 6 16 0.5395 -0.0195
-12 6 17 1.0112 -0.0113
-12 6 18 0.1695 -0.0209
-12 6 19 -0.6236 -0.0361
-12 6 20 -1.3546 0.1055
-12 6 21 -0.9198 -0.0782
-12 6 22 -0.5934 -0.0866
-12 6 23 -0.3376 0.0182
-12 7 1 -1.2365 0.1435
-12 7 2 0.4115 -0.0191
-12 7 3 2.6732 -0.0949
-12 7 4 2.1766 -0.1514
-12 7 5 3.0658 -0.1718
-12 7 6 3.0843 -0.0765
-12 7 7 2.6494 0.0004
-12 7 8 1.0932 0.0085
-12 7 9 0.2299 -0.0006
-12 7 10 -1.3524 -0.0865
-12 7 11 -2.0519 -0.0218
-12 7 12 -3.1934 0.0013
-12 7 13 -1.3662 0.0085
-12 7 14 -0.8346 0.0207
-12 7 15 0.6661 -0.0239
-12 7 16 -0.7238 0.0154
-12 7 17 -0.5277 -0.0615
-12 7 18 -0.3864 0.0201
-12 7 19 0.3653 -0.0083
-12 7 20 0.8777 -0.0263
-12 7 21 1.4363 0.0782
-12 7 22 -0.0934 -0.0217
-12 7 23 0.0578 0.0622
-12 8 1 3.2708 -0.2714
-12 8 2 1.2670 -0.2237
-12 8 3 -0.1004 -0.1508
-12 8 4 -2.7793 -0.0410
-12 8 5 -1.8857 0.0352
-12 8 6 -2.7952 0.0568
-12 8 7 -2.4471 0.0193
-12 8 8 -3.5309 -0.0243
-12 8 9 -1.8053 -0.0661
-12 8 10 0.2272 0.0352
-12 8 11 1.2252 0.0125
-12 8 12 1.8107 0.0058
-12 8 13 2.7749 -0.0007
-12 8 14 1.1337 0.0048
-12 8 15 0.9132 0.0133
-12 8 16 -0.8198 -0.0025
-12 8 17 0.8207 0.0590
-12 8 18 0.3893 0.0042
-12 8 19 0.1095 0.0324
-12 8 20 -1.2445 -0.0331
-12 8 21 -0.2741 -0.1514
-12 8 22 -1.1466 0.0273
-12 9 1 -2.2850 0.0845
-12 9 2 -2.5702 0.1702
-12 9 3 0.2607 0.2037
-12 9 4 -0.3931 0.2165
-12 9 5 2.1882 0.1200
-12 9 6 1.2011 0.0482
-12 9 7 2.1092 0.0257
-12 9 8 2.2456 -0.0029
-12 9 9 2.4137 0.0905
-12 9 10 2.3363 0.0376
-12 9 11 1.3170 0.0124
-12 9 12 -0.3908 -0.0039
-12 9 13 -0.5550 -0.0090
-12 9 14 -2.4480 -0.0105
-12 9 15 -1.1144 0.0283
-12 9 16 -1.1151 -0.0111
-12 9 17 0.3880 -0.0058
-12 9 18 -1.1011 0.0150
-12 9 19 -1.4102 -0.1906
-12 9 20 0.3680 -0.0274
-12 9 21 0.7252 0.0337
-12 9 22 0.6772 0.1087
-12 10 1 2.0581 0.1855
-12 10 2 2.6110 0.0512
-12 10 3 2.0114 -0.0035
-12 10 4 -0.4463 -0.1513
-12 10 5 0.0001 -0.1489
-12 10 6 -0.6938 -0.0957
-12 10 7 -0.5709 -0.0309
-12 10 8 -2.0147 -0.0204
-12 10 9 -2.4030 -0.0431
-12 10 10 -2.7476 -0.0381
-12 10 11 -1.8954 -0.0909
-12 10 12 -1.4675 -0.0222
-12 10 13 -0.0556 0.0113
-12 10 14 -0.0815 0.0087
-12 10 15 1.7742 -0.0223
-12 10 16 1.0394 -0.0120
-12 10 17 1.0350 -0.0731
-12 10 18 0.1646 0.0244
-12 10 19 0.8287 0.1839
-12 10 20 1.3881 0.0359
-12 10 21 0.6739 0.0779
-12 11 1 -0.6143 -0.2257
-12 11 2 -2.0428 -0.2201
-12 11 3 -3.2040 -0.1635
-12 11 4 -1.4695 -0.1223
-12 11 5 0.8759 0.0310
-12 11 6 0.1477 0.0824
-12 11 7 0.7459 -0.0096
-12 11 8 0.0537 0.0218
-12 11 9 1.0806 -0.0100
-12 11 10 1.3334 0.0296
-12 11 11 2.0822 0.0563
-12 11 12 1.0232 0.0750
-12 11 13 1.9547 0.0263
-12 11 14 -0.5132 0.0051
-12 11 15 0.4172 0.0330
-12 11 16 -1.4425 -0.0854
-12 11 17 -0.3762 0.1328
-12 11 18 -1.1289 0.0112
-12 11 19 -0.2943 -0.0523
-12 11 20 -0.5335 -0.1151
-12 11 21 -0.7980 -0.1659
-12 12 1 0.2425 0.0111
-12 12 2 0.4906 0.1226
-12 12 3 1.5151 0.1581
-12 12 4 2.4217 0.1903
-12 12 5 0.8213 0.1361
-12 12 6 -0.6788 0.0283
-12 12 7 0.1805 -0.0119
-12 12 8 -0.1498 0.0179
-12 12 9 1.0962 0.0554
-12 12 10 -0.2706 -0.0009
-12 12 11 -0.4828 -0.0070
-12 12 12 -1.5278 -0.0524
-12 12 13 -1.2391 -0.0564
-12 12 14 -1.3510 -0.0547
-12 12 15 -0.0719 -0.0449
-12 12 16 0.7513 0.0389
-12 12 17 0.8889 -0.0894
-12 12 18 0.6253 -0.0045
-12 12 19 0.0091 0.0424
-12 12 20 0.5991 0.0537
-12 13 1 0.1647 0.1488
-12 13 2 0.4089 0.1022
-12 13 3 -1.6454 0.0562
-12 13 4 -1.3877 -0.0608
-12 13 5 -1.5288 -0.0815
-12 13 6 -0.8288 -0.1078
-12 13 7 0.2811 -0.0393
-12 13 8 -0.8728 -0.0047
-12 13 9 -0.2321 -0.0419
-12 13 10 -0.3761 -0.0439
-12 13 11 -0.6679 -0.0294
-12 13 12 0.9340 0.0011
-12 13 13 1.0100 0.0017
-12 13 14 1.2357 0.0451
-12 13 15 1.0632 0.1245
-12 13 16 0.1483 0.0012
-12 13 17 -0.6423 0.1152
-12 13 18 -1.1571 -0.0386
-12 13 19 -0.4169 0.0679
-12 13 20 -0.1995 -0.0324
-12 14 1 -0.0301 -0.0567
-12 14 2 -0.0360 -0.1239
-12 14 3 0.2417 -0.2239
-12 14 4 1.9450 -0.0912
-12 14 5 1.7871 -0.0369
-12 14 6 1.9926 0.0731
-12 14 7 -0.5456 0.0287
-12 14 8 -0.2406 0.0583
-12 14 9 0.2733 -0.0113
-12 14 10 0.6578 0.0293
-12 14 11 0.9742 0.0386
-12 14 12 0.3961 0.0458
-12 14 13 -0.8246 0.0033
-12 14 14 -1.4901 0.0052
-12 14 15 -1.0464 -0.1172
-12 14 16 -1.1121 -0.0401
-12 14 17 0.3703 -0.1151
-12 14 18 0.3294 0.0366
-12 14 19 0.7837 -0.0940
-12 15 1 0.0162 -0.1175
-12 15 2 0.6709 -0.0072
-12 15 3 -1.0004 0.0854
-12 15 4 0.3394 0.1349
-12 15 5 -1.0806 0.1099
-12 15 6 -0.6650 -0.0279
-12 15 7 -0.3605 -0.0188
-12 15 8 -0.4486 -0.0673
-12 15 9 0.5553 0.0106
-12 15 10 -0.2694 -0.0299
-12 15 11 -1.1032 0.0452
-12 15 12 -0.8825 -0.0562
-12 15 13 -0.2354 0.0237
-12 15 14 0.6811 -0.0532
-12 15 15 1.2751 0.0378
-12 15 16 1.1607 0.1333
-12 15 17 0.4978 0.1590
-12 15 18 -0.0170 -0.0489
-12 16 1 -0.6166 0.1810
-12 16 2 -0.2331 0.1771
-12 16 3 -1.0690 0.1376
-12 16 4 -0.4833 -0.0131
-12 16 5 -0.4321 -0.0605
-12 16 6 1.2046 -0.0170
-12 16 7 -0.7286 -0.0137
-12 16 8 -0.0567 0.1028
-12 16 9 -0.6820 0.0060
-12 16 10 -0.9272 0.0041
-12 16 11 0.7318 -0.0075
-12 16 12 1.2338 0.0790
-12 16 13 0.9853 -0.0386
-12 16 14 0.1757 0.0338
-12 16 15 -0.8318 -0.0984
-12 16 16 -0.4201 0.0169
-12 16 17 -0.5677 -0.1429
-12 17 1 -0.4457 -0.0355
-12 17 2 0.3571 -0.1552
-12 17 3 -0.3832 -0.1652
-12 17 4 1.7868 -0.1156
-12 17 5 -0.8666 -0.0962
-12 17 6 0.8674 0.0204
-12 17 7 -0.4635 -0.0238
-12 17 8 0.2683 -0.0171
-12 17 9 0.8009 -0.1102
-12 17 10 0.9857 -0.0671
-12 17 11 0.5049 0.0298
-12 17 12 -0.0530 -0.0267
-12 17 13 -1.7627 -0.0410
-12 17 14 -0.5401 -0.0547
-12 17 15 0.2658 0.0147
-12 18 1 -0.2630 -0.2006
-12 18 2 0.5507 -0.1165
-12 18 3 -0.6156 0.0410
-12 18 4 0.1323 0.0775
-12 18 5 -1.6036 0.1348
-12 18 6 0.7343 0.0456
-12 18 7 0.2353 0.0492
-12 18 8 0.5073 -0.0144
-12 18 9 0.0543 0.0359
-12 18 10 -0.2553 0.0474
-12 18 11 -1.0560 0.0902
-12 18 12 -0.7948 0.0190
-12 18 13 0.6495 0.0817
-12 18 14 0.8101 0.0923
-12 19 1 -0.8338 0.3329
-12 19 2 0.2597 0.1296
-12 19 3 -0.9100 0.2468
-12 19 4 1.5457 -0.0008
-12 19 5 -0.2644 0.0037
-12 19 6 1.5195 -0.0588
-12 19 7 -0.4428 0.0306
-12 19 8 -0.6698 0.0691
-12 19 9 0.3125 0.0458
-12 19 10 -0.5415 -0.0583
-12 19 11 0.0137 -0.0900
-12 19 12 0.5193 -0.1058
-12 20 1 -0.2320 -0.0613
-12 20 2 0.7705 -0.1096
-12 20 3 0.2665 -0.2289
-12 20 4 0.6655 -0.1396
-12 20 5 -0.0513 -0.1761
-12 20 6 -0.9470 0.0268
-12 20 7 -0.6848 -0.0385
-12 20 8 -0.0181 -0.0059
-12 20 9 0.3602 -0.1141
-12 20 10 -0.3959 -0.0143
-12 21 1 -0.4118 0.0293
-12 21 2 0.3621 0.0119
-12 21 3 -0.9349 0.1240
-12 21 4 0.4425 0.0848
-12 21 5 -0.9557 0.1535
-12 21 6 -0.1932 0.0056
-11 -13 1 0.7369 0.2632
-11 -13 2 0.8460 0.2273
-11 -13 3 -0.2243 0.0139
-11 -13 4 -0.2285 -0.0155
-11 -13 5 -0.6607 0.0470
-11 -12 1 -1.2127 -0.0550
-11 -12 2 -0.2470 -0.1487
-11 -12 3 -2.0168 0.0474
-11 -12 4 0.9001 0.0496
-11 -12 5 0.8275 0.1666
-11 -12 6 -0.1871 0.0157
-11 -12 7 0.7624 0.0429
-11 -12 8 -0.9199 -0.1311
-11 -12 9 0.2780 -0.1328
-11 -12 10 -1.1092 0.1320
-11 -11 1 0.3205 0.0524
-11 -11 2 0.3506 0.1085
-11 -11 3 0.3627 0.0678
-11 -11 4 1.1364 -0.0249
-11 -11 5 0.1407 -0.0843
-11 -11 6 0.0333 -0.1749
-11 -11 7 -0.3969 -0.1082
-11 -11 8 0.2939 -0.0378
-11 -11 9 -0.7789 -0.0396
-11 -11 10 0.4140 0.0098
-11 -11 11 -0.2056 -0.1106
-11 -11 12 0.7482 -0.1733
-11 -11 13 -0.2043 -0.1723
-11 -10 1 0.0271 0.0475
-11 -10 2 0.4024 -0.0918
-11 -10 3 -1.6780 -0.0733
-11 -10 4 -0.2293 -0.1469
-11 -10 5 -0.8512 -0.1123
-11 -10 6 -0.6874 -0.0577
-11 -10 7 0.4562 0.0732
-11 -10 8 -0.4430 -0.0392
-11 -10 9 1.6553 -0.0635
-11 -10 10 -0.2443 -0.0127
-11 -10 11 0.9631 -0.0305
-11 -10 12 0.0414 0.0568
-11 -10 13 -0.0135 0.0024
-11 -10 14 -0.2954 0.1180
-11 -10 15 -0.1879 0.2375
-11 -9 1 0.0723 -0.2012
-11 -9 2 -0.2295 -0.1662
-11 -9 3 -0.4489 -0.0724
-11 -9 4 1.1370 0.0297
-11 -9 5 0.5326 0.1356
-11 -9 6 1.1059 0.1124
-11 -9 7 0.4623 0.0872
-11 -9 8 0.7332 -0.0133
-11 -9 9 -0.7622 0.0089
-11 -9 10 -1.0468 0.0807
-11 -9 11 -0.2991 0.1660
-11 -9 12 -0.9590 0.1240
-11 -9 13 -0.5852 0.0696
-11 -9 14 -0.6482 0.0919
-11 -9 15 -0.0106 -0.0038
-11 -9 16 0.6149 -0.0829
-11 -8 1 -0.3387 0.0628
-11 -8 2 1.4855 0.1399
-11 -8 3 -1.1137 0.2988
-11 -8 4 0.4150 0.1391
-11 -8 5 -1.2207 0.1085
-11 -8 6 -1.4660 -0.0183
-11 -8 7 -0.4013 0.0203
-11 -8 8 -2.2718 -0.0439
-11 -8 9 0.2531 0.0512
-11 -8 10 -0.7276 -0.0061
-11 -8 11 2.0873 0.1039
-11 -8 12 0.1364 -0.0234
-11 -8 13 1.2251 -0.0954
-11 -8 14 1.1323 -0.1041
-11 -8 15 0.4223 -0.0041
-11 -8 16 0.5201 -0.1241
-11 -8 17 -1.4252 0.0196
-11 -8 18 -0.5252 -0.0533
-11 -7 1 -0.5074 0.2436
-11 -7 2 0.6438 0.0796
-11 -7 3 -0.6788 -0.0452
-11 -7 4 0.4626 -0.1852
-11 -7 5 1.4698 -0.1382
-11 -7 6 1.7207 -0.0502
-11 -7 7 1.5169 0.0215
-11 -7 8 1.9584 -0.0009
-11 -7 9 0.5465 0.0246
-11 -7 10 0.3863 -0.0335
-11 -7 11 -0.6966 -0.0360
-11 -7 12 -0.7140 -0.0908
-11 -7 13 -1.0387 -0.0679
-11 -7 14 -0.2644 0.0019
-11 -7 15 -0.9929 -0.0006
-11 -7 16 0.0178 0.0044
-11 -7 17 -0.8820 -0.0206
-11 -7 18 1.3934 0.1415
-11 -7 19 0.1228 -0.0941
-11 -6 1 -0.3710 -0.2696
-11 -6 2 1.0623 -0.1928
-11 -6 3 -1.0790 -0.1912
-11 -6 4 0.6301 -0.0856
-11 -6 5 -1.2002 0.0107
-11 -6 6 -1.5394 0.0040
-11 -6 7 -1.4468 0.0173
-11 -6 8 -1.4346 -0.0197
-11 -6 9 -0.8676 -0.0531
-11 -6 10 -0.9220 -0.0740
-11 -6 11 0.1649 0.0056
-11 -6 12 -0.7034 -0.0478
-11 -6 13 0.9132 0.0208
-11 -6 14 0.3566 0.0209
-11 -6 15 1.2575 0.0526
-11 -6 16 1.4721 0.0879
-11 -6 17 0.3775 -0.0015
-11 -6 18 0.6215 0.0179
-11 -6 19 -0.2184 -0.1288
-11 -6 20 -0.4912 0.1504
-11 -5 1 -0.2381 -0.0532
-11 -5 2 0.8943 0.1014
-11 -5 3 -1.3469 0.2154
-11 -5 4 -0.0501 0.1525
-11 -5 5 -0.2935 0.1247
-11 -5 6 -0.1623 0.0234
-11 -5 7 1.0825 -0.0194
-11 -5 8 1.6748 -0.0696
-11 -5 9 1.3849 0.0541
-11 -5 10 1.4239 0.0013
-11 -5 11 0.1214 0.0844
-11 -5 12 -0.0353 -0.0306
-11 -5 13 0.1496 0.0130
-11 -5 14 -0.0271 0.0625
-11 -5 15 -1.1449 -0.0080
-11 -5 16 -0.6878 -0.0261
-11 -5 17 -2.4656 -0.0673
-11 -5 18 -0.2289 0.0459
-11 -5 19 -0.6168 -0.0091
-11 -5 20 0.4571 -0.0096
-11 -5 21 -0.1570 -0.1458
-11 -4 1 0.5371 0.2134
-11 -4 2 0.6932 0.1568
-11 -4 3 0.0060 0.0113
-11 -4 4 1.3846 -0.0283
-11 -4 5 0.3840 -0.1126
-11 -4 6 -0.3032 -0.0999
-11 -4 7 -0.4144 0.0351
-11 -4 8 -1.1066 0.0272
-11 -4 9 -0.8206 0.0862
-11 -4 10 -1.0976 0.0128
-11 -4 11 -0.4848 -0.0074
-11 -4 12 -0.4051 0.0095
-11 -4 13 0.0617 0.0194
-11 -4 14 -0.5720 -0.0155
-11 -4 15 0.6095 -0.0505
-11 -4 16 0.4502 0.0224
-11 -4 17 0.3658 0.0022
-11 -4 18 1.2136 -0.0177
-11 -4 19 0.3422 -0.1597
-11 -4 20 -0.1645 0.0103
-11 -4 21 0.0177 0.1433
-11 -3 1 -1.1458 -0.2153
-11 -3 2 -1.0818 -0.2406
-11 -3 3 -0.7433 -0.1983
-11 -3 4 -0.4119 -0.1680
-11 -3 5 -0.3668 0.0142
-11 -3 6 -1.4695 0.0438
-11 -3 7 0.7449 0.0902
-11 -3 8 0.3161 -0.0113
-11 -3 9 1.2533 -0.0493
-11 -3 10 1.4910 -0.0458
-11 -3 11 1.2241 0.0110
-11 -3 12 -0.9052 -0.0560
-11 -3 13 0.6005 -0.0313
-11 -3 14 0.4506 -0.0117
-11 -3 15 0.9547 -0.0022
-11 -3 16 -0.0293 0.0181
-11 -3 17 0.0696 0.0288
-11 -3 18 -0.9232 0.0046
-11 -3 19 0.3398 0.0840
-11 -3 20 -0.5317 0.0964
-11 -3 21 0.3629 0.0036
-11 -3 22 0.3485 -0.0864
-11 -2 1 1.4649 -0.0921
-11 -2 2 1.1422 0.0327
-11 -2 3 2.1663 0.1701
-11 -2 4 0.6076 0.1438
-11 -2 5 1.5212 0.1239
-11 -2 6 0.3485 0.0494
-11 -2 7 1.2830 -0.0316
-11 -2 8 -0.6257 -0.0623
-11 -2 9 -0.6543 0.0115
-11 -2 10 -1.3252 -0.0119
-11 -2 11 -1.6388 0.0022
-11 -2 12 -1.7417 -0.0054
-11 -2 13 0.4870 0.0394
-11 -2 14 -1.1257 0.0467
-11 -2 15 -0.1996 -0.0038
-11 -2 16 -1.0512 0.0227
-11 -2 17 -0.2821 0.0667
-11 -2 18 -0.1182 0.0284
-11 -2 19 0.2329 -0.1013
-11 -2 20 0.1856 -0.1324
-11 -2 21 -0.1932 -0.0326
-11 -2 22 0.2946 0.1278
-11 -2 23 -0.3507 -0.0809
-11 -1 1 1.8205 0.2933
-11 -1 2 -2.0736 0.2145
-11 -1 3 0.0553 0.1219
-11 -1 4 -2.2300 -0.0105
-11 -1 5 -0.2536 -0.1033
-11 -1 6 -1.6527 -0.0871
-11 -1 7 -0.6139 -0.0506
-11 -1 8 -1.6500 0.0085
-11 -1 9 0.6080 0.0075
-11 -1 10 1.2629 0.0412
-11 -1 11 2.0737 0.0075
-11 -1 12 0.7758 0.0405
-11 -1 13 2.0504 0.0023
-11 -1 14 -0.4796 -0.0014
-11 -1 15 0.9872 -0.0196
-11 -1 16 1.0446 -0.0048
-11 -1 17 0.4295 0.0206
-11 -1 18 1.1039 -0.0497
-11 -1 19 0.6316 -0.0465
-11 -1 20 -0.5519 0.0293
-11 -1 21 -0.6162 0.1024
-11 -1 22 -0.8122 0.0145
-11 -1 23 -0.4060 -0.0876
-11 0 1 -0.0701 -0.1208
-11 0 2 -0.6815 -0.1719
-11 0 3 1.0084 -0.2389
-11 0 4 -0.0521 -0.1761
-11 0 5 0.9670 -0.0851
-11 0 6 1.2077 0.0736
-11 0 7 0.8942 0.0337
-11 0 8 1.2196 0.0540
-11 0 9 1.8858 -0.0078
-11 0 10 -0.9898 -0.0120
-11 0 11 -1.0623 -0.0096
-11 0 12 -1.6613 -0.0509
-11 0 13 -0.3407 0.0155
-11 0 14 -0.4169 -0.0445
-11 0 15 -0.0832 -0.0013
-11 0 16 -0.5852 -0.0523
-11 0 17 -0.8550 0.0075
-11 0 18 -0.2770 0.0106
-11 0 19 -0.7826 -0.0056
-11 0 20 -0.8999 -0.0334
-11 0 21 0.9904 0.0185
-11 0 22 0.2018 0.0977
-11 0 23 0.5937 0.0240
-11 1 1 2.4936 -0.2334
-11 1 2 -0.1065 -0.1277
-11 1 3 0.0186 0.0731
-11 1 4 -0.5867 0.1373
-11 1 5 0.7529 0.1578
-11 1 6 -1.1486 0.0937
-11 1 7 -0.1014 -0.0136
-11 1 8 -2.5239 -0.0096
-11 1 9 -0.4982 0.0134
-11 1 10 -2.9499 -0.0379
-11 1 11 0.5068 0.0356
-11 1 12 0.3624 -0.0267
-11 1 13 1.7577 0.0048
-11 1 14 -0.8796 -0.0064
-11 1 15 -0.0883 -0.0282
-11 1 16 -1.3682 0.0638
-11 1 17 -0.0849 0.0082
-11 1 18 0.5825 0.0184
-11 1 19 0.3351 -0.0365
-11 1 20 0.7736 -0.0201
-11 1 21 1.0776 -0.0035
-11 1 22 -0.6095 -0.0230
-11 1 23 -0.3620 -0.1748
-11 1 24 -0.1547 -0.1348
-11 2 1 0.6264 0.2710
-11 2 2 -0.1015 0.2810
-11 2 3 0.1888 0.1872
-11 2 4 -0.0959 0.0729
-11 2 5 -0.8719 -0.1020
-11 2 6 -1.2244 -0.1107
-11 2 7 0.4672 -0.0306
-11 2 8 0.5558 -0.0067
-11 2 9 2.7236 0.0163
-11 2 10 1.0319 0.0213
-11 2 11 2.7350 -0.0117
-11 2 12 0.1959 0.0564
-11 2 13 0.8395 -0.0302
-11 2 14 -0.8707 0.0310
-11 2 15 0.4845 0.0427
-11 2 16 0.2943 -0.0042
-11 2 17 0.8670 -0.0173
-11 2 18 1.1247 -0.0328
-11 2 19 -0.5785 0.0465
-11 2 20 -1.0391 -0.0195
-11 2 21 -0.0069 0.0304
-11 2 22 -1.2558 0.0074
-11 2 23 0.7429 0.0433
-11 2 24 0.0570 0.2895
-11 3 1 -1.4391 0.0485
-11 3 2 -1.5625 -0.0874
-11 3 3 -0.2753 -0.1960
-11 3 4 -0.9985 -0.1731
-11 3 5 0.2732 -0.1211
-11 3 6 1.8399 -0.0069
-11 3 7 1.5686 0.0051
-11 3 8 0.9869 0.0135
-11 3 9 -0.3489 -0.0402
-11 3 10 -2.5155 -0.0084
-11 3 11 -1.3863 -0.0274
-11 3 12 -2.3038 -0.0281
-11 3 13 -0.1900 0.0083
-11 3 14 -0.5272 -0.0286
-11 3 15 -0.4231 0.0112
-11 3 16 -0.4168 -0.0268
-11 3 17 -0.4536 0.0519
-11 3 18 -0.3157 0.0103
-11 3 19 -0.6162 0.0339
-11 3 20 0.4013 0.0050
-11 3 21 0.7950 0.0014
-11 3 22 0.7337 0.0702
-11 3 23 0.5386 0.0044
-11 3 24 -0.0408 -0.0922
-11 4 1 3.5328 -0.3333
-11 4 2 2.6702 -0.1895
-11 4 3 1.5986 -0.0252
-11 4 4 1.1525 0.0853
-11 4 5 -0.4684 0.1445
-11 4 6 0.5770 0.1275
-11 4 7 -2.3776 0.0401
-11 4 8 -1.5967 0.0165
-11 4 9 -1.9133 0.0147
-11 4 10 -1.2257 0.0072
-11 4 11 0.9536 0.0283
-11 4 12 1.1505 0.0334
-11 4 13 1.6544 -0.0081
-11 4 14 1.0908 -0.0109
-11 4 15 0.0512 0.0018
-11 4 16 0.9986 0.0248
-11 4 17 0.3102 -0.0162
-11 4 18 1.7085 -0.0194
-11 4 19 0.1219 -0.0295
-11 4 20 0.2396 0.0101
-11 4 21 -0.6415 -0.0082
-11 4 22 -1.2582 -0.1387
-11 4 23 -0.0987 -0.0985
-11 4 24 -1.0133 -0.0296
-11 5 1 -2.2438 0.2009
-11 5 2 -3.3352 0.2870
-11 5 3 -2.5474 0.2166
-11 5 4 -2.0585 0.1085
-11 5 5 -1.6319 -0.0113
-11 5 6 0.3390 -0.0589
-11 5 7 0.4896 -0.0411
-11 5 8 2.2208 -0.0322
-11 5 9 2.4112 0.0269
-11 5 10 2.8197 0.0168
-11 5 11 0.6623 0.0032
-11 5 12 -0.1824 0.0002
-11 5 13 -0.5744 -0.0103
-11 5 14 -0.6788 -0.0085
-11 5 15 -0.5149 -0.0120
-11 5 16 0.1666 -0.0430
-11 5 17 -0.7772 -0.0145
-11 5 18 -0.6074 -0.0056
-11 5 19 -1.1201 0.0513
-11 5 20 -1.4848 -0.0260
-11 5 21 0.2486 -0.0246
-11 5 22 0.3163 0.0192
-11 5 23 1.1269 0.0977
-11 5 24 -0.1505 0.1163
-11 6 1 1.7052 0.1311
-11 6 2 2.4856 -0.0223
-11 6 3 3.5960 -0.2033
-11 6 4 2.3444 -0.2111
-11 6 5 1.5619 -0.1405
-11 6 6 2.4510 -0.0301
-11 6 7 -0.8139 -0.0327
-11 6 8 0.2988 0.0066
-11 6 9 -1.9211 -0.0578
-11 6 10 -2.2565 -0.0309
-11 6 11 -3.0836 -0.0287
-11 6 12 -1.3394 -0.0105
-11 6 13 0.0558 0.0053
-11 6 14 0.4243 0.0058
-11 6 15 -0.2778 0.0110
-11 6 16 -0.1033 0.0114
-11 6 17 -0.7812 0.0420
-11 6 18 0.6367 0.0097
-11 6 19 0.5159 -0.0888
-11 6 20 1.1925 0.0632
-11 6 21 0.7205 -0.0052
-11 6 22 0.4413 -0.0375
-11 6 23 -0.1854 0.0493
-11 6 24 0.0103 -0.0707
-11 7 1 0.8307 -0.2897
-11 7 2 -0.6084 -0.2088
-11 7 3 -2.6433 -0.0896
-11 7 4 -2.6030 0.0873
-11 7 5 -3.2218 0.1056
-11 7 6 -1.6781 0.0968
-11 7 7 -3.2810 0.0739
-11 7 8 -1.3912 0.0006
-11 7 9 0.3161 0.0707
-11 7 10 2.5022 -0.0052
-11 7 11 2.7443 0.0212
-11 7 12 3.5821 0.0161
-11 7 13 1.1859 0.0234
-11 7 14 0.5776 0.0106
-11 7 15 -0.6102 0.0084
-11 7 16 -0.0355 0.0142
-11 7 17 -0.4725 -0.0442
-11 7 18 0.8992 -0.0407
-11 7 19 -0.7044 0.0327
-11 7 20 -0.4470 -0.0236
-11 7 21 -1.2976 0.0267
-11 7 22 -0.6111 -0.0419
-11 7 23 -0.0326 0.0492
-11 8 1 -2.8309 0.0722
-11 8 2 -0.5006 0.1931
-11 8 3 0.8446 0.2422
-11 8 4 2.5959 0.1321
-11 8 5 2.3737 0.0605
-11 8 6 3.8121 -0.0524
-11 8 7 1.4973 -0.0074
-11 8 8 2.8698 -0.0008
-11 8 9 1.7816 -0.0376
-11 8 10 0.7984 0.0340
-11 8 11 -2.7623 -0.0055
-11 8 12 -3.2627 -0.0084
-11 8 13 -2.9565 -0.0044
-11 8 14 -1.2642 -0.0506
-11 8 15 -0.3930 -0.0092
-11 8 16 0.1111 -0.0275
-11 8 17 0.0761 0.0230
-11 8 18 0.8931 -0.0046
-11 8 19 0.3561 0.0448
-11 8 20 0.4610 0.1051
-11 8 21 0.6696 0.0537
-11 8 22 0.5729 0.0909
-11 8 23 0.1866 -0.0454
-11 9 1 3.0505 0.2107
-11 9 2 2.1754 0.0598
-11 9 3 -0.1180 -0.0823
-11 9 4 -1.2767 -0.1238
-11 9 5 -2.0582 -0.1478
-11 9 6 -0.8253 -0.0721
-11 9 7 -2.7774 -0.0646
-11 9 8 -1.8724 -0.0152
-11 9 9 -2.8444 -0.0086
-11 9 10 -2.2280 -0.0213
-11 9 11 -1.5746 -0.0478
-11 9 12 1.3909 -0.0041
-11 9 13 2.2521 0.0035
-11 9 14 2.9309 0.0324
-11 9 15 1.0467 0.0046
-11 9 16 1.0783 0.0338
-11 9 17 0.3425 0.0129
-11 9 18 0.2479 0.0539
-11 9 19 -0.4776 -0.0271
-11 9 20 -0.0550 -0.0431
-11 9 21 -0.3410 -0.0414
-11 9 22 -0.9689 -0.1357
-11 9 23 -0.6518 -0.0852
-11 10 1 -2.9958 -0.2768
-11 10 2 -2.4748 -0.2603
-11 10 3 -1.9594 -0.1297
-11 10 4 0.1002 -0.0251
-11 10 5 0.6575 0.0394
-11 10 6 2.4960 0.0727
-11 10 7 -0.1259 0.0640
-11 10 8 2.1233 0.0162
-11 10 9 1.6934 0.0344
-11 10 10 3.2462 -0.0163
-11 10 11 2.3976 0.0478
-11 10 12 1.8127 0.0317
-11 10 13 -1.0957 0.0390
-11 10 14 -1.5653 -0.0476
-11 10 15 -2.1628 -0.0099
-11 10 16 -0.6113 0.0063
-11 10 17 -1.5494 0.0158
-11 10 18 -0.9084 -0.1006
-11 10 19 -0.5809 -0.0340
-11 10 20 0.1311 -0.0922
-11 10 21 -0.1926 0.0050
-11 10 22 -0.1175 0.1797
-11 11 1 2.0464 -0.0071
-11 11 2 3.1315 0.1515
-11 11 3 2.0132 0.1966
-11 11 4 1.8891 0.1235
-11 11 5 -0.7664 0.1130
-11 11 6 -1.1305 0.0213
-11 11 7 -1.8735 -0.0336
-11 11 8 0.0893 -0.0031
-11 11 9 -0.9931 -0.0047
-11 11 10 -1.0346 0.0171
-11 11 11 -1.9756 -0.0062
-11 11 12 -2.3131 -0.0095
-11 11 13 -1.5948 -0.0473
-11 11 14 0.3390 0.0154
-11 11 15 1.5728 0.0261
-11 11 16 1.6083 -0.0056
-11 11 17 0.8445 0.0281
-11 11 18 0.5477 0.0934
-11 11 19 1.4870 0.0173
-11 11 20 0.4326 0.0462
-11 11 21 0.4933 -0.0094
-11 11 22 -0.1771 0.0039
-11 12 1 -0.8344 0.2058
-11 12 2 -2.0018 0.1608
-11 12 3 -2.8542 -0.0357
-11 12 4 -0.6322 -0.0467
-11 12 5 -1.1469 -0.1007
-11 12 6 -0.0125 -0.0736
-11 12 7 1.0201 -0.0318
-11 12 8 0.0406 0.0393
-11 12 9 -0.3415 0.0314
-11 12 10 0.1385 -0.0258
-11 12 11 0.9725 -0.0070
-11 12 12 1.6511 -0.0183
-11 12 13 1.9776 0.0199
-11 12 14 0.8758 0.0226
-11 12 15 0.0331 -0.0316
-11 12 16 -1.3933 -0.0003
-11 12 17 -1.7796 -0.0308
-11 12 18 -0.5891 -0.0946
-11 12 19 -0.6033 -0.0088
-11 12 20 -0.1438 -0.1319
-11 12 21 -0.8268 -0.0034
-11 13 1 -1.8472 -0.1347
-11 13 2 0.5372 -0.1925
-11 13 3 2.1334 -0.1892
-11 13 4 2.9201 -0.1186
-11 13 5 1.6534 -0.0504
-11 13 6 -0.1286 -0.0179
-11 13 7 -0.0111 0.0581
-11 13 8 -0.3060 -0.0178
-11 13 9 0.1409 -0.0489
-11 13 10 1.1561 -0.0663
-11 13 11 -0.1627 0.0025
-11 13 12 -1.0258 -0.0035
-11 13 13 -1.4202 -0.0090
-11 13 14 -1.7256 -0.0179
-11 13 15 -0.4276 0.0379
-11 13 16 0.4279 -0.0720
-11 13 17 0.1558 0.0049
-11 13 18 1.4206 0.0085
-11 13 19 0.7398 0.1355
-11 13 20 0.5569 0.1042
-11 14 1 -0.2695 -0.0890
-11 14 2 -0.5000 0.0194
-11 14 3 -0.5962 0.1445
-11 14 4 -1.8780 0.1240
-11 14 5 -2.5778 0.1268
-11 14 6 -1.3318 0.0486
-11 14 7 -0.2529 0.0203
-11 14 8 0.7898 -0.0010
-11 14 9 0.2698 -0.0057
-11 14 10 -0.4870 0.1338
-11 14 11 -0.9850 0.0454
-11 14 12 -0.3295 0.0578
-11 14 13 0.9898 -0.0218
-11 14 14 1.6922 0.0941
-11 14 15 2.2560 0.0240
-11 14 16 -0.4162 0.0369
-11 14 17 -0.2598 -0.0065
-11 14 18 -0.6928 -0.0487
-11 14 19 -0.4757 -0.0197
-11 15 1 0.1683 0.2401
-11 15 2 -0.3069 0.2029
-11 15 3 0.2454 0.0824
-11 15 4 1.1083 0.0236
-11 15 5 1.5850 -0.0380
-11 15 6 1.4005 -0.0172
-11 15 7 1.0616 -0.0012
-11 15 8 -0.7761 -0.0167
-11 15 9 -0.1871 0.0424
-11 15 10 0.2926 -0.0390
-11 15 11 0.6676 -0.0455
-11 15 12 -0.1726 -0.1639
-11 15 13 0.8665 -0.0290
-11 15 14 -1.9984 -0.1182
-11 15 15 -0.3450 -0.0532
-11 15 16 -1.7972 -0.0214
-11 15 17 -0.3146 0.0217
-11 15 18 1.0164 -0.0248
-11 16 1 -0.1438 -0.1005
-11 16 2 -0.4269 -0.2408
-11 16 3 1.4933 -0.1626
-11 16 4 0.0315 -0.1918
-11 16 5 0.3980 -0.0591
-11 16 6 -1.2553 -0.0631
-11 16 7 -0.6311 -0.0087
-11 16 8 -0.6475 -0.0662
-11 16 9 1.9514 -0.0512
-11 16 10 -0.5508 -0.0326
-11 16 11 0.4863 -0.0013
-11 16 12 -1.6502 0.0979
-11 16 13 0.3455 0.0422
-11 16 14 -0.5482 0.0898
-11 16 15 1.4035 0.0875
-11 16 16 0.8838 0.1585
-11 16 17 0.4001 0.0449
-11 17 1 -0.2636 -0.0569
-11 17 2 -0.2996 0.0081
-11 17 3 0.0510 0.1069
-11 17 4 -0.7476 0.1252
-11 17 5 -0.3150 0.1179
-11 17 6 -0.9021 0.1265
-11 17 7 1.2123 0.0934
-11 17 8 -0.4982 0.0147
-11 17 9 -0.4860 0.0204
-11 17 10 -1.2968 0.1111
-11 17 11 0.1653 0.0892
-11 17 12 0.4590 0.0090
-11 17 13 0.8472 -0.0484
-11 17 14 -0.2161 -0.1298
-11 17 15 0.2674 -0.0528
-11 17 16 -0.9123 -0.1016
-11 18 1 0.7910 0.1415
-11 18 2 0.0721 0.1729
-11 18 3 1.1468 0.0211
-11 18 4 0.2673 0.0214
-11 18 5 0.6372 -0.1046
-11 18 6 -0.0863 -0.0319
-11 18 7 0.4508 -0.0838
-11 18 8 -1.3665 -0.0138
-11 18 9 0.2486 -0.0663
-11 18 10 0.7753 0.0828
-11 18 11 0.9096 -0.1276
-11 18 12 -0.3013 -0.0968
-11 18 13 0.1885 0.0033
-11 18 14 -0.5784 -0.0068
-11 19 1 -0.7908 -0.0155
-11 19 2 0.5028 -0.1200
-11 19 3 -0.7631 -0.0718
-11 19 4 -0.7050 -0.1292
-11 19 5 -0.7526 -0.0025
-11 19 6 -1.1497 -0.0797
-11 19 7 0.4819 0.0183
-11 19 8 0.4098 -0.0394
-11 19 9 1.0807 -0.0427
-11 19 10 -0.0376 0.0283
-11 19 11 -1.1538 0.0101
-11 19 12 -0.2771 0.0748
-11 19 13 0.7991 0.1587
-11 20 1 -0.2603 -0.0719
-11 20 2 -0.8878 -0.1217
-11 20 3 0.6784 0.0294
-11 20 4 -0.9834 0.0953
-11 20 5 1.1785 0.0312
-11 20 6 0.0853 0.1370
-11 20 7 1.0228 -0.0262
-11 20 8 0.7722 0.0828
-11 20 9 -0.7073 -0.0812
-11 20 10 -1.1676 0.1199
-11 20 11 0.2403 -0.1091
-11 21 1 0.5161 -0.0221
-11 21 2 -0.1821 0.0986
-11 21 3 0.3521 0.0472
-11 21 4 0.6644 0.0788
-11 21 5 0.5829 0.0391
-11 21 6 -0.4046 0.0166
-11 21 7 0.4070 0.0470
-11 21 8 -0.8313 -0.0219
-11 22 1 -0.1737 0.1715
-11 22 2 -0.5227 -0.1389
-11 22 3 0.9686 0.0753
-10 -14 1 -0.4587 0.3061
-10 -14 2 0.2144 0.1284
-10 -14 3 0.5165 -0.1842
-10 -14 4 -0.7729 -0.2205
-10 -14 5 1.0217 -0.0532
-10 -13 1 -0.4108 -0.3578
-10 -13 2 -0.2232 -0.3486
-10 -13 3 0.4825 -0.1766
-10 -13 4 0.0498 -0.0525
-10 -13 5 0.0868 0.0935
-10 -13 6 0.6782 -0.0455
-10 -13 7 -0.9791 0.0547
-10 -13 8 0.1394 -0.1198
-10 -13 9 -0.8136 -0.0523
-10 -13 10 0.1697 -0.0069
-10 -12 1 0.5317 0.1753
-10 -12 2 0.4092 0.2016
-10 -12 3 -0.1473 0.1692
-10 -12 4 -0.8114 0.0743
-10 -12 5 0.3352 0.0212
-10 -12 6 -1.2036 -0.1208
-10 -12 7 0.7288 0.0004
-10 -12 8 -0.3209 -0.0105
-10 -12 9 0.8802 0.0308
-10 -12 10 0.0022 0.1538
-10 -12 11 0.1975 -0.0406
-10 -12 12 0.2751 0.0210
-10 -12 13 0.1282 0.0275
-10 -11 1 -0.2167 0.2103
-10 -11 2 -1.4725 0.0624
-10 -11 3 0.2350 0.0274
-10 -11 4 0.3233 -0.0766
-10 -11 5 0.3899 0.0218
-10 -11 6 0.0830 0.0199
-10 -11 7 -0.2987 0.0963
-10 -11 8 0.7169 0.1158
-10 -11 9 -0.6472 0.1107
-10 -11 10 0.8929 0.1295
-10 -11 11 -0.6361 0.0692
-10 -11 12 0.4009 0.0058
-10 -11 13 -0.4812 0.0672
-10 -11 14 -0.6036 0.0204
-10 -11 15 -0.4496 0.0516
-10 -10 1 -0.6049 -0.1844
-10 -10 2 -0.1381 -0.2225
-10 -10 3 0.8489 -0.0167
-10 -10 4 0.3267 0.0175
-10 -10 5 0.8108 0.0917
-10 -10 6 -1.0725 0.1064
-10 -10 7 -0.1376 0.0577
-10 -10 8 -0.7919 -0.0173
-10 -10 9 -0.2569 -0.0287
-10 -10 10 -0.4266 -0.0172
-10 -10 11 -0.6902 -0.1127
-10 -10 12 -0.0259 -0.0884
-10 -10 13 0.2578 -0.0348
-10 -10 14 0.1242 -0.1432
-10 -10 15 1.2130 -0.0294
-10 -10 16 0.2226 -0.2455
-10 -10 17 1.0865 0.1108
-10 -9 1 1.5414 -0.0121
-10 -9 2 -0.9906 0.1480
-10 -9 3 1.0358 0.1554
-10 -9 4 -0.3423 0.0554
-10 -9 5 -0.3570 -0.0472
-10 -9 6 -0.2511 -0.1100
-10 -9 7 -0.5451 -0.1290
-10 -9 8 1.2704 -0.1358
-10 -9 9 -0.1807 -0.0912
-10 -9 10 0.8748 -0.0452
-10 -9 11 0.4368 -0.0281
-10 -9 12 1.0459 -0.0819
-10 -9 13 0.9745 -0.0692
-10 -9 14 0.1174 0.0230
-10 -9 15 -0.0474 0.1002
-10 -9 16 -0.9671 0.0329
-10 -9 17 -1.0859 0.1110
-10 -9 18 -0.6710 0.0327
-10 -8 1 -0.0805 0.1627
-10 -8 2 -0.3729 0.0808
-10 -8 3 -0.2053 -0.0550
-10 -8 4 -0.0209 -0.1920
-10 -8 5 0.8339 -0.0981
-10 -8 6 0.7157 -0.0661
-10 -8 7 1.9480 0.0322
-10 -8 8 -0.4984 0.0356
-10 -8 9 0.1894 0.0916
-10 -8 10 -1.1049 0.0198
-10 -8 11 -0.2144 0.0245
-10 -8 12 -1.0861 -0.0458
-10 -8 13 -1.0012 0.0755
-10 -8 14 -1.0759 0.0763
-10 -8 15 -0.2632 0.1071
-10 -8 16 -0.2965 -0.0877
-10 -8 17 1.4726 0.0873
-10 -8 18 0.7584 0.0481
-10 -8 19 1.5632 -0.1230
-10 -7 1 -0.5067 -0.2388
-10 -7 2 -1.6600 -0.2431
-10 -7 3 0.2578 -0.1075
-10 -7 4 -2.4347 -0.0055
-10 -7 5 0.2180 0.0979
-10 -7 6 -2.2927 0.0996
-10 -7 7 -0.8982 0.1270
-10 -7 8 -1.1720 -0.0189
-10 -7 9 0.2974 -0.0102
-10 -7 10 0.6229 -0.0488
-10 -7 11 0.3631 0.0361
-10 -7 12 1.0394 0.0379
-10 -7 13 -0.0749 0.0523
-10 -7 14 1.5056 -0.0096
-10 -7 15 0.8362 -0.0025
-10 -7 16 -0.2125 0.0148
-10 -7 17 -0.1044 -0.0711
-10 -7 18 -1.0534 -0.0061
-10 -7 19 -0.5520 -0.1094
-10 -7 20 -0.2218 0.1199
-10 -6 1 0.1450 -0.0664
-10 -6 2 0.6073 0.1245
-10 -6 3 1.9395 0.1669
-10 -6 4 0.5760 0.1635
-10 -6 5 2.0525 0.1161
-10 -6 6 0.5785 -0.0118
-10 -6 7 2.5721 -0.0502
-10 -6 8 0.7614 -0.0930
-10 -6 9 0.6667 -0.0126
-10 -6 10 -0.8755 0.0420
-10 -6 11 -0.9076 0.0776
-10 -6 12 -0.4500 -0.0222
-10 -6 13 0.1051 0.0135
-10 -6 14 -0.6824 -0.0071
-10 -6 15 -0.8015 -0.0657
-10 -6 16 -2.5719 -0.0305
-10 -6 17 0.0818 -0.1002
-10 -6 18 -0.7712 0.0872
-10 -6 19 1.8359 0.0166
-10 -6 20 -0.4937 -0.0101
-10 -6 21 0.1116 0.0352
-10 -5 1 0.7230 0.2674
-10 -5 2 0.8373 0.1401
-10 -5 3 0.4286 0.0181
-10 -5 4 -1.9792 -0.1162
-10 -5 5 0.5100 -0.1323
-10 -5 6 -2.3533 -0.1122
-10 -5 7 -0.6728 -0.0058
-10 -5 8 -1.9366 0.0495
-10 -5 9 -0.9503 0.0685
-10 -5 10 -0.5588 -0.0067
-10 -5 11 0.2726 -0.0310
-10 -5 12 1.2454 -0.0240
-10 -5 13 0.2904 -0.0144
-10 -5 14 0.9170 0.0070
-10 -5 15 1.0160 -0.0293
-10 -5 16 1.3043 0.0710
-10 -5 17 2.3097 0.0276
-10 -5 18 0.3355 0.0141
-10 -5 19 0.1007 0.0054
-10 -5 20 -0.6591 0.0246
-10 -5 21 -0.1118 0.1330
-10 -5 22 1.1708 -0.1469
-10 -4 1 -1.8860 -0.1225
-10 -4 2 -0.7648 -0.2679
-10 -4 3 -1.0907 -0.1738
-10 -4 4 -0.7789 -0.0652
-10 -4 5 0.7483 -0.0002
-10 -4 6 -0.0031 0.0800
-10 -4 7 1.8736 0.0870
-10 -4 8 2.1646 0.0170
-10 -4 9 2.0818 -0.0293
-10 -4 10 0.5361 -0.0368
-10 -4 11 -0.5349 -0.0297
-10 -4 12 -0.3353 -0.0107
-10 -4 13 -0.8253 -0.0033
-10 -4 14 0.0123 0.0179
-10 -4 15 -0.0804 0.0341
-10 -4 16 -1.2086 0.0299
-10 -4 17 -1.3797 -0.0739
-10 -4 18 -1.0057 0.0131
-10 -4 19 -0.5828 -0.0227
-10 -4 20 0.5210 -0.0309
-10 -4 21 0.3533 -0.1038
-10 -4 22 0.2654 -0.1036
-10 -4 23 -0.2210 0.1024
-10 -3 1 -0.0173 -0.1517
-10 -3 2 3.1308 0.0530
-10 -3 3 0.9145 0.1813
-10 -3 4 0.7855 0.1655
-10 -3 5 0.9510 0.0793
-10 -3 6 -0.9595 -0.0135
-10 -3 7 -0.0417 -0.0277
-10 -3 8 -1.5994 -0.0601
-10 -3 9 -2.9181 -0.0283
-10 -3 10 -2.4582 0.0218
-10 -3 11 -0.8200 0.0029
-10 -3 12 0.2880 0.0300
-10 -3 13 0.2071 0.0302
-10 -3 14 1.1003 0.0210
-10 -3 15 -0.8998 -0.0094
-10 -3 16 -0.1320 -0.0291
-10 -3 17 1.0960 -0.0358
-10 -3 18 0.4227 -0.0357
-10 -3 19 0.6547 -0.0686
-10 -3 20 -0.3160 0.0613
-10 -3 21 -0.6696 0.1555
-10 -3 22 -0.5066 0.0514
-10 -3 23 -0.4727 -0.0077
-10 -2 1 -2.6452 0.2106
-10 -2 2 0.0036 0.1911
-10 -2 3 -2.9146 0.1026
-10 -2 4 -1.5656 -0.0728
-10 -2 5 -1.5098 -0.0870
-10 -2 6 -1.3767 -0.0617
-10 -2 7 0.0291 -0.0347
-10 -2 8 0.7340 0.0295
-10 -2 9 2.5873 0.0064
-10 -2 10 3.4690 0.0314
-10 -2 11 2.5306 -0.0075
-10 -2 12 1.5836 -0.0044
-10 -2 13 -0.2358 -0.0367
-10 -2 14 -0.0546 -0.0366
-10 -2 15 -0.4411 -0.0155
-10 -2 16 0.4487 0.0110
-10 -2 17 0.1213 0.0172
-10 -2 18 -0.1740 0.0254
-10 -2 19 -0.9083 0.0133
-10 -2 20 0.5604 0.1291
-10 -2 21 -0.6054 -0.0451
-10 -2 22 0.7869 -0.1004
-10 -2 23 0.2068 -0.0458
-10 -2 24 0.1743 0.1737
-10 -1 1 -0.2081 -0.0280
-10 -1 2 2.0359 -0.2469
-10 -1 3 0.8862 -0.2041
-10 -1 4 1.8489 -0.1340
-10 -1 5 1.2114 -0.0515
-10 -1 6 1.8311 0.1125
-10 -1 7 2.0027 0.0490
-10 -1 8 0.8056 0.0464
-10 -1 9 -1.1070 -0.0110
-10 -1 10 -2.5713 0.0002
-10 -1 11 -3.9936 -0.0256
-10 -1 12 -2.0850 -0.0060
-10 -1 13 -1.7866 -0.0072
-10 -1 14 -0.0578 0.0081
-10 -1 15 -0.3271 0.0236
-10 -1 16 0.1393 -0.0061
-10 -1 17 -0.6761 0.0240
-10 -1 18 0.1489 -0.0120
-10 -1 19 -0.0326 -0.0878
-10 -1 20 0.9160 -0.0239
-10 -1 21 -0.1895 0.0068
-10 -1 22 1.0171 0.0021
-10 -1 23 0.1597 0.1295
-10 -1 24 -0.0115 -0.1574
-10 0 1 0.2255 -0.2524
-10 0 2 1.0925 -0.0218
-10 0 3 -2.4847 0.0399
-10 0 4 -0.0455 0.1861
-10 0 5 -1.6227 0.0758
-10 0 6 -0.3649 0.0748
-10 0 7 -3.1080 -0.0409
-10 0 8 -2.0859 -0.0501
-10 0 9 -1.6134 -0.0202
-10 0 10 1.1854 0.0116
-10 0 11 1.8176 0.0073
-10 0 12 4.1340 0.0022
-10 0 13 0.8389 0.0558
-10 0 14 1.3556 -0.0117
-10 0 15 -0.7302 0.0230
-10 0 16 0.6677 0.0011
-10 0 17 -0.0928 0.0434
-10 0 18 1.5511 -0.0221
-10 0 19 -0.4239 0.0000
-10 0 20 -0.4217 0.0378
-10 0 21 -0.7857 0.0438
-10 0 22 -0.1554 -0.0468
-10 0 23 -0.6076 -0.1406
-10 0 24 0.3182 -0.0026
-10 1 1 -0.0970 0.2461
-10 1 2 -0.7935 0.3024
-10 1 3 -0.8206 0.1570
-10 1 4 1.6520 0.0021
-10 1 5 0.8153 -0.0697
-10 1 6 1.0843 -0.0772
-10 1 7 1.2374 -0.0547
-10 1 8 3.1266 -0.0040
-10 1 9 2.7320 0.0189
-10 1 10 1.5708 -0.0148
-10 1 11 -0.7021 0.0126
-10 1 12 0.0561 -0.0209
-10 1 13 -3.4415 0.0057
-10 1 14 0.2713 0.0008
-10 1 15 -1.2057 -0.0168
-10 1 16 1.2499 0.0046
-10 1 17 0.5859 -0.0025
-10 1 18 0.0930 -0.0016
-10 1 19 -1.4258 0.0255
-10 1 20 -0.2411 0.0192
-10 1 21 -0.1135 -0.0096
-10 1 22 0.8347 0.0279
-10 1 23 -0.0699 0.1342
-10 1 24 0.8631 0.0363
-10 2 1 0.1815 -0.0059
-10 2 2 0.0326 -0.1756
-10 2 3 -1.2472 -0.2039
-10 2 4 1.3365 -0.1336
-10 2 5 -1.1827 -0.0684
-10 2 6 -0.0305 0.0169
-10 2 7 -0.2825 0.0714
-10 2 8 -2.2357 0.0177
-10 2 9 -3.2710 0.0080
-10 2 10 -3.4734 -0.0234
-10 2 11 -2.6062 -0.0163
-10 2 12 1.1770 -0.0013
-10 2 13 -0.4848 -0.0030
-10 2 14 1.8917 -0.0184
-10 2 15 -0.0575 0.0148
-10 2 16 -0.2333 -0.0288
-10 2 17 -0.5866 0.0010
-10 2 18 -0.4861 -0.0156
-10 2 19 0.0326 -0.0451
-10 2 20 0.3978 -0.0563
-10 2 21 1.1705 -0.0122
-10 2 22 -0.4349 0.0364
-10 2 23 -0.6052 -0.1415
-10 2 24 -0.1165 -0.1479
-10 2 25 -0.6700 -0.1416
-10 3 1 1.8645 -0.3274
-10 3 2 0.1057 -0.1249
-10 3 3 0.1873 -0.0374
-10 3 4 -0.0758 0.1147
-10 3 5 -0.0112 0.0974
-10 3 6 -0.2632 0.0854
-10 3 7 0.0191 0.0459
-10 3 8 0.0649 -0.0266
-10 3 9 0.9280 -0.0182
-10 3 10 2.1666 0.0441
-10 3 11 3.4862 0.0466
-10 3 12 2.7420 -0.0014
-10 3 13 0.1184 0.0043
-10 3 14 0.5801 -0.0005
-10 3 15 -2.1180 -0.0043
-10 3 16 0.4351 -0.0071
-10 3 17 0.5621 -0.0167
-10 3 18 0.3744 -0.0288
-10 3 19 0.2682 0.0074
-10 3 20 -0.7851 0.0530
-10 3 21 -0.4697 0.0064
-10 3 22 -0.2317 -0.0088
-10 3 23 -1.1202 0.0033
-10 3 24 0.3904 0.0817
-10 3 25 -0.1822 0.2466
-10 4 1 -2.3667 0.1529
-10 4 2 -1.9852 0.2813
-10 4 3 -1.0774 0.2428
-10 4 4 0.3540 0.0625
-10 4 5 -0.9372 0.0024
-10 4 6 0.7168 -0.0925
-10 4 7 1.4921 -0.0929
-10 4 8 -0.0018 -0.0260
-10 4 9 2.3184 0.0215
-10 4 10 -1.1368 -0.0193
-10 4 11 0.0190 -0.0481
-10 4 12 -2.0992 -0.0429
-10 4 13 -3.1600 0.0116
-10 4 14 -0.6680 -0.0009
-10 4 15 -0.9917 0.0148
-10 4 16 0.7333 0.0168
-10 4 17 0.2275 0.0239
-10 4 18 -1.3232 0.0622
-10 4 19 -0.2206 0.0256
-10 4 20 -0.2055 -0.0016
-10 4 21 1.6588 -0.0080
-10 4 22 1.3060 0.0385
-10 4 23 0.6569 0.0915
-10 4 24 0.9338 0.0751
-10 4 25 -0.3363 -0.1307
-10 5 1 2.3007 0.1276
-10 5 2 2.9141 -0.0262
-10 5 3 1.0239 -0.1662
-10 5 4 0.9298 -0.1864
-10 5 5 -0.0977 -0.1151
-10 5 6 0.0210 -0.0187
-10 5 7 0.4348 0.0782
-10 5 8 -2.2129 0.0268
-10 5 9 -1.6110 0.0135
-10 5 10 -1.7353 -0.0414
-10 5 11 -1.1491 0.0121
-10 5 12 0.5940 0.0430
-10 5 13 1.2758 0.0176
-10 5 14 1.5879 -0.0135
-10 5 15 0.7552 0.0083
-10 5 16 0.3742 0.0246
-10 5 17 0.0431 -0.0141
-10 5 18 0.1119 -0.0239
-10 5 19 1.7644 -0.0378
-10 5 20 -0.5962 -0.0567
-10 5 21 0.6186 -0.0007
-10 5 22 -0.8934 -0.0128
-10 5 23 -0.9577 -0.0285
-10 5 24 -0.9855 -0.0533
-10 6 1 -0.2291 -0.2441
-10 6 2 -3.0137 -0.2392
-10 6 3 -2.1395 -0.0989
-10 6 4 -1.1459 0.0242
-10 6 5 -0.8643 0.1466
-10 6 6 0.2413 0.0961
-10 6 7 -0.7450 0.0074
-10 6 8 -0.4501 -0.0233
-10 6 9 1.9545 -0.0195
-10 6 10 0.8987 0.0504
-10 6 11 2.6996 0.0280
-10 6 12 0.9851 0.0061
-10 6 13 1.0298 -0.0269
-10 6 14 -1.5470 0.0133
-10 6 15 -0.2700 -0.0428
-10 6 16 -0.2227 -0.0041
-10 6 17 0.8368 -0.0203
-10 6 18 -0.3886 0.0270
-10 6 19 0.0599 0.0323
-10 6 20 -2.5423 0.0406
-10 6 21 0.4483 0.0434
-10 6 22 -0.2909 -0.0563
-10 6 23 0.3093 -0.0027
-10 6 24 0.1755 -0.0006
-10 7 1 -1.1654 0.0326
-10 7 2 1.9909 0.2363
-10 7 3 1.7885 0.2060
-10 7 4 2.5264 0.1708
-10 7 5 1.5417 0.0140
-10 7 6 0.9991 -0.0706
-10 7 7 1.9300 -0.0882
-10 7 8 0.5910 -0.0339
-10 7 9 1.0182 0.0509
-10 7 10 -2.2503 0.0064
-10 7 11 -2.7944 -0.0241
-10 7 12 -2.3814 -0.0177
-10 7 13 -1.5146 -0.0111
-10 7 14 -0.8866 -0.0378
-10 7 15 1.5599 0.0220
-10 7 16 0.5818 0.0026
-10 7 17 -0.2257 0.0362
-10 7 18 -0.3406 -0.0200
-10 7 19 0.1863 0.0668
-10 7 20 0.0929 -0.0060
-10 7 21 1.4202 -0.0690
-10 7 22 0.4315 -0.0702
-10 7 23 -0.2210 -0.0469
-10 7 24 0.0781 0.0441
-10 8 1 2.9954 0.2565
-10 8 2 0.2053 0.0770
-10 8 3 -2.1345 -0.0519
-10 8 4 -2.9069 -0.1720
-10 8 5 -2.3526 -0.1048
-10 8 6 -1.7917 -0.0670
-10 8 7 -1.7720 0.0723
-10 8 8 -2.2276 0.0385
-10 8 9 -0.2022 0.0033
-10 8 10 -0.6840 -0.0504
-10 8 11 2.0805 -0.0151
-10 8 12 2.1040 -0.0111
-10 8 13 3.5484 0.0570
-10 8 14 0.9326 0.0118
-10 8 15 1.1948 0.0516
-10 8 16 -1.7548 -0.0039
-10 8 17 -1.1547 -0.0628
-10 8 18 0.2984 -0.0153
-10 8 19 0.1468 -0.0858
-10 8 20 -1.1088 -0.0514
-10 8 21 -0.4899 -0.0470
-10 8 22 -0.6636 0.0254
-10 8 23 0.2566 0.1352
-10 8 24 -0.0186 0.0832
-10 9 1 -2.6710 -0.2521
-10 9 2 -1.3890 -0.3093
-10 9 3 0.5627 -0.1997
-10 9 4 2.0256 -0.0579
-10 9 5 2.7717 0.0627
-10 9 6 0.7233 0.0936
-10 9 7 1.8461 0.0159
-10 9 8 0.6143 -0.0047
-10 9 9 4.1240 -0.0555
-10 9 10 1.1233 0.0281
-10 9 11 0.3966 0.0176
-10 9 12 -1.0238 0.0434
-10 9 13 -2.1794 -0.0474
-10 9 14 -2.6322 -0.0038
-10 9 15 -1.7182 -0.0494
-10 9 16 -1.1047 0.0214
-10 9 17 1.1156 -0.0052
-10 9 18 1.1744 -0.0322
-10 9 19 -0.0324 0.0512
-10 9 20 -0.6717 0.0825
-10 9 21 0.9412 0.1246
-10 9 22 0.6227 0.0562
-10 9 23 0.9563 -0.1249
-10 10 1 3.1433 -0.0399
-10 10 2 3.4856 0.1551
-10 10 3 1.2893 0.2388
-10 10 4 -1.3338 0.2330
-10 10 5 -1.5534 0.0497
-10 10 6 -1.9691 0.0280
-10 10 7 -1.0121 -0.0558
-10 10 8 -1.3787 0.0181
-10 10 9 -0.9553 0.0565
-10 10 10 -3.0024 0.0086
-10 10 11 -2.0283 0.0203
-10 10 12 -0.8628 -0.0322
-10 10 13 1.0629 0.0075
-10 10 14 1.1179 -0.0257
-10 10 15 2.7329 0.0584
-10 10 16 1.1573 -0.0326
-10 10 17 0.7219 0.0440
-10 10 18 0.1307 -0.0337
-10 10 19 -0.3571 0.0518
-10 10 20 0.7951 0.0362
-10 10 21 -0.2356 -0.0976
-10 10 22 0.0224 -0.0150
-10 10 23 -0.7297 -0.0403
-10 11 1 -0.9663 0.2515
-10 11 2 -3.7682 0.1597
-10 11 3 -3.1345 0.0046
-10 11 4 -0.5360 -0.1422
-10 11 5 1.7714 -0.1120
-10 11 6 1.8718 -0.1066
-10 11 7 1.4560 0.0203
-10 11 8 0.4085 -0.0167
-10 11 9 0.9620 -0.0204
-10 11 10 0.5187 -0.0559
-10 11 11 2.4397 -0.0490
-10 11 12 1.6101 0.0070
-10 11 13 0.6223 -0.0258
-10 11 14 0.0256 0.0058
-10 11 15 -1.7219 -0.0327
-10 11 16 -2.1555 -0.0211
-10 11 17 -1.3656 -0.0335
-10 11 18 -0.4608 0.0383
-10 11 19 0.4250 -0.0397
-10 11 20 -0.9185 -0.0229
-10 11 21 -0.5153 0.0676
-10 11 22 -0.7881 0.0582
-10 12 1 1.7904 -0.1663
-10 12 2 1.6643 -0.2422
-10 12 3 3.0061 -0.2409
-10 12 4 2.8049 -0.1071
-10 12 5 -0.1883 0.0253
-10 12 6 -1.8660 0.0233
-10 12 7 -0.0231 0.0044
-10 12 8 -1.4700 -0.0174
-10 12 9 0.5772 -0.0423
-10 12 10 -0.8575 0.0258
-10 12 11 -0.8451 0.0345
-10 12 12 -2.0694 0.0398
-10 12 13 -1.2819 0.0626
-10 12 14 -0.6859 0.0371
-10 12 15 1.1222 0.0291
-10 12 16 0.9284 0.0226
-10 12 17 2.0190 0.0901
-10 12 18 1.0886 -0.0081
-10 12 19 0.0214 0.0088
-10 12 20 0.3161 -0.0533
-10 12 21 0.0783 -0.0773
-10 12 22 1.0595 0.0386
-10 13 1 0.1820 -0.1076
-10 13 2 -1.2989 0.0904
-10 13 3 -1.2457 0.1732
-10 13 4 -3.0184 0.2481
-10 13 5 -2.2722 0.1327
-10 13 6 -0.6309 0.0706
-10 13 7 1.5725 0.0412
-10 13 8 0.4173 0.0466
-10 13 9 0.6195 0.0888
-10 13 10 -0.6517 0.0357
-10 13 11 0.6402 0.0226
-10 13 12 0.3204 -0.0438
-10 13 13 2.0336 -0.0250
-10 13 14 1.8308 -0.0344
-10 13 15 -0.2353 -0.0175
-10 13 16 -0.0937 -0.0544
-10 13 17 -2.1240 -0.0764
-10 13 18 -0.2829 0.0117
-10 13 19 -0.5592 -0.0419
-10 13 20 -0.2496 0.0452
-10 13 21 -0.0873 0.0006
-10 14 1 0.5442 0.2434
-10 14 2 0.2837 0.1925
-10 14 3 2.2863 0.0759
-10 14 4 2.3386 -0.1279
-10 14 5 1.1736 -0.1006
-10 14 6 1.1676 -0.1238
-10 14 7 0.2445 -0.0037
-10 14 8 -0.8299 -0.0754
-10 14 9 0.0846 -0.0557
-10 14 10 -0.5025 -0.0777
-10 14 11 0.3218 -0.1051
-10 14 12 0.1068 -0.0365
-10 14 13 -1.6616 -0.0097
-10 14 14 -0.3713 0.0341
-10 14 15 -2.5215 0.0210
-10 14 16 -0.0316 -0.0391
-10 14 17 0.6083 0.0854
-10 14 18 1.4446 0.0943
-10 14 19 0.5699 0.0913
-10 14 20 -0.5588 -0.0178
-10 15 1 -0.3442 -0.1169
-10 15 2 0.0327 -0.1654
-10 15 3 -0.7491 -0.2656
-10 15 4 -0.5556 -0.1441
-10 15 5 -3.6243 -0.0654
-10 15 6 -0.6798 0.0802
-10 15 7 -0.7704 -0.0358
-10 15 8 0.2650 0.0184
-10 15 9 0.6572 0.0190
-10 15 10 0.4288 0.0737
-10 15 11 -0.0550 0.0440
-10 15 12 -0.1018 0.0785
-10 15 13 0.6392 0.0917
-10 15 14 1.4971 0.0550
-10 15 15 0.5021 -0.0126
-10 15 16 1.1351 -0.0053
-10 15 17 -0.1706 -0.0694
-10 15 18 -0.0481 -0.1087
-10 15 19 -0.6926 -0.1260
-10 16 1 -0.2754 -0.1225
-10 16 2 0.1364 -0.0138
-10 16 3 -0.8408 0.0841
-10 16 4 1.0817 0.1737
-10 16 5 -0.0018 0.1581
-10 16 6 1.9011 0.0624
-10 16 7 0.6302 0.0045
-10 16 8 -0.3627 0.0392
-10 16 9 0.5000 0.0780
-10 16 10 -1.5516 -0.0263
-10 16 11 0.2883 -0.0344
-10 16 12 -0.0682 -0.0391
-10 16 13 -0.0677 -0.0681
-10 16 14 0.0425 -0.0888
-10 16 15 -2.3375 -0.0204
-10 16 16 0.0614 -0.0045
-10 16 17 -1.3348 0.0258
-10 16 18 0.5654 -0.0617
-10 17 1 -0.2803 0.1265
-10 17 2 0.9095 0.1570
-10 17 3 -0.3548 0.1331
-10 17 4 1.6321 -0.0303
-10 17 5 -0.3293 -0.0507
-10 17 6 -0.4837 -0.1201
-10 17 7 -0.0183 -0.0058
-10 17 8 -0.0383 -0.0459
-10 17 9 -0.1048 -0.0105
-10 17 10 0.1036 -0.0389
-10 17 11 0.8170 0.0057
-10 17 12 0.2031 0.0279
-10 17 13 -0.8036 -0.0217
-10 17 14 0.9796 0.0750
-10 17 15 -0.5824 0.0507
-10 17 16 2.0865 0.1593
-10 17 17 -0.2115 -0.0722
-10 18 1 0.1953 0.0665
-10 18 2 -0.8370 -0.0916
-10 18 3 -0.6122 -0.1404
-10 18 4 -0.1943 -0.0792
-10 18 5 -1.4325 -0.0301
-10 18 6 0.4565 0.0549
-10 18 7 0.9563 -0.0677
-10 18 8 -0.1900 -0.0017
-10 18 9 -0.0795 -0.0726
-10 18 10 -0.2376 0.0491
-10 18 11 0.1907 0.0352
-10 18 12 -0.5843 -0.0535
-10 18 13 -0.5462 -0.0151
-10 18 14 0.8967 -0.0613
-10 18 15 -0.8944 -0.0555
-10 19 1 -0.3216 -0.2401
-10 19 2 1.7948 -0.1348
-10 19 3 -0.0213 -0.0356
-10 19 4 1.4109 0.0967
-10 19 5 0.3501 0.0737
-10 19 6 0.3712 0.0386
-10 19 7 0.2918 0.0349
-10 19 8 -0.8519 0.0828
-10 19 9 -0.5375 0.0704
-10 19 10 -0.3799 -0.0005
-10 19 11 0.0765 0.0552
-10 19 12 0.0485 -0.0830
-10 19 13 0.6668 0.0488
-10 20 1 0.5345 0.2732
-10 20 2 -0.2541 0.1510
-10 20 3 0.0845 0.1814
-10 20 4 -0.5285 0.0813
-10 20 5 -1.0992 -0.0970
-10 20 6 -0.4995 0.0442
-10 20 7 -0.5579 -0.0612
-10 20 8 0.4975 0.0261
-10 20 9 -0.0672 -0.0990
-10 20 10 -0.0434 -0.0163
-10 20 11 1.2988 0.0370
-10 21 1 0.0488 -0.0154
-10 21 2 -0.4226 -0.1128
-10 21 3 -0.8704 -0.1919
-10 21 4 0.5734 -0.0218
-10 21 5 -0.7391 -0.1893
-10 21 6 -0.0043 0.0231
-10 21 7 1.0058 -0.1362
-10 21 8 -0.3693 0.0341
-10 22 1 0.1912 -0.1118
-10 22 2 -0.9254 -0.1145
-10 22 3 0.2790 0.1179
-10 22 4 0.8684 0.1417
-9 -15 1 -0.0116 0.0472
-9 -15 2 0.4646 -0.0392
-9 -15 3 -0.7953 -0.1241
-9 -15 4 0.4411 -0.1272
-9 -15 5 0.3554 -0.0455
-9 -14 1 -0.7549 -0.2773
-9 -14 2 -0.3414 -0.0351
-9 -14 3 0.5425 -0.0585
-9 -14 4 -0.3449 0.1881
-9 -14 5 0.4774 0.2420
-9 -14 6 -1.0898 0.0764
-9 -14 7 -0.5348 -0.0037
-9 -14 8 -0.1070 -0.0078
-9 -14 9 0.3412 -0.0318
-9 -14 10 0.8166 0.1577
-9 -13 1 0.0351 0.3970
-9 -13 2 1.1477 0.2534
-9 -13 3 -0.1966 0.2582
-9 -13 4 -0.6691 0.0801
-9 -13 5 -0.8894 -0.0571
-9 -13 6 0.7595 -0.1579
-9 -13 7 -0.2739 -0.0046
-9 -13 8 1.2044 0.0255
-9 -13 9 0.2373 0.0257
-9 -13 10 0.3069 -0.0091
-9 -13 11 -0.2297 -0.0796
-9 -13 12 -0.4557 -0.1182
-9 -13 13 0.3827 -0.0979
-9 -12 1 0.0303 0.1451
-9 -12 2 0.4531 -0.0752
-9 -12 3 -0.1895 -0.1905
-9 -12 4 0.1662 -0.1871
-9 -12 5 1.1587 -0.0750
-9 -12 6 0.1200 0.0246
-9 -12 7 0.1300 0.1040
-9 -12 8 -0.6912 0.0080
-9 -12 9 0.0181 -0.0775
-9 -12 10 -0.6617 -0.0483
-9 -12 11 0.0944 -0.0888
-9 -12 12 0.2649 0.0068
-9 -12 13 0.1468 -0.0167
-9 -12 14 -0.1320 0.0459
-9 -12 15 -0.3331 0.0659
-9 -11 1 -1.8331 -0.2925
-9 -11 2 0.4588 -0.2906
-9 -11 3 -0.5983 -0.1316
-9 -11 4 0.7232 -0.0162
-9 -11 5 -0.7499 0.0719
-9 -11 6 -0.2413 -0.0114
-9 -11 7 -0.5684 -0.0482
-9 -11 8 0.0671 -0.1171
-9 -11 9 -0.2109 -0.0946
-9 -11 10 -0.0680 -0.0974
-9 -11 11 0.0928 -0.0459
-9 -11 12 0.2686 0.0309
-9 -11 13 -0.1757 0.0542
-9 -11 14 0.5557 0.0796
-9 -11 15 -0.2346 0.0952
-9 -11 16 0.7397 -0.0512
-9 -11 17 -0.0639 0.2418
-9 -10 1 -0.5864 0.0778
-9 -10 2 2.2513 0.2154
-9 -10 3 -0.0910 0.2843
-9 -10 4 0.4474 0.0862
-9 -10 5 0.1734 -0.0305
-9 -10 6 -0.1130 -0.0668
-9 -10 7 0.8796 -0.0535
-9 -10 8 0.4892 -0.0063
-9 -10 9 0.8642 0.0792
-9 -10 10 0.0256 0.0827
-9 -10 11 0.3217 0.0868
-9 -10 12 0.0009 0.0519
-9 -10 13 -0.2152 0.0989
-9 -10 14 -0.3839 0.0252
-9 -10 15 -1.4007 0.0828
-9 -10 16 -0.4616 -0.1175
-9 -10 17 0.2065 0.0349
-9 -10 18 -0.2491 -0.0572
-9 -9 1 -0.2926 0.2223
-9 -9 2 -0.4873 0.1121
-9 -9 3 -1.1613 -0.0447
-9 -9 4 0.1463 -0.1077
-9 -9 5 -1.1563 -0.0484
-9 -9 6 0.2871 0.0316
-9 -9 7 -1.0150 0.1109
-9 -9 8 0.3656 0.0959
-9 -9 9 -0.9042 0.1455
-9 -9 10 -0.8622 0.0054
-9 -9 11 -0.2312 0.0274
-9 -9 12 -0.8740 -0.0322
-9 -9 13 0.0179 0.0009
-9 -9 14 -0.4849 -0.0461
-9 -9 15 -0.3679 -0.0812
-9 -9 16 2.3053 -0.0922
-9 -9 17 0.8119 0.0510
-9 -9 18 0.7000 0.0443
-9 -9 19 -0.2249 -0.1094
-9 -9 20 0.0278 0.2050
-9 -8 1 -1.1643 -0.3449
-9 -8 2 1.4896 -0.2294
-9 -8 3 -0.7347 -0.1502
-9 -8 4 1.5412 -0.0405
-9 -8 5 -1.5877 0.0719
-9 -8 6 0.4662 0.0543
-9 -8 7 -0.4034 0.0470
-9 -8 8 0.3282 -0.0526
-9 -8 9 0.3312 -0.0753
-9 -8 10 0.2139 -0.0412
-9 -8 11 1.5225 0.0105
-9 -8 12 -0.0642 -0.0400
-9 -8 13 1.5777 -0.0012
-9 -8 14 0.4985 -0.0247
-9 -8 15 -0.2920 -0.0191
-9 -8 16 0.3332 -0.0175
-9 -8 17 -2.0485 -0.0328
-9 -8 18 -1.1726 0.0696
-9 -8 19 -0.7297 -0.0563
-9 -8 20 0.4432 0.2019
-9 -8 21 0.0503 -0.1156
-9 -7 1 1.8284 0.0206
-9 -7 2 1.7768 0.1513
-9 -7 3 0.5288 0.1988
-9 -7 4 1.4689 0.1196
-9 -7 5 0.7250 0.0809
-9 -7 6 1.6804 -0.0529
-9 -7 7 0.0929 -0.0629
-9 -7 8 -0.2638 -0.0987
-9 -7 9 -1.1734 -0.0065
-9 -7 10 -0.9055 0.0191
-9 -7 11 -0.4303 0.0002
-9 -7 12 -0.1611 -0.0256
-9 -7 13 0.1866 0.0126
-9 -7 14 -0.4857 -0.0211
-9 -7 15 -1.5466 -0.0730
-9 -7 16 0.5864 0.0369
-9 -7 17 -0.1171 0.0317
-9 -7 18 2.3312 0.1118
-9 -7 19 0.2011 -0.1057
-9 -7 20 0.8819 -0.0961
-9 -7 21 -1.0823 -0.0606
-9 -7 22 -0.2756 0.0082
-9 -6 1 -0.5470 0.2785
-9 -6 2 -1.6711 0.1536
-9 -6 3 -2.5873 0.0040
-9 -6 4 -1.0020 -0.0858
-9 -6 5 -2.4083 -0.1286
-9 -6 6 -0.9922 -0.0589
-9 -6 7 -1.3012 0.0458
-9 -6 8 0.0601 0.0382
-9 -6 9 -0.1765 0.0582
-9 -6 10 2.2242 -0.0161
-9 -6 11 1.0687 -0.0023
-9 -6 12 0.5522 -0.0034
-9 -6 13 0.8779 -0.0256
-9 -6 14 -0.7180 0.0100
-9 -6 15 0.8004 0.0173
-9 -6 16 1.5671 0.1329
-9 -6 17 -0.0216 -0.0487
-9 -6 18 0.1396 -0.0584
-9 -6 19 -1.2875 -0.0479
-9 -6 20 -0.1626 0.0806
-9 -6 21 -0.6146 0.0892
-9 -6 22 0.7225 -0.0405
-9 -5 1 0.3820 -0.2397
-9 -5 2 -0.8640 -0.2341
-9 -5 3 0.7293 -0.2514
-9 -5 4 0.1560 -0.1011
-9 -5 5 1.9036 0.0342
-9 -5 6 2.1985 0.0558
-9 -5 7 1.7734 0.0461
-9 -5 8 1.8223 -0.0081
-9 -5 9 -0.3289 -0.0674
-9 -5 10 -0.7669 0.0112
-9 -5 11 -1.9128 -0.0227
-9 -5 12 -1.5000 0.0236
-9 -5 13 -0.3110 0.0005
-9 -5 14 -1.2485 0.0657
-9 -5 15 -0.7477 -0.0363
-9 -5 16 -1.7041 -0.0493
-9 -5 17 -1.3376 -0.0583
-9 -5 18 0.2740 -0.0154
-9 -5 19 -0.1740 0.1072
-9 -5 20 1.1756 -0.0190
-9 -5 21 -0.7807 -0.0520
-9 -5 22 0.5285 0.0439
-9 -5 23 -1.0002 0.0790
-9 -4 1 3.7854 -0.0682
-9 -4 2 -0.3996 0.0016
-9 -4 3 1.2023 0.1814
-9 -4 4 -0.0906 0.1860
-9 -4 5 -0.2384 0.0966
-9 -4 6 -0.8370 0.0395
-9 -4 7 -2.3512 -0.0912
-9 -4 8 -1.9371 -0.0180
-9 -4 9 -2.6949 -0.0223
-9 -4 10 -0.4809 -0.0112
-9 -4 11 1.1144 0.0257
-9 -4 12 2.0283 0.0120
-9 -4 13 1.9960 0.0205
-9 -4 14 -0.3377 -0.0394
-9 -4 15 0.9740 -0.0225
-9 -4 16 1.0461 0.0010
-9 -4 17 0.8344 0.0645
-9 -4 18 1.7009 0.0170
-9 -4 19 -1.3797 0.0538
-9 -4 20 0.8851 0.0303
-9 -4 21 -1.1312 0.0144
-9 -4 22 0.3233 0.0155
-9 -4 23 -0.4817 -0.2074
-9 -4 24 -0.0732 -0.0336
-9 -3 1 -0.6916 0.2304
-9 -3 2 -2.8047 0.2418
-9 -3 3 -0.1048 0.0890
-9 -3 4 -2.1859 0.0157
-9 -3 5 0.2508 -0.1313
-9 -3 6 -0.0394 -0.0564
-9 -3 7 1.3808 0.0216
-9 -3 8 3.3040 0.0335
-9 -3 9 2.4259 0.0590
-9 -3 10 2.9380 0.0013
-9 -3 11 1.4538 0.0297
-9 -3 12 -1.3013 -0.0302
-9 -3 13 -1.2838 -0.0064
-9 -3 14 -1.2292 -0.0265
-9 -3 15 0.0482 0.0637
-9 -3 16 -0.4721 0.0319
-9 -3 17 -0.7412 -0.0218
-9 -3 18 -0.6792 -0.0153
-9 -3 19 -0.5332 -0.0096
-9 -3 20 1.1433 -0.0707
-9 -3 21 0.5561 -0.0796
-9 -3 22 0.8439 -0.0411
-9 -3 23 0.6136 0.1486
-9 -3 24 0.3110 0.2312
-9 -2 1 3.8971 -0.1391
-9 -2 2 0.0124 -0.1749
-9 -2 3 3.2507 -0.2429
-9 -2 4 -0.1733 -0.2336
-9 -2 5 2.7102 -0.0268
-9 -2 6 0.5641 0.0149
-9 -2 7 0.2842 0.0678
-9 -2 8 -2.2312 0.0137
-9 -2 9 -3.6649 -0.0212
-9 -2 10 -4.6649 -0.0085
-9 -2 11 -2.6605 0.0030
-9 -2 12 -2.1651 -0.0009
-9 -2 13 1.3378 0.0191
-9 -2 14 0.6030 0.0461
-9 -2 15 1.0157 -0.0004
-9 -2 16 1.0166 -0.0256
-9 -2 17 0.0166 -0.0582
-9 -2 18 0.7177 -0.0230
-9 -2 19 -0.4257 0.0106
-9 -2 20 0.3833 0.0458
-9 -2 21 -0.6021 0.0553
-9 -2 22 -0.3417 0.0689
-9 -2 23 -0.2620 -0.1607
-9 -2 24 -1.0351 -0.0991
-9 -1 1 -0.2169 -0.2093
-9 -1 2 -3.6471 -0.0881
-9 -1 3 0.4759 0.1345
-9 -1 4 -2.9135 0.1764
-9 -1 5 -0.0573 0.1437
-9 -1 6 -2.8172 0.0611
-9 -1 7 -0.9152 -0.0589
-9 -1 8 -1.1774 -0.0468
-9 -1 9 2.1873 -0.0248
-9 -1 10 3.9429 -0.0267
-9 -1 11 5.3487 0.0083
-9 -1 12 3.0578 -0.0101
-9 -1 13 1.4430 0.0137
-9 -1 14 -1.3661 -0.0317
-9 -1 15 0.3268 -0.0240
-9 -1 16 -0.6797 -0.0146
-9 -1 17 -0.6819 -0.0044
-9 -1 18 -0.7832 0.0544
-9 -1 19 -0.5509 0.0486
-9 -1 20 -0.5005 0.0470
-9 -1 21 -0.2253 -0.0404
-9 -1 22 -0.3587 -0.1400
-9 -1 23 0.5957 -0.0238
-9 -1 24 -0.1829 0.1361
-9 -1 25 0.1052 0.2073
-9 0 1 0.9856 0.2689
-9 0 2 0.6601 0.3452
-9 0 3 2.2307 0.1639
-9 0 4 -0.3962 0.0768
-9 0 5 2.6433 -0.0907
-9 0 6 1.0329 -0.0743
-9 0 7 2.8404 -0.0033
-9 0 8 1.6641 -0.0331
-9 0 9 1.1605 0.0442
-9 0 10 -1.5824 0.0046
-9 0 11 -2.6202 0.0163
-9 0 12 -5.2394 -0.0013
-9 0 13 -1.7490 -0.0060
-9 0 14 -2.2925 -0.0279
-9 0 15 1.6856 -0.0059
-9 0 16 0.2571 0.0229
-9 0 17 -0.5042 0.0003
-9 0 18 1.0098 0.0029
-9 0 19 0.4270 -0.0332
-9 0 20 -0.1721 -0.0742
-9 0 21 1.5463 -0.0351
-9 0 22 0.0845 0.0999
-9 0 23 0.4797 0.0273
-9 0 24 -0.3261 0.1672
-9 0 25 0.1169 -0.2372
-9 1 1 2.1708 -0.0919
-9 1 2 -2.1599 -0.1466
-9 1 3 -0.7076 -0.3052
-9 1 4 -1.9713 -0.2289
-9 1 5 0.0393 -0.0397
-9 1 6 -2.7957 -0.0131
-9 1 7 -2.2093 0.0597
-9 1 8 -3.3364 0.0219
-9 1 9 -1.8407 0.0184
-9 1 10 -2.1730 0.0244
-9 1 11 2.1490 -0.0099
-9 1 12 1.6057 0.0126
-9 1 13 2.9263 -0.0007
-9 1 14 1.1785 0.0299
-9 1 15 0.9475 -0.0003
-9 1 16 -1.0040 0.0055
-9 1 17 0.1839 0.0023
-9 1 18 -0.2908 -0.0596
-9 1 19 -0.2151 -0.0265
-9 1 20 0.0207 0.0182
-9 1 21 0.1602 0.0824
-9 1 22 -0.9534 0.0348
-9 1 23 -0.4223 -0.0597
-9 1 24 -0.4181 -0.1278
-9 1 25 -0.1737 -0.0113
-9 2 1 -0.9192 -0.2148
-9 2 2 -0.9654 -0.1957
-9 2 3 0.9233 0.0357
-9 2 4 2.6158 0.1093
-9 2 5 1.3362 0.1507
-9 2 6 0.8265 0.0646
-9 2 7 2.6509 -0.0096
-9 2 8 2.1634 -0.0145
-9 2 9 3.5417 -0.0360
-9 2 10 3.0571 -0.0232
-9 2 11 1.9437 -0.0029
-9 2 12 -0.7326 -0.0057
-9 2 13 -1.6827 0.0092
-9 2 14 -3.2953 -0.0185
-9 2 15 0.5873 0.0292
-9 2 16 -0.8025 -0.0314
-9 2 17 1.1268 0.0252
-9 2 18 0.1455 0.0433
-9 2 19 -0.0920 0.0548
-9 2 20 -0.2403 0.0588
-9 2 21 0.6328 -0.0154
-9 2 22 -0.7323 -0.0167
-9 2 23 1.0634 -0.0624
-9 2 24 0.4323 0.1368
-9 2 25 0.4461 0.0770
-9 3 1 -0.3106 0.1998
-9 3 2 -0.6525 0.2922
-9 3 3 0.7318 0.2615
-9 3 4 -0.2555 0.1346
-9 3 5 -1.5902 -0.0345
-9 3 6 -1.0848 -0.0691
-9 3 7 -2.1864 -0.0053
-9 3 8 -0.6867 -0.0211
-9 3 9 -3.1131 -0.0163
-9 3 10 -2.3153 0.0131
-9 3 11 -2.0686 0.0048
-9 3 12 -2.4657 -0.0147
-9 3 13 0.2796 -0.0047
-9 3 14 1.2470 0.0281
-9 3 15 1.8970 -0.0195
-9 3 16 0.5945 0.0109
-9 3 17 0.0051 0.0277
-9 3 18 -0.5881 0.0044
-9 3 19 -0.4036 -0.0480
-9 3 20 0.5880 -0.0792
-9 3 21 0.4714 -0.0312
-9 3 22 0.2551 0.0010
-9 3 23 0.0729 0.0083
-9 3 24 0.1459 -0.0300
-9 3 25 0.0978 -0.0443
-9 4 1 0.4777 0.1002
-9 4 2 -1.0934 -0.0743
-9 4 3 -0.6087 -0.1754
-9 4 4 0.7797 -0.2742
-9 4 5 -0.7295 -0.1006
-9 4 6 1.6607 -0.0237
-9 4 7 1.4531 0.0153
-9 4 8 -0.8154 0.0279
-9 4 9 0.5189 0.0227
-9 4 10 0.0931 0.0327
-9 4 11 2.7580 0.0167
-9 4 12 1.8850 -0.0134
-9 4 13 1.6709 0.0109
-9 4 14 0.4627 -0.0243
-9 4 15 -0.2504 -0.0052
-9 4 16 -1.0237 -0.0166
-9 4 17 -0.1980 -0.0002
-9 4 18 -0.2041 -0.0535
-9 4 19 0.0053 -0.0359
-9 4 20 0.3587 0.0276
-9 4 21 -1.2854 0.0304
-9 4 22 -1.2461 0.0157
-9 4 23 -1.6187 -0.0284
-9 4 24 -0.1033 -0.0345
-9 4 25 -0.3109 0.0009
-9 5 1 -2.5901 -0.3223
-9 5 2 0.3604 -0.2962
-9 5 3 0.6773 -0.0755
-9 5 4 1.3276 0.0824
-9 5 5 0.4886 0.0994
-9 5 6 0.2012 0.0613
-9 5 7 -0.7970 -0.0007
-9 5 8 -0.5616 0.0079
-9 5 9 -0.4758 -0.0136
-9 5 10 2.4782 -0.0492
-9 5 11 -0.2780 -0.0175
-9 5 12 -1.1622 0.0118
-9 5 13 -2.1862 -0.0018
-9 5 14 -0.8484 -0.0158
-9 5 15 -0.1674 0.0146
-9 5 16 0.7152 0.0162
-9 5 17 -0.7785 -0.0182
-9 5 18 0.3565 0.0465
-9 5 19 -0.5661 0.0111
-9 5 20 0.6315 0.0442
-9 5 21 -0.3897 0.0143
-9 5 22 1.8031 -0.0191
-9 5 23 0.6212 -0.0172
-9 5 24 0.9393 -0.0011
-9 5 25 0.6802 0.0115
-9 6 1 0.4453 0.1794
-9 6 2 0.6134 0.2456
-9 6 3 0.3117 0.3088
-9 6 4 -1.2855 0.1691
-9 6 5 -2.3162 0.0486
-9 6 6 0.4687 -0.0315
-9 6 7 0.2225 0.0089
-9 6 8 1.4260 -0.0048
-9 6 9 0.5820 -0.0176
-9 6 10 -0.6692 0.0298
-9 6 11 -1.4439 0.0325
-9 6 12 -0.9852 -0.0003
-9 6 13 0.6300 -0.0244
-9 6 14 0.8353 0.0357
-9 6 15 0.5422 -0.0271
-9 6 16 -0.3715 0.0297
-9 6 17 -1.0503 -0.0260
-9 6 18 0.1611 -0.0150
-9 6 19 0.3297 -0.0042
-9 6 20 0.2688 -0.0672
-9 6 21 0.8828 -0.0123
-9 6 22 0.6888 0.0319
-9 6 23 -1.2359 0.0490
-9 6 24 -1.1191 0.1454
-9 6 25 -0.2502 0.0094
-9 7 1 -1.2453 0.1688
-9 7 2 -0.1019 0.0267
-9 7 3 -2.2416 -0.1498
-9 7 4 0.0611 -0.2013
-9 7 5 0.2801 -0.1216
-9 7 6 1.1266 -0.0304
-9 7 7 -0.6415 -0.0465
-9 7 8 -0.7612 0.0400
-9 7 9 -2.0931 -0.0193
-9 7 10 0.9510 -0.0047
-9 7 11 1.1330 -0.0566
-9 7 12 2.4856 -0.0129
-9 7 13 0.3437 0.0333
-9 7 14 -0.7520 0.0041
-9 7 15 -0.3539 0.0136
-9 7 16 0.1802 -0.0343
-9 7 17 -0.2066 0.0472
-9 7 18 1.0332 -0.0235
-9 7 19 -0.0640 0.0176
-9 7 20 -0.0975 0.0383
-9 7 21 -0.7325 -0.0077
-9 7 22 0.4760 0.0974
-9 7 23 -1.3152 0.0110
-9 7 24 0.6827 -0.1297
-9 7 25 0.3641 -0.1063
-9 8 1 -1.3865 -0.2592
-9 8 2 1.4713 -0.3192
-9 8 3 2.5899 -0.1620
-9 8 4 3.0261 -0.0198
-9 8 5 0.2401 0.0594
-9 8 6 0.7704 0.0386
-9 8 7 -1.1060 0.0237
-9 8 8 1.6712 -0.0154
-9 8 9 0.7500 0.0178
-9 8 10 0.6429 -0.0232
-9 8 11 -0.5621 0.0467
-9 8 12 -2.4899 0.0001
-9 8 13 -1.7319 -0.0005
-9 8 14 -0.7919 -0.0466
-9 8 15 0.9902 0.0035
-9 8 16 0.7772 0.0215
-9 8 17 -0.3179 -0.0263
-9 8 18 1.1418 0.0724
-9 8 19 -0.3728 0.0329
-9 8 20 -0.7839 0.0180
-9 8 21 0.4227 -0.0199
-9 8 22 0.9517 -0.1349
-9 8 23 -0.1225 -0.0568
-9 8 24 -0.1776 -0.0011
-9 9 1 1.7116 0.0848
-9 9 2 1.2561 0.1937
-9 9 3 -2.1307 0.2982
-9 9 4 -3.1296 0.1810
-9 9 5 -2.8113 0.1237
-9 9 6 -0.5928 -0.0189
-9 9 7 0.5220 0.0226
-9 9 8 -0.6224 0.0064
-9 9 9 -1.2691 0.0228
-9 9 10 -1.8099 0.0400
-9 9 11 -1.7096 0.0133
-9 9 12 2.1503 -0.0114
-9 9 13 1.2357 -0.0019
-9 9 14 3.1015 0.0542
-9 9 15 -0.3498 -0.0340
-9 9 16 -0.4150 -0.0085
-9 9 17 -0.8306 -0.0206
-9 9 18 0.0688 -0.0418
-9 9 19 -0.5413 0.0065
-9 9 20 -0.9817 -0.0342
-9 9 21 0.8943 -0.0717
-9 9 22 0.0354 0.0697
-9 9 23 -1.2698 0.0418
-9 9 24 -0.0082 0.1074
-9 10 1 -3.5171 0.2076
-9 10 2 -1.6431 0.1179
-9 10 3 -1.1512 -0.0599
-9 10 4 1.3453 -0.1494
-9 10 5 3.6051 -0.1730
-9 10 6 2.2190 -0.0477
-9 10 7 0.1572 -0.0712
-9 10 8 0.5058 -0.0049
-9 10 9 0.1995 -0.0397
-9 10 10 2.1391 -0.0405
-9 10 11 0.7458 -0.0331
-9 10 12 1.4365 -0.0175
-9 10 13 -0.5144 0.0141
-9 10 14 -2.1200 -0.0010
-9 10 15 -1.2746 0.0118
-9 10 16 -0.9400 0.0273
-9 10 17 0.7889 0.0341
-9 10 18 0.6603 -0.0225
-9 10 19 -0.4978 -0.0020
-9 10 20 -0.2668 0.0635
-9 10 21 -0.0243 -0.0519
-9 10 22 0.4563 -0.0190
-9 10 23 0.0078 -0.0791
-9 11 1 3.3050 -0.2471
-9 11 2 3.5649 -0.2518
-9 11 3 1.5431 -0.2120
-9 11 4 -0.0495 -0.0496
-9 11 5 -2.1127 0.0463
-9 11 6 -2.7027 0.0491
-9 11 7 -2.3186 0.0763
-9 11 8 0.7537 -0.0106
-9 11 9 -0.3705 0.0435
-9 11 10 -0.2909 -0.0028
-9 11 11 -2.0054 0.0405
-9 11 12 -0.5224 0.0419
-9 11 13 -1.4055 0.0041
-9 11 14 1.6584 -0.0036
-9 11 15 0.6086 -0.0144
-9 11 16 1.9564 0.0111
-9 11 17 0.7577 -0.0211
-9 11 18 -0.1299 -0.0512
-9 11 19 -0.2298 0.0019
-9 11 20 -0.5151 -0.0487
-9 11 21 1.3034 0.0098
-9 11 22 0.2244 0.0556
-9 11 23 0.2733 0.0082
-9 12 1 -0.9833 -0.0684
-9 12 2 -2.4720 0.0960
-9 12 3 -4.0016 0.1918
-9 12 4 -1.1587 0.1648
-9 12 5 -0.2489 0.1347
-9 12 6 2.1119 0.0070
-9 12 7 2.4947 0.0152
-9 12 8 0.7356 0.0094
-9 12 9 -0.1033 -0.0219
-9 12 10 0.9398 0.0388
-9 12 11 0.2425 -0.0290
-9 12 12 2.0696 -0.0453
-9 12 13 0.7951 -0.0293
-9 12 14 -0.6125 -0.0489
-9 12 15 -0.5210 -0.0399
-9 12 16 -2.3592 0.0057
-9 12 17 -0.2400 0.0466
-9 12 18 -0.9349 -0.0179
-9 12 19 -0.1862 0.0812
-9 12 20 0.2582 0.0519
-9 12 21 -0.3646 0.0362
-9 12 22 -0.3330 0.0792
-9 13 1 0.8545 0.2651
-9 13 2 0.9080 0.1254
-9 13 3 2.6267 0.0204
-9 13 4 2.8454 -0.0801
-9 13 5 1.4050 -0.1367
-9 13 6 0.0017 -0.0664
-9 13 7 -1.3697 -0.0901
-9 13 8 -1.8428 0.0139
-9 13 9 -0.5059 -0.0315
-9 13 10 0.0306 -0.0045
-9 13 11 -0.6149 -0.0226
-9 13 12 -0.9540 0.0508
-9 13 13 -1.3701 0.0474
-9 13 14 -1.2647 0.0573
-9 13 15 0.1570 -0.0277
-9 13 16 1.0967 0.0503
-9 13 17 1.4012 -0.0192
-9 13 18 0.7878 -0.0190
-9 13 19 0.1752 -0.0096
-9 13 20 -0.0266 -0.1338
-9 13 21 0.0383 -0.0544
-9 14 1 0.8833 -0.1366
-9 14 2 -1.6210 -0.2407
-9 14 3 -0.6855 -0.1402
-9 14 4 -2.6354 -0.1079
-9 14 5 -2.2694 0.0117
-9 14 6 -1.1709 0.0173
-9 14 7 1.5857 0.0924
-9 14 8 0.4055 -0.0198
-9 14 9 1.2193 0.0274
-9 14 10 -0.1676 -0.0329
-9 14 11 -0.4891 0.0152
-9 14 12 1.7284 0.0063
-9 14 13 0.6002 0.0025
-9 14 14 1.7757 -0.0587
-9 14 15 0.4810 -0.0074
-9 14 16 -0.1026 -0.0632
-9 14 17 -0.5523 -0.0436
-9 14 18 -0.8531 0.0161
-9 14 19 -0.4960 0.0653
-9 14 20 0.3345 0.0153
-9 15 1 2.0198 -0.0879
-9 15 2 -0.4501 -0.0168
-9 15 3 1.3807 0.1454
-9 15 4 1.1046 0.1129
-9 15 5 1.7507 0.1194
-9 15 6 1.8895 0.0470
-9 15 7 1.5221 -0.0156
-9 15 8 -1.6631 -0.0134
-9 15 9 -1.0928 -0.0251
-9 15 10 -0.6514 0.0622
-9 15 11 -0.6215 -0.0273
-9 15 12 0.4462 0.0339
-9 15 13 -1.0646 -0.0117
-9 15 14 -1.5712 0.0502
-9 15 15 -0.5708 -0.0113
-9 15 16 -1.0300 0.0804
-9 15 17 1.1906 -0.0073
-9 15 18 -0.6330 0.1061
-9 15 19 0.8463 0.0796
-9 16 1 1.2394 0.2815
-9 16 2 -1.1855 0.2073
-9 16 3 0.1510 0.0781
-9 16 4 -1.1192 0.0499
-9 16 5 -0.5614 -0.0693
-9 16 6 -2.3385 -0.0452
-9 16 7 -0.2917 -0.0476
-9 16 8 -1.2882 0.0541
-9 16 9 1.8443 0.0087
-9 16 10 0.4595 -0.0232
-9 16 11 0.6265 -0.0245
-9 16 12 0.4566 -0.0243
-9 16 13 0.4108 0.0162
-9 16 14 0.6928 -0.0911
-9 16 15 1.6725 0.0924
-9 16 16 0.4876 -0.0754
-9 16 17 0.7427 -0.0336
-9 16 18 -0.4430 -0.0597
-9 17 1 -0.0303 -0.1276
-9 17 2 -0.4527 -0.1680
-9 17 3 -0.3181 -0.2074
-9 17 4 -0.4790 -0.1265
-9 17 5 0.8223 -0.0775
-9 17 6 -0.9953 -0.0288
-9 17 7 2.1317 0.0561
-9 17 8 0.4023 -0.0466
-9 17 9 -0.0729 -0.0675
-9 17 10 -0.4323 -0.0432
-9 17 11 -0.1949 0.0031
-9 17 12 -0.1560 0.0243
-9 17 13 -0.7870 -0.0070
-9 17 14 -0.7555 0.0078
-9 17 15 -0.6504 0.1022
-9 17 16 -0.8787 0.0108
-9 17 17 -0.1264 -0.1447
-9 18 1 1.8981 -0.1398
-9 18 2 -0.7615 -0.0853
-9 18 3 1.1842 0.0670
-9 18 4 0.4955 0.0627
-9 18 5 0.6285 0.1016
-9 18 6 -0.4651 0.0535
-9 18 7 0.3036 0.0407
-9 18 8 -1.5540 0.0553
-9 18 9 -0.8158 0.0447
-9 18 10 0.7220 0.0796
-9 18 11 0.5126 0.0787
-9 18 12 0.2682 -0.0348
-9 18 13 -1.1974 -0.0121
-9 18 14 1.0739 0.0229
-9 18 15 0.2938 0.0522
-9 19 1 -1.2684 0.2176
-9 19 2 -1.0881 0.2548
-9 19 3 -0.5331 0.1385
-9 19 4 -0.9974 0.0682
-9 19 5 -0.3237 -0.0797
-9 19 6 -1.0722 -0.0224
-9 19 7 0.6877 -0.0445
-9 19 8 0.1402 -0.0382
-9 19 9 0.7132 -0.0348
-9 19 10 1.5622 -0.0186
-9 19 11 -0.4320 -0.0338
-9 19 12 0.2012 -0.0457
-9 19 13 -0.6634 -0.1059
-9 19 14 0.5349 0.0550
-9 20 1 0.7165 -0.1327
-9 20 2 0.0650 -0.1050
-9 20 3 0.9560 -0.1696
-9 20 4 0.4897 -0.1021
-9 20 5 0.6444 -0.0782
-9 20 6 1.2127 0.0008
-9 20 7 0.7231 0.0479
-9 20 8 0.2791 -0.0702
-9 20 9 -1.3891 0.0714
-9 20 10 -0.5251 -0.0061
-9 20 11 -0.7565 0.0731
-9 20 12 0.2322 -0.0833
-9 21 1 0.1483 -0.1585
-9 21 2 -0.0441 -0.0481
-9 21 3 -0.0546 0.0494
-9 21 4 0.3206 0.0798
-9 21 5 0.3177 0.0262
-9 21 6 -0.8970 0.0832
-9 21 7 0.3595 -0.0121
-9 21 8 -1.6813 -0.0440
-9 21 9 -0.0060 0.0014
-9 22 1 0.0252 0.0105
-9 22 2 -0.6163 0.1998
-9 22 3 0.4203 0.0092
-9 22 4 -0.2140 0.1506
-9 22 5 -0.5272 -0.1138
-8 -16 1 0.2988 0.3126
-8 -16 2 -0.2405 0.0689
-8 -16 3 0.6963 0.0576
-8 -15 1 -0.7808 -0.2350
-8 -15 2 0.2684 -0.2308
-8 -15 3 -0.0969 -0.0699
-8 -15 4 -0.0474 0.0340
-8 -15 5 -0.8867 -0.0371
-8 -15 6 -0.1518 0.0135
-8 -15 7 -0.3423 -0.0952
-8 -15 8 0.8451 -0.1729
-8 -15 9 0.7389 -0.1024
-8 -15 10 -0.6374 -0.0120
-8 -14 1 0.3178 0.0673
-8 -14 2 0.2819 0.2083
-8 -14 3 0.0927 0.0628
-8 -14 4 0.1107 0.0524
-8 -14 5 0.4307 -0.0863
-8 -14 6 0.5738 -0.1216
-8 -14 7 -0.1856 -0.0476
-8 -14 8 0.0557 -0.0529
-8 -14 9 -0.4850 0.0059
-8 -14 10 -0.3242 0.0560
-8 -14 11 -0.2419 0.0002
-8 -14 12 0.6262 -0.0313
-8 -14 13 -0.4601 -0.0188
-8 -13 1 -0.4377 0.0766
-8 -13 2 0.4902 -0.0935
-8 -13 3 0.1461 -0.1130
-8 -13 4 0.2675 -0.1091
-8 -13 5 0.0660 -0.0777
-8 -13 6 -0.0298 0.0637
-8 -13 7 -1.4641 0.0831
-8 -13 8 0.2162 0.0404
-8 -13 9 0.0795 0.0424
-8 -13 10 -0.1800 0.0476
-8 -13 11 0.6037 0.0621
-8 -13 12 -0.5622 0.0467
-8 -13 13 -0.0420 0.1833
-8 -13 14 -0.5606 0.0891
-8 -13 15 0.7653 0.1936
-8 -12 1 0.5825 -0.1737
-8 -12 2 -0.3273 -0.2012
-8 -12 3 -0.0270 -0.0080
-8 -12 4 -1.4450 0.0177
-8 -12 5 -0.1217 0.0970
-8 -12 6 0.0178 0.1107
-8 -12 7 0.1721 0.0353
-8 -12 8 0.9570 0.0039
-8 -12 9 0.3070 0.0028
-8 -12 10 -0.7164 -0.0165
-8 -12 11 -0.0805 0.0661
-8 -12 12 -0.5260 0.0303
-8 -12 13 0.0365 -0.0429
-8 -12 14 0.3133 -0.1247
-8 -12 15 0.5915 -0.0132
-8 -12 16 -0.2419 -0.1377
-8 -12 17 -0.6913 0.1184
-8 -11 1 1.6595 0.1450
-8 -11 2 0.8196 0.2431
-8 -11 3 -0.0261 0.2466
-8 -11 4 -0.5469 0.1650
-8 -11 5 0.6888 0.0669
-8 -11 6 0.5624 -0.0032
-8 -11 7 0.2092 -0.0100
-8 -11 8 -0.1722 -0.0149
-8 -11 9 -0.2839 0.0183
-8 -11 10 -0.4336 0.0565
-8 -11 11 1.0004 0.0112
-8 -11 12 0.3495 -0.0900
-8 -11 13 -0.0933 -0.1283
-8 -11 14 -0.0381 -0.0892
-8 -11 15 -0.1861 0.0470
-8 -11 16 -0.5183 -0.1588
-8 -11 17 0.5103 0.0408
-8 -11 18 0.3117 -0.0365
-8 -10 1 -1.0774 0.0956
-8 -10 2 -1.1075 -0.0116
-8 -10 3 -0.5657 -0.0916
-8 -10 4 -1.2778 -0.2205
-8 -10 5 0.9378 -0.1119
-8 -10 6 -1.4359 -0.0671
-8 -10 7 -0.2343 -0.0135
-8 -10 8 -1.0208 0.0406
-8 -10 9 0.4561 -0.0104
-8 -10 10 0.3858 -0.0243
-8 -10 11 0.1733 -0.0701
-8 -10 12 0.2722 -0.0405
-8 -10 13 -1.0427 0.0330
-8 -10 14 0.4468 -0.0120
-8 -10 15 0.7741 0.0417
-8 -10 16 0.2343 -0.0261
-8 -10 17 1.2893 0.1504
-8 -10 18 -1.1039 0.1626
-8 -10 19 -0.9628 -0.1184
-8 -10 20 0.5241 0.3072
-8 -9 1 1.5621 -0.2350
-8 -9 2 1.1568 -0.2096
-8 -9 3 2.2304 -0.1675
-8 -9 4 -0.2517 -0.0752
-8 -9 5 1.3548 0.0595
-8 -9 6 -0.6220 0.0540
-8 -9 7 1.1657 0.0405
-8 -9 8 0.6809 -0.0627
-8 -9 9 0.9142 -0.0397
-8 -9 10 -0.2498 -0.0731
-8 -9 11 -0.2351 0.0194
-8 -9 12 0.3733 0.0084
-8 -9 13 -0.1946 0.0550
-8 -9 14 0.2536 -0.0034
-8 -9 15 0.0545 0.0776
-8 -9 16 -1.1732 -0.0083
-8 -9 17 -0.2603 -0.0254
-8 -9 18 -1.9671 -0.0261
-8 -9 19 0.8752 -0.1744
-8 -9 20 0.9078 0.0522
-8 -9 21 0.0638 -0.1634
-8 -8 1 0.4035 0.1012
-8 -8 2 -0.6499 0.2363
-8 -8 3 -0.8509 0.1927
-8 -8 4 -1.3359 0.2222
-8 -8 5 0.9003 0.0970
-8 -8 6 -0.3338 -0.0269
-8 -8 7 0.5054 -0.0331
-8 -8 8 -1.4776 -0.0575
-8 -8 9 -0.6674 -0.0039
-8 -8 10 -1.2207 0.0291
-8 -8 11 0.6472 0.0085
-8 -8 12 0.2310 -0.0399
-8 -8 13 -0.7638 0.0387
-8 -8 14 -0.3589 0.0095
-8 -8 15 -0.4063 -0.0299
-8 -8 16 0.5934 0.0457
-8 -8 17 2.0929 -0.0502
-8 -8 18 0.4393 0.0755
-8 -8 19 0.7471 -0.1078
-8 -8 20 -0.6071 0.0373
-8 -8 21 -1.4184 0.0303
-8 -8 22 0.0076 0.0938
-8 -7 1 -1.2436 0.1872
-8 -7 2 -1.4180 0.1040
-8 -7 3 -0.5961 -0.0394
-8 -7 4 -0.9208 -0.1707
-8 -7 5 0.6774 -0.1380
-8 -7 6 -1.5843 -0.0935
-8 -7 7 0.5277 0.0259
-8 -7 8 -0.4853 0.0333
-8 -7 9 2.5822 0.0743
-8 -7 10 0.6357 0.0386
-8 -7 11 1.1956 0.0350
-8 -7 12 -0.4473 0.0007
-8 -7 13 -1.6240 0.0215
-8 -7 14 0.1809 0.0153
-8 -7 15 -0.0768 -0.0136
-8 -7 16 0.3988 0.0573
-8 -7 17 -0.0422 -0.0449
-8 -7 18 -2.1713 0.0060
-8 -7 19 -0.5364 0.0405
-8 -7 20 0.1647 0.0487
-8 -7 21 0.6219 0.1150
-8 -7 22 0.6239 -0.1164
-8 -7 23 0.1341 0.0052
-8 -6 1 0.6092 -0.2043
-8 -6 2 2.6968 -0.3367
-8 -6 3 1.1278 -0.2233
-8 -6 4 1.1094 -0.0734
-8 -6 5 1.9708 0.0223
-8 -6 6 0.0365 0.1006
-8 -6 7 1.5184 0.0398
-8 -6 8 -0.9377 -0.0544
-8 -6 9 -1.3071 0.0306
-8 -6 10 -2.1012 -0.0464
-8 -6 11 -1.5269 0.0073
-8 -6 12 -0.2857 0.0031
-8 -6 13 0.0328 -0.0268
-8 -6 14 0.9997 0.0005
-8 -6 15 -0.4743 -0.0157
-8 -6 16 -0.0629 0.0110
-8 -6 17 0.0625 -0.0071
-8 -6 18 0.4569 0.0374
-8 -6 19 1.5034 0.0033
-8 -6 20 0.5537 -0.0561
-8 -6 21 -0.8245 -0.0178
-8 -6 22 -0.5013 -0.0074
-8 -6 23 0.2854 0.0039
-8 -5 1 0.2855 -0.0404
-8 -5 2 -0.2133 0.1521
-8 -5 3 -0.8063 0.2223
-8 -5 4 -1.6049 0.2587
-8 -5 5 0.7087 0.1755
-8 -5 6 -2.2191 0.0192
-8 -5 7 -1.4277 -0.0146
-8 -5 8 -1.7353 -0.0186
-8 -5 9 0.8323 -0.0301
-8 -5 10 1.6788 0.0238
-8 -5 11 3.4685 0.0000
-8 -5 12 2.3388 0.0102
-8 -5 13 0.4077 -0.0424
-8 -5 14 0.4968 0.0165
-8 -5 15 -0.0199 -0.0352
-8 -5 16 0.6517 0.0112
-8 -5 17 1.0638 -0.0060
-8 -5 18 -0.5702 -0.0331
-8 -5 19 -0.7320 -0.0332
-8 -5 20 -1.0226 0.0185
-8 -5 21 0.0642 -0.0499
-8 -5 22 0.4483 -0.0808
-8 -5 23 0.9709 -0.0246
-8 -5 24 -0.3350 0.0565
-8 -4 1 -2.4031 0.3094
-8 -4 2 -0.4353 0.1643
-8 -4 3 -0.8449 0.0599
-8 -4 4 0.8645 -0.1260
-8 -4 5 0.3062 -0.1444
-8 -4 6 0.0534 -0.0834
-8 -4 7 1.5505 -0.0670
-8 -4 8 2.1352 0.0469
-8 -4 9 2.1105 0.0251
-8 -4 10 -0.3365 0.0394
-8 -4 11 -1.6210 0.0188
-8 -4 12 -2.8120 0.0004
-8 -4 13 -2.8401 -0.0126
-8 -4 14 -0.4787 -0.0106
-8 -4 15 -0.8022 0.0086
-8 -4 16 -0.2230 -0.0262
-8 -4 17 -0.8897 0.0324
-8 -4 18 -0.3746 -0.0049
-8 -4 19 0.0041 -0.0074
-8 -4 20 1.4787 0.0191
-8 -4 21 0.4505 -0.0639
-8 -4 22 -0.1980 0.0986
-8 -4 23 0.3008 0.1382
-8 -4 24 -1.1126 0.0231
-8 -3 1 0.3492 -0.1701
-8 -3 2 2.6187 -0.2770
-8 -3 3 -0.9202 -0.3051
-8 -3 4 1.0258 -0.1228
-8 -3 5 0.0394 -0.0788
-8 -3 6 0.3852 0.0601
-8 -3 7 -1.4932 0.0130
-8 -3 8 -2.1969 -0.0016
-8 -3 9 -3.9261 0.0012
-8 -3 10 -2.7318 -0.0609
-8 -3 11 -0.3566 -0.0100
-8 -3 12 1.9955 -0.0415
-8 -3 13 1.3727 0.0193
-8 -3 14 2.7747 -0.0307
-8 -3 15 0.1140 0.0373
-8 -3 16 0.4547 -0.0108
-8 -3 17 0.4959 -0.0094
-8 -3 18 0.4087 0.0441
-8 -3 19 0.0086 -0.0058
-8 -3 20 -0.5315 0.0739
-8 -3 21 -1.1218 0.0221
-8 -3 22 -1.5591 -0.0579
-8 -3 23 -0.1708 -0.0914
-8 -3 24 -0.4376 -0.2481
-8 -3 25 0.6759 0.0370
-8 -2 1 -1.6801 -0.1846
-8 -2 2 -1.3186 0.0550
-8 -2 3 -2.3574 0.1749
-8 -2 4 1.3189 0.2348
-8 -2 5 -1.4523 0.1806
-8 -2 6 0.6052 0.0569
-8 -2 7 -0.4307 0.0242
-8 -2 8 2.1387 -0.0398
-8 -2 9 4.3665 -0.0224
-8 -2 10 4.6002 -0.0149
-8 -2 11 4.0177 -0.0063
-8 -2 12 0.5353 0.0194
-8 -2 13 -2.0862 0.0000
-8 -2 14 -0.8324 0.0215
-8 -2 15 -2.9460 -0.0089
-8 -2 16 0.4139 -0.0169
-8 -2 17 -1.2550 -0.0148
-8 -2 18 -0.4615 -0.0163
-8 -2 19 -0.0388 0.0006
-8 -2 20 0.5427 -0.0256
-8 -2 21 0.4162 -0.0609
-8 -2 22 0.9755 0.0083
-8 -2 23 0.8953 0.0861
-8 -2 24 -0.1082 0.2172
-8 -2 25 0.8602 0.1711
-8 -1 1 2.0896 0.3127
-8 -1 2 2.9564 0.2570
-8 -1 3 0.6252 0.1224
-8 -1 4 1.9433 -0.0522
-8 -1 5 -1.1304 -0.0859
-8 -1 6 1.7086 -0.0806
-8 -1 7 -0.1445 -0.0545
-8 -1 8 0.0824 0.0286
-8 -1 9 -2.2678 0.0311
-8 -1 10 -4.4949 0.0542
-8 -1 11 -6.0440 0.0405
-8 -1 12 -2.8021 0.0128
-8 -1 13 -2.6297 0.0156
-8 -1 14 3.1292 -0.0108
-8 -1 15 1.2523 0.0088
-8 -1 16 2.2433 0.0091
-8 -1 17 -0.1432 0.0219
-8 -1 18 0.7029 0.0069
-8 -1 19 1.1468 0.0070
-8 -1 20 0.8159 0.0059
-8 -1 21 0.0756 -0.0021
-8 -1 22 0.0390 0.0645
-8 -1 23 -0.9037 0.0542
-8 -1 24 -0.9047 -0.1573
-8 -1 25 -0.0686 -0.1373
-8 0 1 -0.7727 -0.1010
-8 0 2 -1.7733 -0.2790
-8 0 3 -3.1975 -0.2480
-8 0 4 -0.3357 -0.2008
-8 0 5 -2.6483 -0.1059
-8 0 6 0.6872 0.0007
-8 0 7 -3.1654 0.0425
-8 0 8 -0.1078 0.0092
-8 0 9 -0.5653 0.0232
-8 0 10 2.9101 -0.0314
-8 0 11 3.6647 -0.0330
-8 0 12 5.1134 -0.0204
-8 0 13 1.8687 -0.0124
-8 0 14 2.5779 -0.0260
-8 0 15 -2.1176 0.0234
-8 0 16 -0.0993 0.0235
-8 0 17 -3.1641 -0.0101
-8 0 18 0.6275 0.0029
-8 0 19 -0.5413 -0.0127
-8 0 20 -1.5798 0.0256
-8 0 21 -0.4692 -0.0061
-8 0 22 -0.0355 0.0269
-8 0 23 -0.7175 -0.1190
-8 0 24 0.7058 0.0209
-8 0 25 0.4623 0.0891
-8 0 26 -0.3410 0.1117
-8 1 1 1.5222 -0.2048
-8 1 2 1.5125 0.0072
-8 1 3 2.6784 0.0680
-8 1 4 4.2876 0.1597
-8 1 5 1.6075 0.1981
-8 1 6 2.6991 0.0586
-8 1 7 0.7538 0.0264
-8 1 8 2.3578 -0.0433
-8 1 9 2.3218 -0.0381
-8 1 10 -0.0068 -0.0133
-8 1 11 -1.5026 -0.0187
-8 1 12 -3.0290 -0.0077
-8 1 13 -5.3844 -0.0000
-8 1 14 0.0302 0.0087
-8 1 15 -1.8304 -0.0113
-8 1 16 1.4851 0.0109
-8 1 17 0.4808 -0.0128
-8 1 18 0.8501 -0.0062
-8 1 19 -0.1319 -0.0001
-8 1 20 0.0557 -0.0054
-8 1 21 0.6635 -0.0832
-8 1 22 1.3257 -0.0633
-8 1 23 0.2169 0.0586
-8 1 24 0.9723 0.0127
-8 1 25 -0.5624 0.1066
-8 1 26 -0.3775 -0.1632
-8 2 1 0.9838 0.2274
-8 2 2 -0.2190 0.2196
-8 2 3 -2.5099 0.2190
-8 2 4 -2.4012 0.0622
-8 2 5 -4.8092 -0.0173
-8 2 6 -3.6259 -0.0588
-8 2 7 -2.7081 -0.0776
-8 2 8 -2.3255 0.0512
-8 2 9 -1.7766 0.0144
-8 2 10 -2.0995 0.0339
-8 2 11 -1.2491 0.0278
-8 2 12 1.8509 0.0354
-8 2 13 2.0999 0.0159
-8 2 14 4.3347 -0.0162
-8 2 15 1.0039 -0.0078
-8 2 16 0.5225 -0.0221
-8 2 17 -1.5553 -0.0110
-8 2 18 -0.3723 0.0108
-8 2 19 -0.1437 -0.0335
-8 2 20 -0.1811 0.0114
-8 2 21 0.0326 0.0304
-8 2 22 -0.5256 0.0924
-8 2 23 -1.0429 0.0251
-8 2 24 -0.2043 -0.0408
-8 2 25 -0.8373 -0.1142
-8 2 26 0.1067 -0.0033
-8 3 1 -2.2449 0.0589
-8 3 2 -1.7929 -0.1429
-8 3 3 0.0362 -0.2157
-8 3 4 2.6993 -0.1966
-8 3 5 2.5262 -0.1736
-8 3 6 4.7112 -0.0298
-8 3 7 3.1202 0.0041
-8 3 8 3.4752 -0.0218
-8 3 9 2.1004 -0.0205
-8 3 10 1.4632 0.0166
-8 3 11 2.1185 0.0075
-8 3 12 0.7964 -0.0322
-8 3 13 -1.7910 -0.0233
-8 3 14 -1.3893 -0.0050
-8 3 15 -3.8508 0.0055
-8 3 16 -1.0820 0.0239
-8 3 17 -0.1869 0.0007
-8 3 18 1.3057 0.0157
-8 3 19 0.7933 0.0158
-8 3 20 -0.2814 0.0290
-8 3 21 -0.0818 0.0571
-8 3 22 -0.6601 -0.0296
-8 3 23 0.0172 -0.1037
-8 3 24 0.6667 0.0160
-8 3 25 0.3802 0.0729
-8 3 26 0.0423 0.0693
-8 4 1 0.7057 -0.2969
-8 4 2 2.9231 -0.1777
-8 4 3 2.4896 -0.0135
-8 4 4 2.3449 0.0959
-8 4 5 -2.7852 0.1506
-8 4 6 -3.4749 0.1063
-8 4 7 -2.5183 0.0435
-8 4 8 -4.1967 -0.0151
-8 4 9 0.1748 0.0150
-8 4 10 -2.0528 -0.0010
-8 4 11 -0.7598 -0.0179
-8 4 12 -2.4920 -0.0205
-8 4 13 -1.1552 0.0409
-8 4 14 1.1215 0.0303
-8 4 15 1.5174 0.0109
-8 4 16 2.0969 -0.0184
-8 4 17 1.2242 -0.0016
-8 4 18 -0.3700 -0.0361
-8 4 19 0.4046 0.0160
-8 4 20 -0.5767 -0.0086
-8 4 21 1.1515 -0.0165
-8 4 22 0.2310 -0.0515
-8 4 23 0.9828 0.0334
-8 4 24 1.0142 0.0495
-8 4 25 -0.2744 0.0555
-8 4 26 -0.2889 -0.0752
-8 5 1 -3.0395 0.2325
-8 5 2 -0.6096 0.2418
-8 5 3 -3.7268 0.2806
-8 5 4 -3.5603 0.1290
-8 5 5 -2.0371 0.0073
-8 5 6 0.5963 -0.0018
-8 5 7 3.4568 -0.0473
-8 5 8 1.7833 0.0127
-8 5 9 2.5170 0.0114
-8 5 10 0.1945 -0.0063
-8 5 11 0.9592 -0.0075
-8 5 12 0.3375 0.0538
-8 5 13 1.7399 -0.0373
-8 5 14 1.7569 -0.0113
-8 5 15 -0.9478 0.0003
-8 5 16 -1.2835 -0.0007
-8 5 17 -2.0330 -0.0044
-8 5 18 -0.0575 0.0285
-8 5 19 0.4754 -0.0108
-8 5 20 -0.3334 -0.0266
-8 5 21 -0.5623 0.0366
-8 5 22 -1.3728 0.0199
-8 5 23 -0.6915 0.0381
-8 5 24 -0.5182 -0.0023
-8 5 25 -0.7543 -0.1259
-8 5 26 -0.1506 -0.0129
-8 6 1 -0.0574 0.1213
-8 6 2 0.7738 -0.0691
-8 6 3 3.0843 -0.1813
-8 6 4 3.4628 -0.1794
-8 6 5 4.3242 -0.2034
-8 6 6 1.4798 -0.0817
-8 6 7 -0.0814 0.0108
-8 6 8 -5.1385 -0.0151
-8 6 9 -0.9717 -0.0352
-8 6 10 -1.7336 -0.0271
-8 6 11 0.3358 -0.0036
-8 6 12 -0.5432 -0.0141
-8 6 13 -0.4786 -0.0328
-8 6 14 -0.0946 0.0154
-8 6 15 -0.9574 0.0066
-8 6 16 0.6675 0.0312
-8 6 17 1.0939 0.0161
-8 6 18 1.6759 -0.0149
-8 6 19 0.6685 0.0170
-8 6 20 -1.6513 -0.0264
-8 6 21 0.7773 0.0219
-8 6 22 -0.3415 -0.0177
-8 6 23 0.8481 -0.1540
-8 6 24 0.4705 -0.0268
-8 6 25 1.0348 -0.0091
-8 7 1 -0.9920 -0.3245
-8 7 2 1.0685 -0.1921
-8 7 3 -0.2472 -0.0791
-8 7 4 -1.9284 0.0046
-8 7 5 -2.7935 0.0941
-8 7 6 -3.4191 0.1035
-8 7 7 -0.0715 0.0289
-8 7 8 0.4922 0.0344
-8 7 9 3.0592 0.0115
-8 7 10 1.5590 0.0459
-8 7 11 0.2740 0.0358
-8 7 12 -0.4561 0.0093
-8 7 13 0.1883 0.0104
-8 7 14 0.3902 0.0043
-8 7 15 0.8188 -0.0162
-8 7 16 -0.3281 -0.0419
-8 7 17 -0.7192 -0.0174
-8 7 18 -1.4190 -0.0307
-8 7 19 -1.0502 -0.0200
-8 7 20 -0.2297 0.0035
-8 7 21 1.0389 -0.0626
-8 7 22 -0.0072 0.0217
-8 7 23 -0.4727 0.0734
-8 7 24 -0.6920 0.1023
-8 7 25 0.3922 0.1112
-8 8 1 0.0918 0.1027
-8 8 2 -2.2120 0.1952
-8 8 3 -2.1814 0.2273
-8 8 4 -1.5510 0.2066
-8 8 5 0.0981 0.0534
-8 8 6 2.7209 0.0266
-8 8 7 2.8360 -0.0534
-8 8 8 -0.4346 0.0154
-8 8 9 -0.8378 0.0212
-8 8 10 -2.4148 -0.0313
-8 8 11 0.8084 -0.0202
-8 8 12 -0.9184 0.0294
-8 8 13 1.3814 0.0003
-8 8 14 -0.7027 -0.0046
-8 8 15 0.5086 0.0010
-8 8 16 -1.7437 -0.0133
-8 8 17 -0.5842 0.0228
-8 8 18 0.8604 0.0300
-8 8 19 1.0086 0.0118
-8 8 20 0.2731 -0.0311
-8 8 21 0.9990 0.0639
-8 8 22 -0.7218 0.0504
-8 8 23 -0.0052 -0.0010
-8 8 24 -0.3508 -0.0080
-8 8 25 0.9147 -0.1491
-8 9 1 -0.7584 0.2275
-8 9 2 0.9822 0.0494
-8 9 3 2.6355 -0.0870
-8 9 4 3.4610 -0.1256
-8 9 5 1.0660 -0.1543
-8 9 6 0.0275 -0.0903
-8 9 7 -0.5908 0.0086
-8 9 8 -3.0897 -0.0316
-8 9 9 1.7088 -0.0279
-8 9 10 0.6919 -0.0601
-8 9 11 1.4988 -0.0088
-8 9 12 -0.1405 -0.0459
-8 9 13 -1.1059 -0.0056
-8 9 14 -0.0731 -0.0118
-8 9 15 -0.3094 0.0324
-8 9 16 0.3767 0.0206
-8 9 17 1.7892 0.0418
-8 9 18 0.9466 -0.0068
-8 9 19 -0.8779 -0.0121
-8 9 20 -0.9466 0.0067
-8 9 21 0.4767 -0.0556
-8 9 22 0.4488 -0.0054
-8 9 23 -0.5349 -0.0140
-8 9 24 0.1541 0.0011
-8 10 1 2.8780 -0.2843
-8 10 2 1.6896 -0.2704
-8 10 3 -0.9015 -0.1715
-8 10 4 -3.3286 -0.0862
-8 10 5 -2.8443 0.0585
-8 10 6 -1.6039 0.0763
-8 10 7 0.5934 0.0327
-8 10 8 0.7090 0.0142
-8 10 9 1.1414 -0.0151
-8 10 10 -0.9180 0.0634
-8 10 11 -0.9893 -0.0039
-8 10 12 -1.1277 0.0444
-8 10 13 0.8206 -0.0073
-8 10 14 -0.5605 0.0110
-8 10 15 1.6172 -0.0536
-8 10 16 -1.2309 -0.0089
-8 10 17 0.4242 -0.0530
-8 10 18 -1.3635 -0.0186
-8 10 19 -0.8919 0.0155
-8 10 20 0.9119 0.0714
-8 10 21 0.7131 0.0293
-8 10 22 -0.0763 0.0394
-8 10 23 -0.7298 0.0468
-8 10 24 -0.0984 -0.0124
-8 11 1 -0.5456 0.0068
-8 11 2 -3.5684 0.1157
-8 11 3 -1.5242 0.2021
-8 11 4 1.2700 0.1934
-8 11 5 3.2914 0.0847
-8 11 6 3.1444 0.0224
-8 11 7 0.6556 -0.0267
-8 11 8 -0.4976 -0.0110
-8 11 9 -0.9632 0.0631
-8 11 10 -0.8267 0.0037
-8 11 11 0.8931 0.0214
-8 11 12 0.9639 0.0269
-8 11 13 0.3425 -0.0112
-8 11 14 -0.0893 -0.0106
-8 11 15 -1.3237 0.0510
-8 11 16 -0.7102 0.0037
-8 11 17 0.3561 0.0346
-8 11 18 0.8454 0.0048
-8 11 19 -0.0514 0.0386
-8 11 20 -0.0235 0.0190
-8 11 21 -0.5285 -0.1108
-8 11 22 -0.2115 -0.0882
-8 11 23 -0.1855 -0.0648
-8 12 1 2.9278 0.2572
-8 12 2 1.6570 0.1901
-8 12 3 1.7078 0.0557
-8 12 4 2.4240 -0.0549
-8 12 5 -1.6114 -0.1056
-8 12 6 -2.2407 -0.0936
-8 12 7 -2.4941 0.0299
-8 12 8 -1.5356 -0.0181
-8 12 9 0.4505 -0.0192
-8 12 10 0.1876 -0.0331
-8 12 11 0.2247 -0.0143
-8 12 12 -0.8510 -0.0345
-8 12 13 -0.0568 -0.0089
-8 12 14 -0.6326 -0.0283
-8 12 15 1.7545 -0.0003
-8 12 16 1.1223 0.0020
-8 12 17 1.3223 -0.0179
-8 12 18 -0.5206 -0.0351
-8 12 19 -1.0634 -0.0661
-8 12 20 0.4237 0.0111
-8 12 21 0.7692 -0.0383
-8 12 22 0.4379 0.1091
-8 13 1 -0.0238 -0.1727
-8 13 2 -1.9451 -0.2740
-8 13 3 -3.3822 -0.2050
-8 13 4 -1.3516 -0.1483
-8 13 5 -1.3323 -0.0375
-8 13 6 1.4683 0.0314
-8 13 7 1.9176 -0.0208
-8 13 8 1.3685 -0.0260
-8 13 9 1.5766 -0.0495
-8 13 10 -0.1379 0.0124
-8 13 11 0.4923 -0.0217
-8 13 12 -0.1061 0.0028
-8 13 13 1.0803 -0.0208
-8 13 14 0.5166 0.0435
-8 13 15 0.4138 0.0349
-8 13 16 -1.3817 0.0372
-8 13 17 -1.6684 0.0576
-8 13 18 -0.9029 -0.0132
-8 13 19 0.4044 0.0485
-8 13 20 0.5031 0.0614
-8 13 21 -0.0706 -0.0341
-8 13 22 -0.7419 0.0849
-8 14 1 0.6861 -0.1300
-8 14 2 0.5291 0.0350
-8 14 3 0.3451 0.1195
-8 14 4 3.4924 0.2287
-8 14 5 0.9033 0.0813
-8 14 6 0.7176 0.0886
-8 14 7 -0.8797 0.0107
-8 14 8 -1.8677 0.0379
-8 14 9 -0.6471 0.1031
-8 14 10 -0.6964 0.0597
-8 14 11 -0.3193 0.0741
-8 14 12 -0.2659 0.0154
-8 14 13 -1.1086 0.0435
-8 14 14 -0.7246 -0.0183
-8 14 15 -1.3858 0.0009
-8 14 16 1.1002 -0.0869
-8 14 17 0.1116 -0.0183
-8 14 18 1.8709 0.0458
-8 14 19 -0.3657 -0.0846
-8 14 20 -0.5106 -0.0761
-8 14 21 -0.5732 -0.1182
-8 15 1 -0.6879 0.2633
-8 15 2 0.2301 0.2016
-8 15 3 -2.1210 0.1173
-8 15 4 -0.1926 -0.0211
-8 15 5 -3.2755 -0.0602
-8 15 6 -0.8685 -0.0892
-8 15 7 -0.1276 0.0289
-8 15 8 1.0162 -0.0430
-8 15 9 1.1330 -0.0518
-8 15 10 1.5159 -0.0472
-8 15 11 0.1712 -0.0841
-8 15 12 0.8329 -0.0870
-8 15 13 -0.4950 -0.0661
-8 15 14 1.4729 0.0398
-8 15 15 0.5945 -0.1100
-8 15 16 1.1513 0.0078
-8 15 17 -0.3334 0.0153
-8 15 18 -1.0399 0.0764
-8 15 19 0.2241 0.0503
-8 15 20 -0.1276 -0.1008
-8 16 1 0.1823 -0.0961
-8 16 2 0.4310 -0.2175
-8 16 3 -0.2893 -0.2576
-8 16 4 1.4407 -0.1807
-8 16 5 1.2224 -0.0727
-8 16 6 2.1401 -0.0073
-8 16 7 0.6930 -0.0270
-8 16 8 0.3565 -0.0206
-8 16 9 -0.8817 -0.0699
-8 16 10 -0.9919 0.0498
-8 16 11 -1.2715 0.0285
-8 16 12 -0.5022 0.0502
-8 16 13 -0.9772 0.0876
-8 16 14 0.0957 0.1051
-8 16 15 -1.5653 -0.0284
-8 16 16 -0.6640 -0.0516
-8 16 17 -1.1236 -0.0082
-8 16 18 0.6015 0.0395
-8 17 1 -0.1488 -0.1431
-8 17 2 0.0435 0.0199
-8 17 3 -0.2140 0.0758
-8 17 4 1.3345 0.2021
-8 17 5 -0.3434 0.1003
-8 17 6 -1.2999 0.0783
-8 17 7 -1.4941 0.0554
-8 17 8 -0.3539 0.0397
-8 17 9 -0.8827 0.0528
-8 17 10 0.1521 0.0737
-8 17 11 1.1134 0.0280
-8 17 12 0.4172 -0.0661
-8 17 13 0.8956 -0.0068
-8 17 14 0.7816 -0.0225
-8 17 15 0.4021 -0.0699
-8 17 16 0.9173 -0.0304
-8 17 17 0.5692 -0.0056
-8 18 1 -0.0729 0.1646
-8 18 2 -1.5792 0.2008
-8 18 3 -0.2702 0.1585
-8 18 4 0.0109 -0.0075
-8 18 5 -1.1056 0.0134
-8 18 6 0.0175 -0.0883
-8 18 7 0.5781 -0.0001
-8 18 8 1.0087 -0.0549
-8 18 9 0.9214 -0.0119
-8 18 10 0.4652 -0.0587
-8 18 11 0.8374 0.0199
-8 18 12 -1.0467 -0.1073
-8 18 13 -0.7410 0.0512
-8 18 14 0.5837 0.0933
-8 18 15 -0.6720 -0.0353
-8 18 16 0.0465 -0.0003
-8 19 1 0.8687 0.0504
-8 19 2 -0.1986 -0.1677
-8 19 3 1.7109 -0.1528
-8 19 4 0.9693 -0.1468
-8 19 5 0.4601 -0.1027
-8 19 6 0.4932 0.0039
-8 19 7 0.0239 -0.0170
-8 19 8 -0.5655 -0.0109
-8 19 9 -0.9175 -0.0390
-8 19 10 -0.7140 0.0383
-8 19 11 -0.7027 -0.0789
-8 19 12 -0.9825 0.0196
-8 19 13 0.2845 0.0129
-8 19 14 0.7393 0.0901
-8 20 1 0.2503 -0.1747
-8 20 2 -0.7286 -0.0071
-8 20 3 -0.8054 -0.0944
-8 20 4 -0.5852 0.0864
-8 20 5 -2.3624 0.0724
-8 20 6 0.1610 0.0901
-8 20 7 -1.3021 0.0511
-8 20 8 0.5117 -0.0617
-8 20 9 0.0361 0.0559
-8 20 10 1.2589 0.0175
-8 20 11 0.7292 -0.0006
-8 20 12 0.1864 -0.0307
-8 21 1 0.7513 0.2180
-8 21 2 0.0410 0.0963
-8 21 3 -0.7915 0.1959
-8 21 4 0.5778 0.0373
-8 21 5 0.0300 0.1182
-8 21 6 1.0542 -0.0687
-8 21 7 0.8343 0.0698
-8 21 8 0.6233 -0.0577
-8 21 9 0.3970 0.1599
-8 22 1 0.4847 0.0208
-8 22 2 -0.2487 -0.0854
-8 22 3 0.4846 -0.1168
-8 22 4 1.0050 -0.1541
-8 22 5 0.0655 -0.1503
-7 -16 1 0.2806 -0.3946
-7 -16 2 -0.0139 -0.2626
-7 -16 3 -0.6620 -0.1535
-7 -16 4 -0.1437 0.1983
-7 -16 5 -1.4616 0.0937
-7 -16 6 0.0433 0.0374
-7 -16 7 0.8575 0.1007
-7 -16 8 0.0333 -0.0770
-7 -16 9 -0.2273 -0.0037
-7 -15 1 1.1459 0.2738
-7 -15 2 -0.8087 0.3336
-7 -15 3 0.5038 0.2765
-7 -15 4 0.1256 0.1877
-7 -15 5 0.3711 -0.0702
-7 -15 6 0.5591 -0.0095
-7 -15 7 0.1591 0.0638
-7 -15 8 -1.2551 0.0153
-7 -15 9 -0.2919 0.0538
-7 -15 10 -0.6176 0.0462
-7 -15 11 0.9705 0.0424
-7 -15 12 0.0942 -0.0211
-7 -14 1 -0.3025 0.1635
-7 -14 2 -1.1277 -0.0745
-7 -14 3 0.1092 -0.1454
-7 -14 4 0.3904 -0.1283
-7 -14 5 -0.6738 -0.0714
-7 -14 6 -0.6114 0.0289
-7 -14 7 0.0718 0.1019
-7 -14 8 0.2850 -0.0190
-7 -14 9 0.8680 0.0495
-7 -14 10 0.7000 0.0029
-7 -14 11 -0.3832 -0.0551
-7 -14 12 0.3796 -0.1166
-7 -14 13 -1.1667 -0.0386
-7 -14 14 0.6576 -0.0876
-7 -14 15 -0.1907 0.1592
-7 -13 1 -0.1051 -0.2913
-7 -13 2 0.4192 -0.1892
-7 -13 3 0.2673 -0.0181
-7 -13 4 -0.5212 0.0803
-7 -13 5 0.1024 0.0392
-7 -13 6 0.2907 0.0544
-7 -13 7 0.9835 -0.0112
-7 -13 8 0.7378 -0.0753
-7 -13 9 -0.1733 -0.0499
-7 -13 10 -0.5898 -0.0810
-7 -13 11 -0.4615 -0.1095
-7 -13 12 0.0388 -0.1117
-7 -13 13 -0.1562 -0.0236
-7 -13 14 0.6770 -0.0724
-7 -13 15 0.5253 0.1286
-7 -13 16 -1.1338 -0.1505
-7 -13 17 0.4337 0.2099
-7 -12 1 1.1833 0.1740
-7 -12 2 -0.2472 0.1692
-7 -12 3 -0.4590 0.2560
-7 -12 4 0.3155 0.0002
-7 -12 5 0.3581 0.0076
-7 -12 6 -0.0004 -0.0656
-7 -12 7 -0.7630 -0.1048
-7 -12 8 -0.3210 -0.0934
-7 -12 9 -0.9175 0.0191
-7 -12 10 0.6539 -0.0244
-7 -12 11 0.5711 0.0853
-7 -12 12 0.4201 0.0512
-7 -12 13 -0.0105 0.0849
-7 -12 14 0.6455 0.0217
-7 -12 15 -0.3114 0.1360
-7 -12 16 -0.3358 -0.1292
-7 -12 17 -0.0657 0.0511
-7 -12 18 0.3641 0.0718
-7 -11 1 -2.5746 0.0616
-7 -11 2 -0.3861 -0.0836
-7 -11 3 -0.3787 -0.1977
-7 -11 4 0.9739 -0.1599
-7 -11 5 -0.2857 -0.1167
-7 -11 6 -0.0100 -0.0517
-7 -11 7 -0.2380 0.0415
-7 -11 8 0.5184 0.0369
-7 -11 9 0.2325 0.0598
-7 -11 10 0.3811 0.0463
-7 -11 11 -0.2250 0.1024
-7 -11 12 -1.1546 0.0088
-7 -11 13 -0.7033 0.0606
-7 -11 14 0.4482 0.0180
-7 -11 15 -0.5562 0.0756
-7 -11 16 -0.2078 -0.0285
-7 -11 17 -0.3867 -0.0041
-7 -11 18 0.4935 0.0500
-7 -11 19 -0.1066 -0.2106
-7 -11 20 0.2792 0.3060
-7 -10 1 1.7161 -0.2526
-7 -10 2 2.0365 -0.1444
-7 -10 3 -0.3866 -0.0429
-7 -10 4 0.8475 0.0308
-7 -10 5 -0.3868 0.1500
-7 -10 6 0.6444 0.0978
-7 -10 7 0.4621 0.0739
-7 -10 8 -0.0331 -0.0143
-7 -10 9 -1.0742 -0.0318
-7 -10 10 0.0582 -0.0247
-7 -10 11 -0.9964 -0.0471
-7 -10 12 0.0319 -0.0726
-7 -10 13 0.2074 0.0029
-7 -10 14 0.8959 0.0377
-7 -10 15 -0.4608 -0.0439
-7 -10 16 0.3917 -0.0700
-7 -10 17 -0.3105 -0.1247
-7 -10 18 1.2084 0.0496
-7 -10 19 -0.7074 -0.1437
-7 -10 20 0.1435 0.1329
-7 -10 21 -0.3592 -0.1287
-7 -9 1 -2.4763 0.0894
-7 -9 2 -2.2095 0.1771
-7 -9 3 -2.3492 0.2073
-7 -9 4 0.4537 0.1318
-7 -9 5 -0.5499 0.1085
-7 -9 6 0.2316 -0.0898
-7 -9 7 -1.3404 -0.0477
-7 -9 8 -0.3281 -0.0388
-7 -9 9 -0.6361 0.0306
-7 -9 10 1.5190 0.0054
-7 -9 11 0.2894 0.0064
-7 -9 12 0.3261 0.0241
-7 -9 13 -0.0869 0.0395
-7 -9 14 -0.2951 -0.0496
-7 -9 15 0.4812 -0.0443
-7 -9 16 0.5654 0.0622
-7 -9 17 0.2836 0.0399
-7 -9 18 -0.0408 0.1135
-7 -9 19 -0.7431 -0.0305
-7 -9 20 -0.0836 0.0825
-7 -9 21 -0.0439 0.0933
-7 -9 22 0.3198 -0.0023
-7 -8 1 0.5472 0.2157
-7 -8 2 1.6065 0.0274
-7 -8 3 1.5933 -0.1137
-7 -8 4 1.3904 -0.1348
-7 -8 5 -1.2003 -0.1818
-7 -8 6 -0.0862 -0.0960
-7 -8 7 -0.3420 0.0502
-7 -8 8 2.1537 0.0672
-7 -8 9 0.4425 0.0486
-7 -8 10 1.4274 0.0637
-7 -8 11 -1.1699 0.0099
-7 -8 12 -1.2758 -0.0189
-7 -8 13 -0.2410 -0.0304
-7 -8 14 0.2189 0.0023
-7 -8 15 0.7232 -0.0045
-7 -8 16 -0.6077 0.0790
-7 -8 17 -1.7220 -0.1006
-7 -8 18 0.2543 0.0167
-7 -8 19 -0.8073 0.0063
-7 -8 20 1.8456 0.0038
-7 -8 21 0.6367 -0.1093
-7 -8 22 0.3760 -0.0804
-7 -8 23 0.2297 -0.0284
-7 -7 1 1.3603 -0.2217
-7 -7 2 -0.3152 -0.1874
-7 -7 3 -0.7225 -0.1779
-7 -7 4 0.2014 -0.0144
-7 -7 5 -1.0242 0.1015
-7 -7 6 1.4340 0.1045
-7 -7 7 -0.4239 0.0797
-7 -7 8 -0.0734 -0.0377
-7 -7 9 -2.0340 -0.0320
-7 -7 10 -0.9151 -0.0456
-7 -7 11 -0.3436 -0.0972
-7 -7 12 0.7109 -0.0338
-7 -7 13 1.8603 -0.0136
-7 -7 14 0.5812 0.0526
-7 -7 15 0.5282 -0.0498
-7 -7 16 -0.2237 -0.0123
-7 -7 17 0.6674 -0.0318
-7 -7 18 1.0548 0.0098
-7 -7 19 -0.6207 -0.0149
-7 -7 20 0.2612 -0.1171
-7 -7 21 -0.9733 0.0170
-7 -7 22 -0.6061 0.1235
-7 -7 23 -0.4011 0.0073
-7 -6 1 -2.0188 -0.0048
-7 -6 2 -0.6993 0.1300
-7 -6 3 -0.3335 0.2269
-7 -6 4 0.9368 0.1961
-7 -6 5 -0.6604 0.0990
-7 -6 6 0.1067 0.0024
-7 -6 7 -1.4459 -0.0695
-7 -6 8 1.1474 -0.0509
-7 -6 9 0.6382 0.0214
-7 -6 10 3.5870 -0.0242
-7 -6 11 1.3626 -0.0068
-7 -6 12 -0.0352 0.0582
-7 -6 13 -1.6212 -0.0144
-7 -6 14 -1.5825 -0.0134
-7 -6 15 -0.2120 -0.0061
-7 -6 16 -0.0503 -0.0394
-7 -6 17 -0.7099 0.0287
-7 -6 18 -0.2046 -0.0254
-7 -6 19 -2.1444 0.0337
-7 -6 20 1.2427 0.0403
-7 -6 21 -0.6749 0.0155
-7 -6 22 0.5111 0.0313
-7 -6 23 0.7626 -0.1158
-7 -6 24 -0.1913 0.1499
-7 -5 1 1.2494 0.2223
-7 -5 2 -0.6171 0.1317
-7 -5 3 1.6464 -0.0419
-7 -5 4 -1.2604 -0.1324
-7 -5 5 -0.0018 -0.2052
-7 -5 6 0.1579 -0.1194
-7 -5 7 -0.1998 -0.0602
-7 -5 8 1.4721 0.0361
-7 -5 9 -0.9540 0.0094
-7 -5 10 -1.8141 0.0279
-7 -5 11 -3.6954 0.0393
-7 -5 12 -2.9928 0.0028
-7 -5 13 -0.8998 -0.0240
-7 -5 14 0.5807 0.0375
-7 -5 15 1.1435 0.0435
-7 -5 16 -0.2295 0.0310
-7 -5 17 0.2450 0.0571
-7 -5 18 1.3538 0.0551
-7 -5 19 0.0429 0.0170
-7 -5 20 1.1349 0.0211
-7 -5 21 -0.3523 -0.0402
-7 -5 22 -0.2979 0.0422
-7 -5 23 0.2333 0.0061
-7 -5 24 -0.4859 -0.0241
-7 -5 25 -0.1150 -0.2434
-7 -4 1 1.0672 -0.2210
-7 -4 2 -2.2066 -0.2206
-7 -4 3 1.0451 -0.2224
-7 -4 4 -0.1838 -0.0841
-7 -4 5 1.3624 0.0508
-7 -4 6 0.1548 0.0766
-7 -4 7 -0.5977 0.0556
-7 -4 8 -0.2721 0.0205
-7 -4 9 -1.8897 -0.0269
-7 -4 10 0.6494 0.0147
-7 -4 11 2.4763 -0.0398
-7 -4 12 3.4248 -0.0225
-7 -4 13 3.0821 0.0167
-7 -4 14 0.9743 0.0164
-7 -4 15 0.1758 0.0001
-7 -4 16 -0.3220 -0.0226
-7 -4 17 0.3533 -0.0324
-7 -4 18 0.1284 -0.0443
-7 -4 19 -1.4818 -0.0612
-7 -4 20 0.0473 -0.0068
-7 -4 21 -1.0259 -0.0184
-7 -4 22 -0.4466 0.0139
-7 -4 23 0.5919 -0.0389
[truncated: 5,425,901 more chars]
